# Supplementary material for: N′-[1-(5-Bromo-2-hy­droxy­phen­yl)ethyl­idene]isonicotinohydrazide monohydrate: crystal structure and Hirshfeld surface analysis
Source: Acta Crystallogr E Crystallogr Commun. 2017 Mar 31;73(Pt 4):630–6. doi: 10.1107/S2056989017004790 (PMC5382638; doi:10.1107/S2056989017004790)
Supplement: Supplementary file 1 [file e-73-00630-sup1.cif]

##############################################################################
#                                                                            #
# This CIF contains the data in a paper accepted for publication in          #
# Acta Crystallographica Section E. It conforms to the requirements of       #
# Notes for Authors for Acta Crystallographica Section E, and has been       #
# peer reviewed under the auspices of the IUCr Commission on Journals.       #
#                                                                            #
# Full details of the Crystallographic Information File format               #
# are given in the paper "The Crystallographic Information File (CIF):       #
# a New Standard Archive File for Crystallography" by S. R. Hall, F. H.      #
# Allen and I. D. Brown [Acta Cryst. (1991), A47, 655-685].                  #
#                                                                            #
# The current version of the core CIF dictionary is obtainable from          #
# ftp://ftp.iucr.org/pub/cif_core.dic.                                       #
#                                                                            #
# Software is freely available for graphical display of the structure(s)     #
# in this CIF. For information consult the CIF software page                 #
# http://www.iucr.org/resources/cif/software.                                #
#                                                                            #
# This file may be used for bona fide research purposes within the           #
# scientific community so long as proper attribution is given to the journal # 
# article from which it was obtained.                                        #
#                                                                            #
##############################################################################
data_I
_audit_creation_method     'SHELXL-2014/7'
_chemical_name_systematic
;\
<i>N</i>'-[(1<i>E</i>)-1-(5-Bromo-2-hydroxyphenyl)ethylidene]\
pyridine-4-carbohydrazide monohydrate
;
_chemical_name_common
;
<i>N</i>'-[1-(5-Bromo-2-hydroxyphenyl)ethylidene]isonicotinohydrazide
monohydrate
;
_chemical_formula_moiety     'C14 H12 Br N3 O2, H2 O'
_chemical_formula_sum     'C14 H14 Br N3 O3'
_chemical_formula_iupac     'C14 H12 Br N3 O2, H2 O'
_chemical_formula_weight     352.19
_chemical_melting_point     ?
_shelx_space_group_comment
;
The symmetry employed for this shelxl refinement is uniquely defined
by the following loop, which should always be used as a source of
symmetry information in preference to the above space-group names.
They are only intended as comments.
;
_space_group_crystal_system     triclinic
_space_group_name_H-M_alt     'P -1'
_space_group_name_Hall     '-P 1'
loop_
    _space_group_symop_operation_xyz
    'x, y, z'
    '-x, -y, -z'
_cell_length_a     7.1123(2)
_cell_length_b     7.7841(2)
_cell_length_c     13.3011(5)
_cell_angle_alpha     87.604(3)
_cell_angle_beta     84.299(3)
_cell_angle_gamma     72.447(3)
_cell_volume     698.57(4)
_cell_formula_units_Z     2
_cell_measurement_reflns_used     8299
_cell_measurement_theta_min     3.3090
_cell_measurement_theta_max     73.7390
_cell_measurement_temperature     100(2)
_exptl_crystal_description     plate
_exptl_crystal_colour     yellow
_exptl_crystal_size_max     0.290
_exptl_crystal_size_mid     0.178
_exptl_crystal_size_min     0.041
_exptl_crystal_density_diffrn     1.674
_exptl_crystal_density_meas     ?
_exptl_crystal_density_method     ?
_exptl_crystal_F_000     356
_exptl_absorpt_coefficient_mu     4.151
_exptl_absorpt_correction_type     multi-scan
_exptl_absorpt_process_details
;
(CrysAlisPro; Rigaku Oxford Diffraction, 2015)
;
_shelx_estimated_absorpt_T_min     0.379
_shelx_estimated_absorpt_T_max     0.848
_exptl_absorpt_correction_T_min     0.65228
_exptl_absorpt_correction_T_max     1.00000
_diffrn_ambient_temperature     100
_diffrn_radiation_type     CuK\a
_diffrn_radiation_wavelength     1.54184
_diffrn_radiation_monochromator     mirror
_diffrn_measurement_device_type
                                  'Agilent SuperNova, Dual, Cu at zero, AtlasS2'
_diffrn_measurement_device     'four-circle diffractometer'
_diffrn_measurement_method     '\w scans'
_diffrn_detector_area_resol_mean     ?
_diffrn_reflns_number     12875
_diffrn_reflns_av_R_equivalents     0.0354
_diffrn_reflns_theta_min     3.339
_diffrn_reflns_theta_max     74.485
_diffrn_reflns_theta_full     67.684
_diffrn_measured_fraction_theta_max     0.974
_diffrn_measured_fraction_theta_full     0.998
_diffrn_reflns_limit_h_min     -8
_diffrn_reflns_limit_h_max     8
_diffrn_reflns_limit_k_min     -9
_diffrn_reflns_limit_k_max     9
_diffrn_reflns_limit_l_min     -15
_diffrn_reflns_limit_l_max     16
_diffrn_standards_number     0
_diffrn_standards_interval_count     0
_diffrn_standards_interval_time     ?
_diffrn_standards_decay_%     0
_refine_special_details     ?
_reflns_number_total     2774
_reflns_number_gt     2679
_reflns_threshold_expression     'I > 2\s(I)'
_refine_ls_structure_factor_coef     Fsqd
_refine_ls_matrix_type     full
_refine_ls_R_factor_all     0.0276
_refine_ls_R_factor_gt     0.0268
_refine_ls_wR_factor_gt     0.0722
_refine_ls_wR_factor_ref     0.0730
_refine_ls_goodness_of_fit_ref     1.059
_refine_ls_restrained_S_all     1.058
_refine_ls_number_reflns     2774
_refine_ls_number_parameters     203
_refine_ls_number_restraints     3
_refine_ls_hydrogen_treatment     noref
_refine_ls_weighting_scheme     calc
_refine_ls_weighting_details
              'w=1/[\s^2^(Fo^2^)+(0.0482P)^2^+0.3270P] where P=(Fo^2^+2Fc^2^)/3'
_atom_sites_solution_hydrogens     geom
_atom_sites_solution_primary     ?
_atom_sites_solution_secondary     ?
_refine_ls_shift/su_max     0.002
_refine_ls_shift/su_mean     0.000
_refine_diff_density_max     0.728
_refine_diff_density_min     -0.445
_refine_ls_extinction_method     none
_refine_ls_extinction_coef     .
loop_
    _atom_type_symbol
    _atom_type_description
    _atom_type_scat_dispersion_real
    _atom_type_scat_dispersion_imag
    _atom_type_scat_source
    'C' 'C' 0.0181 0.0091
                         'International Tables Vol C Tables 4.2.6.8 and 6.1.1.4'
    'H' 'H' 0.0000 0.0000
                         'International Tables Vol C Tables 4.2.6.8 and 6.1.1.4'
    'Br' 'Br' -0.6763 1.2805
                         'International Tables Vol C Tables 4.2.6.8 and 6.1.1.4'
    'N' 'N' 0.0311 0.0180
                         'International Tables Vol C Tables 4.2.6.8 and 6.1.1.4'
    'O' 'O' 0.0492 0.0322
                         'International Tables Vol C Tables 4.2.6.8 and 6.1.1.4'
_computing_data_collection
;
CrysAlisPro (Rigaku Oxford Diffraction, 2015)
;
_computing_cell_refinement
;
CrysAlisPro (Rigaku Oxford Diffraction, 2015)
;
_computing_data_reduction
;
CrysAlisPro (Rigaku Oxford Diffraction, 2015)
;
_computing_structure_solution
;
SHELXS (Sheldrick, 2008)
;
_computing_structure_refinement
;
<i>SHELXL2014/7</i> (Sheldrick, 2015)
;
_computing_molecular_graphics
;
ORTEP-3 for Windows (Farrugia, 2012), <i>QMol</i> (Gans & Shalloway,
2001)
and
DIAMOND (Brandenburg, 2006)
;
_computing_publication_material
;
PublCIF (Westrip, 2010)
;
loop_
    _atom_site_type_symbol
    _atom_site_label
    _atom_site_fract_x
    _atom_site_fract_y
    _atom_site_fract_z
    _atom_site_U_iso_or_equiv
    _atom_site_adp_type
    _atom_site_calc_flag
    _atom_site_occupancy
    _atom_site_disorder_assembly
    _atom_site_disorder_group
    Br Br1 -0.28431(2) 1.37135(2) 0.92836(2) 0.01956(9) Uani d 1 . .
    O O1 0.7358(2) 0.50978(18) 0.66291(11) 0.0213(3) Uani d 1 . .
    O O2 0.53522(19) 0.85281(19) 0.85029(11) 0.0193(3) Uani d 1 . .
    H H2O 0.528(4) 0.777(4) 0.819(2) 0.029 Uiso d 1 . .
    N N1 0.4214(2) 0.4971(2) 0.70654(13) 0.0169(3) Uani d 1 . .
    N N2 0.3809(2) 0.6565(2) 0.75717(12) 0.0169(3) Uani d 1 . .
    H H1N 0.330(3) 0.457(3) 0.6853(18) 0.020 Uiso d 1 . .
    N N3 0.7466(2) -0.0677(2) 0.50649(13) 0.0205(3) Uani d 1 . .
    C C1 0.6085(3) 0.4338(2) 0.66074(15) 0.0168(4) Uani d 1 . .
    C C2 0.2022(3) 0.7409(2) 0.79238(14) 0.0157(4) Uani d 1 . .
    C C3 0.1803(3) 0.9134(2) 0.84109(14) 0.0157(4) Uani d 1 . .
    C C4 0.3461(3) 0.9597(2) 0.86858(14) 0.0167(4) Uani d 1 . .
    C C5 0.3202(3) 1.1216(3) 0.91635(15) 0.0190(4) Uani d 1 . .
    H H5 0.4320 1.1492 0.9367 0.023 Uiso calc 1 . .
    C C6 0.1337(3) 1.2432(2) 0.93470(15) 0.0191(4) Uani d 1 . .
    H H6 0.1169 1.3542 0.9668 0.023 Uiso calc 1 . .
    C C7 -0.0282(3) 1.2004(2) 0.90563(14) 0.0163(4) Uani d 1 . .
    C C8 -0.0088(3) 1.0386(2) 0.86125(14) 0.0172(4) Uani d 1 . .
    H H8 -0.1230 1.0111 0.8442 0.021 Uiso calc 1 . .
    C C9 0.0260(3) 0.6761(2) 0.78392(16) 0.0192(4) Uani d 1 . .
    H H9A -0.0276 0.7156 0.7189 0.029 Uiso calc 1 . .
    H H9B -0.0757 0.7262 0.8390 0.029 Uiso calc 1 . .
    H H9C 0.0662 0.5442 0.7884 0.029 Uiso calc 1 . .
    C C10 0.6498(3) 0.2595(2) 0.60670(15) 0.0168(4) Uani d 1 . .
    C C11 0.7443(3) 0.2420(3) 0.50953(15) 0.0191(4) Uani d 1 . .
    H H11 0.7793 0.3399 0.4763 0.023 Uiso calc 1 . .
    C C12 0.7863(3) 0.0775(3) 0.46231(16) 0.0211(4) Uani d 1 . .
    H H12 0.8465 0.0668 0.3949 0.025 Uiso calc 1 . .
    C C13 0.6583(3) -0.0494(3) 0.60073(16) 0.0202(4) Uani d 1 . .
    H H13 0.6308 -0.1512 0.6334 0.024 Uiso calc 1 . .
    C C14 0.6051(3) 0.1114(2) 0.65315(15) 0.0191(4) Uani d 1 . .
    H H14 0.5396 0.1200 0.7194 0.023 Uiso calc 1 . .
    O O1W 0.1501(2) 0.3754(2) 0.61615(13) 0.0287(3) Uani d 1 . .
    H H1W 0.184(5) 0.286(3) 0.5776(19) 0.043 Uiso d 1 . .
    H H2W 0.0259(15) 0.409(4) 0.624(2) 0.043 Uiso d 1 . .
loop_
    _atom_site_aniso_label
    _atom_site_aniso_U_11
    _atom_site_aniso_U_22
    _atom_site_aniso_U_33
    _atom_site_aniso_U_12
    _atom_site_aniso_U_13
    _atom_site_aniso_U_23
    Br1 0.01371(12) 0.01378(12) 0.02867(14) -0.00048(8) 0.00004(8) -0.00385(8)
    O1 0.0149(6) 0.0178(6) 0.0320(8) -0.0063(5) 0.0013(5) -0.0063(5)
    O2 0.0114(6) 0.0165(6) 0.0298(8) -0.0029(5) -0.0014(5) -0.0068(5)
    N1 0.0128(7) 0.0141(7) 0.0244(8) -0.0041(6) -0.0011(6) -0.0057(6)
    N2 0.0150(7) 0.0130(7) 0.0220(8) -0.0026(6) -0.0016(6) -0.0042(6)
    N3 0.0143(7) 0.0171(7) 0.0296(9) -0.0025(6) -0.0046(6) -0.0048(6)
    C1 0.0138(8) 0.0153(8) 0.0208(9) -0.0032(7) -0.0033(7) 0.0001(7)
    C2 0.0135(8) 0.0147(8) 0.0184(9) -0.0031(7) -0.0024(7) -0.0001(7)
    C3 0.0137(8) 0.0142(8) 0.0189(9) -0.0042(7) -0.0003(7) -0.0005(7)
    C4 0.0129(8) 0.0164(8) 0.0203(9) -0.0039(7) -0.0001(7) 0.0003(7)
    C5 0.0153(9) 0.0182(9) 0.0249(10) -0.0069(7) -0.0012(7) -0.0027(7)
    C6 0.0212(9) 0.0141(8) 0.0224(10) -0.0060(7) -0.0007(7) -0.0029(7)
    C7 0.0126(8) 0.0133(8) 0.0205(9) -0.0009(6) 0.0020(7) -0.0026(7)
    C8 0.0139(8) 0.0160(8) 0.0220(9) -0.0054(7) -0.0005(7) -0.0009(7)
    C9 0.0139(8) 0.0152(8) 0.0288(10) -0.0049(7) 0.0010(7) -0.0064(7)
    C10 0.0118(8) 0.0144(8) 0.0235(9) -0.0021(6) -0.0029(7) -0.0031(7)
    C11 0.0154(8) 0.0175(9) 0.0240(10) -0.0042(7) -0.0015(7) -0.0003(7)
    C12 0.0167(9) 0.0211(9) 0.0238(10) -0.0030(7) -0.0010(7) -0.0044(7)
    C13 0.0157(9) 0.0161(8) 0.0287(10) -0.0042(7) -0.0029(7) -0.0006(7)
    C14 0.0158(9) 0.0171(9) 0.0241(10) -0.0047(7) -0.0009(7) -0.0013(7)
    O1W 0.0143(7) 0.0285(8) 0.0436(9) -0.0054(6) 0.0008(6) -0.0199(7)
_geom_special_details
;
 All esds (except the esd in the dihedral angle between two l.s. planes)
 are estimated using the full covariance matrix.  The cell esds are taken
 into account individually in the estimation of esds in distances, angles
 and torsion angles; correlations between esds in cell parameters are only
 used when they are defined by crystal symmetry.  An approximate (isotropic)
 treatment of cell esds is used for estimating esds involving l.s. planes.
;
loop_
    _geom_bond_atom_site_label_1
    _geom_bond_atom_site_label_2
    _geom_bond_site_symmetry_2
    _geom_bond_distance
    _geom_bond_publ_flag
    Br1 C7 . 1.9084(17) ?
    O1 C1 . 1.225(2) ?
    O2 C4 . 1.355(2) ?
    O2 H2O . 0.75(3) ?
    N1 C1 . 1.362(2) ?
    N1 N2 . 1.375(2) ?
    N1 H1N . 0.876(10) ?
    N2 C2 . 1.292(2) ?
    N3 C13 . 1.338(3) ?
    N3 C12 . 1.344(3) ?
    C1 C10 . 1.497(3) ?
    C2 C3 . 1.475(3) ?
    C2 C9 . 1.500(3) ?
    C3 C8 . 1.410(3) ?
    C3 C4 . 1.417(3) ?
    C4 C5 . 1.389(3) ?
    C5 C6 . 1.383(3) ?
    C5 H5 . 0.9500 ?
    C6 C7 . 1.384(3) ?
    C6 H6 . 0.9500 ?
    C7 C8 . 1.377(3) ?
    C8 H8 . 0.9500 ?
    C9 H9A . 0.9800 ?
    C9 H9B . 0.9800 ?
    C9 H9C . 0.9800 ?
    C10 C11 . 1.388(3) ?
    C10 C14 . 1.391(3) ?
    C11 C12 . 1.387(3) ?
    C11 H11 . 0.9500 ?
    C12 H12 . 0.9500 ?
    C13 C14 . 1.390(3) ?
    C13 H13 . 0.9500 ?
    C14 H14 . 0.9500 ?
    O1W H1W . 0.844(10) ?
    O1W H2W . 0.839(10) ?
loop_
    _geom_angle_atom_site_label_1
    _geom_angle_atom_site_label_2
    _geom_angle_atom_site_label_3
    _geom_angle_site_symmetry_1
    _geom_angle_site_symmetry_3
    _geom_angle
    _geom_angle_publ_flag
    C4 O2 H2O . . 105(2) ?
    C1 N1 N2 . . 115.40(15) ?
    C1 N1 H1N . . 117.6(16) ?
    N2 N1 H1N . . 123.5(17) ?
    C2 N2 N1 . . 120.71(16) ?
    C13 N3 C12 . . 117.39(17) ?
    O1 C1 N1 . . 123.98(18) ?
    O1 C1 C10 . . 121.51(17) ?
    N1 C1 C10 . . 114.51(16) ?
    N2 C2 C3 . . 114.57(17) ?
    N2 C2 C9 . . 124.46(17) ?
    C3 C2 C9 . . 120.96(16) ?
    C8 C3 C4 . . 117.92(17) ?
    C8 C3 C2 . . 120.36(17) ?
    C4 C3 C2 . . 121.72(16) ?
    O2 C4 C5 . . 116.47(17) ?
    O2 C4 C3 . . 123.21(17) ?
    C5 C4 C3 . . 120.32(17) ?
    C6 C5 C4 . . 120.84(18) ?
    C6 C5 H5 . . 119.6 ?
    C4 C5 H5 . . 119.6 ?
    C5 C6 C7 . . 118.98(18) ?
    C5 C6 H6 . . 120.5 ?
    C7 C6 H6 . . 120.5 ?
    C8 C7 C6 . . 121.74(17) ?
    C8 C7 Br1 . . 119.58(14) ?
    C6 C7 Br1 . . 118.68(14) ?
    C7 C8 C3 . . 120.15(18) ?
    C7 C8 H8 . . 119.9 ?
    C3 C8 H8 . . 119.9 ?
    C2 C9 H9A . . 109.5 ?
    C2 C9 H9B . . 109.5 ?
    H9A C9 H9B . . 109.5 ?
    C2 C9 H9C . . 109.5 ?
    H9A C9 H9C . . 109.5 ?
    H9B C9 H9C . . 109.5 ?
    C11 C10 C14 . . 118.92(18) ?
    C11 C10 C1 . . 119.27(16) ?
    C14 C10 C1 . . 121.72(17) ?
    C12 C11 C10 . . 118.14(17) ?
    C12 C11 H11 . . 120.9 ?
    C10 C11 H11 . . 120.9 ?
    N3 C12 C11 . . 123.72(18) ?
    N3 C12 H12 . . 118.1 ?
    C11 C12 H12 . . 118.1 ?
    N3 C13 C14 . . 123.11(17) ?
    N3 C13 H13 . . 118.4 ?
    C14 C13 H13 . . 118.4 ?
    C13 C14 C10 . . 118.67(18) ?
    C13 C14 H14 . . 120.7 ?
    C10 C14 H14 . . 120.7 ?
    H1W O1W H2W . . 106(3) ?
loop_
    _geom_torsion_atom_site_label_1
    _geom_torsion_atom_site_label_2
    _geom_torsion_atom_site_label_3
    _geom_torsion_atom_site_label_4
    _geom_torsion_site_symmetry_1
    _geom_torsion_site_symmetry_2
    _geom_torsion_site_symmetry_3
    _geom_torsion_site_symmetry_4
    _geom_torsion
    _geom_torsion_publ_flag
    C1 N1 N2 C2 . . . . 171.14(18) ?
    N2 N1 C1 O1 . . . . 0.0(3) ?
    N2 N1 C1 C10 . . . . 179.59(15) ?
    N1 N2 C2 C3 . . . . -177.59(15) ?
    N1 N2 C2 C9 . . . . 1.0(3) ?
    N2 C2 C3 C8 . . . . 165.02(17) ?
    C9 C2 C3 C8 . . . . -13.6(3) ?
    N2 C2 C3 C4 . . . . -14.6(3) ?
    C9 C2 C3 C4 . . . . 166.75(17) ?
    C8 C3 C4 O2 . . . . -177.99(17) ?
    C2 C3 C4 O2 . . . . 1.7(3) ?
    C8 C3 C4 C5 . . . . 1.7(3) ?
    C2 C3 C4 C5 . . . . -178.61(17) ?
    O2 C4 C5 C6 . . . . 177.42(17) ?
    C3 C4 C5 C6 . . . . -2.3(3) ?
    C4 C5 C6 C7 . . . . 0.6(3) ?
    C5 C6 C7 C8 . . . . 1.6(3) ?
    C5 C6 C7 Br1 . . . . -178.54(14) ?
    C6 C7 C8 C3 . . . . -2.2(3) ?
    Br1 C7 C8 C3 . . . . 177.99(14) ?
    C4 C3 C8 C7 . . . . 0.5(3) ?
    C2 C3 C8 C7 . . . . -179.21(17) ?
    O1 C1 C10 C11 . . . . -47.1(3) ?
    N1 C1 C10 C11 . . . . 133.33(18) ?
    O1 C1 C10 C14 . . . . 129.6(2) ?
    N1 C1 C10 C14 . . . . -50.0(3) ?
    C14 C10 C11 C12 . . . . 1.3(3) ?
    C1 C10 C11 C12 . . . . 178.06(17) ?
    C13 N3 C12 C11 . . . . 1.2(3) ?
    C10 C11 C12 N3 . . . . -2.3(3) ?
    C12 N3 C13 C14 . . . . 0.8(3) ?
    N3 C13 C14 C10 . . . . -1.7(3) ?
    C11 C10 C14 C13 . . . . 0.5(3) ?
    C1 C10 C14 C13 . . . . -176.15(17) ?
loop_
    _geom_hbond_atom_site_label_D
    _geom_hbond_atom_site_label_H
    _geom_hbond_atom_site_label_A
    _geom_hbond_site_symmetry_A
    _geom_hbond_distance_DH
    _geom_hbond_distance_HA
    _geom_hbond_distance_DA
    _geom_hbond_angle_DHA
    O2 H2O N2 . 0.75(3) 1.87(3) 2.552(2) 152(3)
    N1 H1N O1W . 0.88(2) 1.91(2) 2.779(2) 170(2)
    O1W H1W N3 2_656 0.84(2) 1.98(2) 2.822(2) 176(3)
    O1W H2W O1 1_455 0.839(17) 1.997(18) 2.828(2) 171(2)
    C13 H13 O1 1_545 0.95 2.54 3.387(3) 148
_shelx_hkl_file
;
   0   0  -1 31806.0 643.755   7
   0   0  -1 33795.3 700.458   8
   0   0   2 17816.5 554.491   6
   0   0  -2 16707.5 427.287   7
   0   0  -2 18371.7 522.613   8
   0   0  -3 3279.59 184.705   7
   0   0   3 2737.86 117.451   1
   0   0  -3 3274.37 241.061   8
   0   0  -4 92688.4 1668.73   8
   0   0   4 90610.3 1753.66   6
   0   0   5 68479.1 1813.91   6
   0   0  -5 70170.8 1727.89   8
   0   0  -6 19148.3 817.346   8
   0   0   6 18510.4 882.610   6
   0   0   7 121368. 3128.44   6
   0   0  -7 124897. 2988.70   8
   0   0  -7 130243. 3268.93   5
   0   0   8 7923.01 660.436   6
   0   0  -8 9189.97 742.888   5
   0   0  -8 8443.60 629.718   8
   0   0   9 26178.8 1357.53   6
   0   0   9 23254.2 872.451  30
   0   0  -9 26230.6 1241.81   8
   0   0  -9 27385.2 1438.62   5
   0   0  10 1644.63 230.910  21
   0   0 -10 1465.85 335.580   5
   0   0  10 1349.88 205.573  11
   0   0  10 1398.84 204.983  14
   0   0  10 1264.39 286.886   6
   0   0  10 1285.09 214.347  30
   0   0 -10 1386.96 295.538   8
   0   0  11 1258.72 220.423  30
   0   0  11 855.977 178.865  11
   0   0  11 617.068 244.121   6
   0   0 -11 763.475 232.391   5
   0   0  11 1161.68 202.581  21
   0   0  11 1432.56 231.031  14
   0   0 -11 913.950 262.073   8
   0   0  12 15090.1 743.144  14
   0   0  12 14206.6 745.608  21
   0   0  13 27869.5 1044.89  14
   0   0  13 26679.1 1041.54  21
   0   0  14 24621.5 925.988  14
   0   0  14 24562.5 938.038  21
   0   0  15 14881.0 624.753  14
   0   0  15 15300.7 638.333  21
   0   0  16 12.7127 33.8432  21
   0   0  16 36.5216 34.4246  14
   0  -1  16 6725.89 325.080  14
   0  -1  16 7625.86 359.605  21
   0  -1  15 4915.72 347.642  21
   0  -1  15 4157.39 309.741  14
   0  -1  14 1461.71 214.938  21
   0  -1  14 1482.08 210.231  14
   0  -1  13 1826.14 250.038  14
   0  -1  13 1804.14 250.161  21
   0  -1  12 148.316 78.9151  21
   0  -1  12 112.774 97.4788  14
   0   1 -11 4048.66 627.113   5
   0  -1  11 3828.81 600.078   6
   0  -1  11 4031.07 362.527  14
   0  -1  11 3423.94 352.159  21
   0   1 -10 34857.1 1835.22   5
   0  -1  10 34013.9 1178.73  21
   0  -1  10 33858.2 1188.54  11
   0  -1  10 33429.3 1753.47   6
   0  -1  10 32290.0 1100.78  14
   0  -1   9 27014.0 990.011  11
   0  -1   9 28624.0 1490.64   6
   0  -1   9 28266.9 1000.93  21
   0   1  -9 28706.4 1567.82   5
   0   1  -9 25443.5 1231.24   8
   0  -1   9 25508.4 903.613  14
   0  -1   8 81191.2 2583.67   6
   0   1  -8 73860.8 2236.03   8
   0  -1   7 86148.8 2535.53   6
   0   1  -7 79842.1 2239.17   8
   0  -1   6 5573.51 501.524   6
   0   1  -6 4865.66 401.360   8
   0   1  -6 5635.85 546.624   5
   0   1  -5 7846.43 472.882   8
   0   1  -5 9592.50 631.895   5
   0  -1   5 9341.80 615.879   6
   0  -1   4 301605. 5565.90   3
   0  -1   4 297362. 5793.54   6
   0   1  -4 287104. 5488.30   8
   0  -1   3 999999. 14977.7   3
   0   1  -3 870152. 14796.1   8
   0  -1   2 6455.26 330.267   6
   0  -1   2 6158.16 302.333   3
   0   1  -2 5824.74 219.119   1
   0   1  -2 6055.65 262.109   8
   0  -1   1 16826.7 418.114   7
   0   1  -1 15635.8 459.231   1
   0   1  -1 16696.8 456.558   8
   0  -1   1 16007.3 584.159   2
   0  -1   1 16041.1 479.211   6
   0   1   0 8643.94 335.763   1
   0  -1   0 8269.16 322.965   7
   0  -1   0 8230.47 278.528   6
   0   1   1 2979.12 203.569   1
   0  -1  -1 2954.10 172.306   3
   0   1   2 21332.0 668.527   1
   0   1   2 20703.5 570.570   6
   0  -1  -2 22881.9 723.919   7
   0  -1  -2 21551.5 582.590   3
   0   1   3 12395.9 497.003   1
   0  -1  -3 12518.4 437.127   3
   0   1   3 11353.7 484.192   6
   0  -1  -3 13017.4 565.312   7
   0   1   4 153238. 3080.30   6
   0  -1  -4 144847. 2852.64   3
   0   1   4 149775. 2911.62   1
   0  -1  -4 150559. 3058.07   7
   0   1   5 41394.4 1276.72   6
   0  -1  -5 40556.7 1057.34   3
   0  -1  -5 40809.6 1328.16   8
   0   1   5 41438.8 1085.63   1
   0  -1  -5 45146.1 1256.61   7
   0   1   6 97636.6 2088.46   1
   0  -1  -6 97854.1 2293.25   7
   0   1   6 96160.1 2418.56   6
   0  -1  -6 103648. 2563.66   8
   0   1   7 27531.8 1152.87   6
   0  -1  -7 27968.4 1015.09   7
   0  -1  -7 30937.3 1257.42   8
   0   1   8 11481.2 772.929   6
   0  -1  -8 11862.8 809.588   8
   0  -1  -9 22721.7 1207.07   8
   0   1   9 21123.4 785.629  14
   0   1   9 20096.3 770.860  18
   0   1   9 19206.0 816.858  16
   0   1   9 20517.1 807.625  30
   0   1   9 20317.1 1133.41   6
   0   1  10 33411.8 1141.56  30
   0  -1 -10 34266.0 1631.97   8
   0   1  10 35443.9 1126.92  14
   0   1  10 34186.0 1144.32  21
   0   1  10 29960.3 1066.23  11
   0   1  10 32369.4 1587.16   6
   0  -1 -10 37514.7 1875.68   5
   0   1  10 32668.9 1101.22  18
   0   1  11 21771.4 906.537  21
   0   1  11 22395.1 933.862  30
   0  -1 -11 20354.3 1301.78   8
   0   1  11 19128.7 1277.49   6
   0  -1 -11 24620.5 1592.91   5
   0   1  11 23450.5 916.984  14
   0   1  12 11868.6 670.869  30
   0   1  12 11981.4 651.151  14
   0   1  12 11778.3 654.682  21
   0   1  13 3070.63 312.254  21
   0   1  13 3234.32 325.689  14
   0   1  14 3155.80 301.164  14
   0   1  14 3092.23 294.176  21
   0   1  15 273.026 82.2009  21
   0   1  15 393.646 95.8521  14
   0   1  16 187.171 61.3884  14
   0  -2  16 3073.43 209.780  21
   0  -2  15 1800.10 205.328  21
   0  -2  15 1402.32 162.085  14
   0   2 -15 1404.58 175.375  26
   0  -2  14 73.1064 52.1826  21
   0  -2  14-53.4333 69.5044  14
   0  -2  13 3749.59 333.521  14
   0   2 -13 3155.76 299.396  13
   0  -2  13 4267.30 382.857  21
   0  -2  12 21037.2 926.617  21
   0  -2  12 21657.8 886.595  14
   0  -2  11 18013.4 849.713  21
   0  -2  11 17945.7 792.702  14
   0   2 -11 16634.4 769.313  25
   0  -2  10 54958.5 2401.71   6
   0  -2  10 55961.7 1644.83  21
   0   2 -10 51962.9 1558.55  25
   0  -2  10 53142.9 1527.63  14
   0   2 -10 56843.9 2508.31   5
   0  -2   9 2690.96 305.636  11
   0  -2   9 2420.59 441.487   6
   0   2  -9 2890.35 528.977   5
   0  -2   9 2599.59 261.708  14
   0  -2   9 2737.39 309.842  21
   0   2  -8 3063.70 505.037   5
   0   2  -8 2665.34 375.069   8
   0  -2   8 3169.89 493.114   6
   0   2  -7 31428.3 1526.82   5
   0  -2   7 33277.0 1533.02   6
   0   2  -7 28628.9 1220.82   8
   0   2  -6 48202.9 1528.35   8
   0   2  -6 53320.3 1877.29   5
   0  -2   6 49383.7 1826.67   6
   0  -2   5 1817.83 302.327   6
   0   2  -5 2084.20 242.866   8
   0   2  -5 2317.21 333.980   5
   0  -2   5 1895.02 282.231   3
   0   2  -4 577.515 92.5029   1
   0  -2   4 730.915 180.284   6
   0   2  -4 711.132 127.605   8
   0   2  -4 766.133 171.191   5
   0  -2   4 628.067 156.080   3
   0   2  -3 301312. 4234.34   8
   0   2  -3 303885. 4553.42   5
   0  -2   3 305674. 4560.12   6
   0  -2   3 309823. 4497.81   3
   0  -2   2 4551.18 233.339   7
   0   2  -2 4999.44 300.765   1
   0  -2   2 4918.63 350.729   3
   0   2  -2 5353.72 312.669   8
   0   2  -2 5233.18 372.447   5
   0  -2   2 4739.66 340.248   6
   0  -2   1 233.797 74.6672   7
   0   2  -1 357.767 110.515   1
   0  -2   1 211.936 80.6049   6
   0  -2   0 3487.67 288.130   7
   0   2   0 3566.84 298.206   1
   0  -2  -1 90292.2 2109.88   7
   0  -2  -1 93143.5 2001.61   3
   0   2   1 85757.0 2103.92   1
   0  -2  -2 42252.2 1160.55   3
   0   2   2 44598.6 1304.28   1
   0  -2  -2 43143.5 1319.96   7
   0  -2  -3 122760. 2577.32   3
   0   2   3 131232. 2794.77   1
   0  -2  -3 125912. 2850.49   7
   0  -2  -4 64288.7 1784.60   7
   0   2   4 57559.5 1472.65   6
   0  -2  -4 57061.5 1499.46   3
   0   2   4 65365.0 1678.30   1
   0   2   5 24251.5 880.748   6
   0  -2  -5 23022.6 810.956   3
   0   2   5 24597.4 934.846   1
   0  -2  -5 26217.9 1048.04   7
   0  -2  -6 11359.3 704.815   7
   0   2   6 9837.10 581.465   6
   0   2   6 10864.8 607.722   1
   0  -2  -7 6349.15 611.262   8
   0   2   7 5536.52 457.812   6
   0  -2  -7 6193.68 528.791   7
   0   2   7 6698.17 482.143   1
   0   2   8 202.560 107.486   6
   0  -2  -8 54.7640 77.6499   7
   0  -2  -8 198.716 152.414   8
   0  -2  -9 14171.4 1027.83   8
   0   2   9 12259.7 604.952  18
   0   2   9 12422.0 615.108  20
   0   2   9 12217.8 646.994  16
   0   2   9 12654.3 584.281  14
   0   2   9 13395.5 650.285  30
   0   2  10 22024.4 898.822  30
   0   2  10 21626.6 838.337  14
   0   2  10 21208.5 901.178  16
   0   2  10 21213.5 862.390  18
   0  -2 -10 22105.8 1359.62   8
   0   2  10 20268.3 845.562  21
   0  -2 -11 8689.94 861.648   8
   0   2  11 9191.02 541.662  14
   0  -2 -11 9089.38 975.782   5
   0   2  11 8212.00 526.900  21
   0   2  11 9617.78 583.409  30
   0   2  12 20976.9 909.323  30
   0   2  12 20392.9 844.487  14
   0   2  12 20024.0 853.922  21
   0   2  13 660.277 159.714  30
   0   2  13 541.700 130.306  21
   0   2  13 797.454 160.984  14
   0   2  14 47.7817 60.4553  21
   0   2  14 73.6943 51.2463  14
   0   2  15 72.3134 47.4886  14
   0   2  15 167.430 50.9737  21
   0   3 -15 761.754 109.187  26
   0   3 -15 782.305 125.802  23
   0  -3  14 3629.30 305.930  21
   0   3 -14 3415.58 295.526  26
   0  -3  14 2921.73 230.165  14
   0   3 -13 20945.9 779.726  13
   0  -3  13 18849.2 731.158  14
   0  -3  12 130.463 50.7283  14
   0  -3  12 141.907 73.0151  21
   0   3 -12 175.061 79.1754  13
   0  -3  11 4054.39 339.163  14
   0   3 -11 4021.85 369.449  13
   0  -3  11 4189.38 397.003  21
   0  -3  10 765.454 143.444  14
   0  -3  10 1550.19 420.345   6
   0   3 -10 1012.90 201.775  13
   0   3 -10 1084.44 342.798   5
   0   3 -10 775.955 155.862  25
   0  -3  10 963.382 201.400  21
   0   3  -9 622.732 256.721   5
   0  -3   9 332.806 140.025   6
   0   3  -9 436.720 121.403  25
   0  -3   9 426.466 119.278  14
   0  -3   9 509.503 143.791  21
   0   3  -8 5002.18 396.706  25
   0   3  -8 5307.59 705.006   5
   0  -3   8 4668.80 657.969   6
   0  -3   8 5454.69 444.750  21
   0  -3   7 21808.4 1365.89   6
   0   3  -7 21511.6 1314.18   5
   0   3  -6 130617. 3118.15   8
   0  -3   6 128764. 3514.82   3
   0  -3   6 131124. 3676.98   6
   0   3  -6 134211. 3575.25   5
   0  -3   5 339.869 157.154   3
   0   3  -5 309.310 108.203   8
   0  -3   5 279.903 103.487   6
   0   3  -5 255.462 140.218   5
   0  -3   4 50175.5 1716.63   6
   0   3  -4 48142.6 1376.59   1
   0  -3   4 48945.2 1684.68   3
   0   3  -4 47870.4 1655.88   5
   0   3  -4 47487.0 1423.45   8
   0  -3   3 13505.8 502.742   7
   0   3  -3 14942.0 672.492   1
   0   3  -3 16004.3 839.497   5
   0  -3   3 15508.1 814.055   3
   0  -3   3 15721.0 810.574   6
   0   3  -2 2506.14 280.582   1
   0  -3   2 2485.37 222.522   7
   0  -3   2 2697.12 321.788   3
   0  -3   2 2584.67 296.800   6
   0   3  -2 2634.71 321.126   5
   0   3  -1 3732.41 356.035   1
   0  -3   1 3265.35 333.175   3
   0   3  -1 3904.14 362.908   5
   0  -3   1 3971.27 320.836   7
   0  -3   0 41269.3 1330.03   3
   0   3   0 40998.6 1337.96   5
   0   3   0 41756.5 1402.53   1
   0  -3   0 41750.9 1339.20   7
   0  -3  -1 61540.6 1812.94   7
   0  -3  -1 63046.6 1740.98   3
   0   3   1 63632.6 1785.65   5
   0   3   1 59042.3 1836.06   1
   0   3   2 52750.5 1748.22   1
   0  -3  -2 56058.5 1773.63   7
   0  -3  -2 55695.0 1619.55   3
   0  -3  -3 853.334 219.346   7
   0   3   3 776.842 101.713   6
   0   3   3 897.620 208.379   1
   0  -3  -3 937.353 182.825   3
   0  -3  -4 78982.8 2345.61   7
   0  -3  -4 75319.3 2053.43   3
   0   3   4 82460.8 2263.26   1
   0  -3  -5 12534.8 804.041   7
   0  -3  -5 11132.2 631.459   3
   0   3   5 11995.7 750.898   1
   0   3   6 11058.9 733.102   1
   0  -3  -6 9840.75 747.905   7
   0  -3  -7 27708.8 1471.50   8
   0   3   7 30046.5 1298.45   1
   0  -3  -7 28056.8 1363.71   7
   0   3   8 17471.3 770.124  30
   0   3   8 17077.5 790.111  23
   0   3   8 17894.8 787.758  16
   0  -3  -8 19425.4 1128.46   7
   0  -3  -8 20074.3 1279.20   8
   0   3   8 17543.4 706.637  18
   0   3   9 42832.1 1306.21  18
   0  -3  -9 46564.2 1908.00   7
   0  -3  -9 49067.0 2155.44   8
   0   3   9 44976.7 1393.41  30
   0   3   9 44408.8 1394.48  16
   0  -3 -10 5257.32 686.447   8
   0   3  10 4224.30 391.135  16
   0   3  10 4728.89 395.134  30
   0   3  10 4593.21 368.525  21
   0   3  10 4601.06 391.395  18
   0   3  11 14845.5 697.228  21
   0   3  11 16507.9 771.635  30
   0   3  12 261.589 93.8415  21
   0   3  12 362.875 96.8397  14
   0   3  12 286.615 103.509  30
   0   3  13 507.940 142.185  30
   0   3  14 3538.58 299.001  30
   0   4 -14 4178.74 275.668  26
   0  -4  14 4869.19 314.769  21
   0   4 -14 4147.48 293.569  23
   0   4 -13 5687.95 337.023  13
   0   4 -13 6452.02 442.215  23
   0   4 -13 6379.90 407.872  26
   0  -4  13 6879.79 431.700  21
   0   4 -12 12149.0 647.958  26
   0  -4  12 12251.8 649.409  21
   0   4 -12 11017.4 559.767  13
   0   4 -11 1577.04 249.277  26
   0  -4  11 1438.28 236.106  21
   0   4 -11 1563.48 225.474  13
   0  -4  10 10109.8 652.511  21
   0   4 -10 9812.43 613.690  13
   0   4 -10 10879.9 690.168  26
   0  -4   9 9004.96 627.653  21
   0   4  -9 8729.95 633.643  26
   0   4  -9 8506.64 544.639  25
   0   4  -9 8930.96 601.856  13
   0   4  -8 3813.32 626.690   5
   0  -4   8 4239.19 409.378  21
   0  -4   8 3942.64 350.298  27
   0  -4   8 4169.47 364.770  17
   0   4  -8 4245.80 423.408  26
   0  -4   8 3849.43 640.988   6
   0   4  -8 4197.26 410.572  13
   0   4  -8 3935.68 365.053  25
   0  -4   7 23242.4 1451.46   3
   0   4  -7 26915.9 1589.14   5
   0  -4   7 25706.4 959.901  27
   0   4  -7 27424.8 1064.59  13
   0   4  -7 26554.2 1092.51  26
   0  -4   7 26401.0 1051.75  21
   0   4  -7 25117.2 966.347  25
   0  -4   7 25542.7 969.881  17
   0  -4   7 24451.8 1559.75   6
   0   4  -6 31078.2 1122.53  26
   0  -4   6 33423.2 1683.85   3
   0  -4   6 29616.7 1060.19  17
   0  -4   6 31975.6 1678.05   6
   0   4  -6 32432.7 1134.15  13
   0  -4   6 30713.9 1034.64  27
   0   4  -6 31582.0 1626.36   5
   0  -4   6 30347.2 1093.97  21
   0   4  -5 16925.5 1076.36   5
   0  -4   5 16503.1 1086.57   6
   0  -4   5 17127.1 1124.52   3
   0   4  -4 587.900 205.658   5
   0  -4   4 737.577 232.734   3
   0  -4   4 416.976 185.840   6
   0  -4   3 1056.45 255.829   3
   0   4  -3 924.735 193.055   1
   0   4  -3 919.806 208.362   5
   0  -4   3 1004.37 227.021   6
   0   4  -2 29885.1 1228.06   1
   0  -4   2 30290.0 1058.04   7
   0  -4   2 30245.4 1348.30   3
   0   4  -2 32449.6 1369.77   5
   0  -4   1 22473.4 1103.16   3
   0   4  -1 21946.5 1075.66   1
   0  -4   1 22183.1 947.910   7
   0   4  -1 22018.7 1078.61   5
   0  -4   0 47784.5 1695.22   3
   0  -4   0 47929.3 1607.45   7
   0   4   0 47580.7 1763.76   1
   0   4   0 47109.5 1662.95   5
   0  -4  -1 134053. 3355.16   7
   0   4   1 123954. 3432.43   1
   0   4   1 132540. 3298.63   5
   0  -4  -1 131585. 3303.00   3
   0  -4  -2 18053.9 1038.62   7
   0   4   2 17234.0 1063.11   1
   0  -4  -2 19274.2 1014.91   3
   0  -4  -3 439.970 191.955   7
   0   4   3 476.759 144.714   1
   0  -4  -3 495.165 180.061   3
   0  -4  -4 19727.6 1155.21   7
   0  -4  -4 19050.0 1019.21   3
   0   4   4 21432.6 1173.84   1
   0  -4  -5 778.497 242.384   7
   0  -4  -5 691.579 195.421   3
   0   4   5 1032.55 255.185   1
   0   4   6 44139.1 1329.71  23
   0   4   6 46447.8 1866.87   1
   0   4   6 45407.7 1341.11  26
   0   4   6 42569.5 1267.63  30
   0  -4  -6 48681.3 1946.72   7
   0  -4  -7 42982.2 2043.20   8
   0   4   7 41754.6 1324.30  26
   0   4   7 38857.5 1266.29  16
   0   4   7 39223.8 1255.11  30
   0   4   7 36439.2 1130.29  18
   0  -4  -7 45587.1 1923.27   7
   0   4   7 44371.6 1824.64   1
   0   4   7 41689.5 1336.15  23
   0  -4  -8 27273.1 1509.09   7
   0   4   8 25826.6 996.478  16
   0   4   8 24036.1 1018.04  23
   0   4   8 23807.1 966.553  30
   0  -4  -8 27466.1 1667.49   8
   0   4   8 23674.8 882.608  18
   0  -4  -9 7194.95 799.012   7
   0   4   9 7299.86 510.611  16
   0   4   9 6116.88 456.795  18
   0   4   9 8163.11 532.616  30
   0   4   9 7419.43 542.287  23
   0  -4  -9 8516.78 919.501   8
   0   4  10 7113.63 497.326  16
   0   4  10 7434.50 508.019  30
   0   4  11 11719.1 629.803  30
   0   4  12 8729.04 513.006  30
   0   4  13 31086.9 985.221  30
   0   4  14 5935.86 342.144  30
   0   5 -13 83.0880 51.9481  26
   0  -5  13 109.819 60.1625  21
   0   5 -13 65.7799 43.3715  23
   0   5 -12 125.615 63.1673  26
   0  -5  12-60.1706 54.3549  21
   0   5 -12 52.3778 62.3481  23
   0   5 -12-78.2852 58.4404  13
   0   5 -11 462.287 113.852  13
   0   5 -11 768.031 165.529  26
   0  -5  11 526.593 142.799  21
   0   5 -11 670.738 158.573  23
   0   5 -10 11328.3 696.939  23
   0   5 -10 11561.2 673.438  26
   0   5 -10 10253.5 590.687  13
   0  -5  10 9631.07 620.885  21
   0  -5   9 28575.9 1014.54  17
   0  -5   9 28011.6 1165.77  21
   0   5  -9 29633.4 1196.13  26
   0   5  -9 30019.2 1146.94  13
   0   5  -9 29542.5 1233.94  23
   0  -5   9 28506.3 1017.91  27
   0  -5   8 14466.0 709.285  27
   0   5  -8 12435.3 667.925  25
   0   5  -8 13230.4 756.455  13
   0  -5   8 13804.8 709.240  17
   0  -5   8 12654.6 751.021  21
   0   5  -8 14103.5 808.197  26
   0   5  -8 14277.0 817.538  23
   0   5  -7 6971.35 493.941  25
   0  -5   7 7529.28 514.411  27
   0   5  -7 7148.47 538.460  13
   0  -5   7 7662.12 528.074  17
   0   5  -7 7204.15 561.444  23
   0   5  -7 7199.87 844.513   5
   0  -5   7 6713.07 525.389  21
   0   5  -7 7358.84 553.957  26
   0   5  -6 5553.09 455.543  26
   0   5  -6 6208.24 478.119  13
   0   5  -6 5694.51 711.562   5
   0  -5   6 5803.74 449.619  27
   0   5  -6 5671.30 467.302  23
   0  -5   6 5961.56 466.377  21
   0  -5   6 5910.39 477.170  17
   0  -5   6 5119.25 731.406   3
   0   5  -6 5680.77 430.744  25
   0   5  -5 2714.13 308.160  26
   0  -5   5 2501.54 492.912   3
   0  -5   5 3078.36 318.667  27
   0   5  -5 2717.81 464.030   5
   0  -5   5 2387.72 307.080  17
   0  -5   5 2553.67 300.143  21
   0   5  -5 2778.92 292.350  25
   0   5  -5 2844.27 313.775  23
   0   5  -5 2718.56 304.247  13
   0  -5   4 3614.91 355.226  17
   0   5  -4 3531.17 504.915   5
   0   5  -4 3755.65 351.294  13
   0   5  -4 3463.15 331.298  23
   0  -5   4 4354.03 370.816  29
   0  -5   4 3941.18 368.198  27
   0   5  -4 3831.91 348.129  26
   0  -5   4 3632.52 588.423   3
   0   5  -4 3558.80 318.926  25
   0   5  -3 43652.6 1873.96   5
   0  -5   3 40436.6 1330.14  17
   0   5  -3 43472.5 1317.18  26
   0  -5   3 43526.9 1351.99  29
   0   5  -3 44064.1 1332.96  23
   0   5  -3 42934.6 1281.20  25
   0   5  -3 42758.9 1704.67   1
   0   5  -3 43123.3 1315.16  13
   0  -5   3 44222.1 1973.84   3
   0  -5   3 43824.4 1395.59  27
   0  -5   2 54987.3 2176.06   3
   0   5  -2 55332.7 1515.01  23
   0  -5   2 49761.9 1559.49  27
   0  -5   2 49407.5 1520.99  17
   0   5  -2 57171.2 2143.49   5
   0   5  -2 57236.5 1532.47  26
   0   5  -2 54664.6 1999.68   1
   0   5  -2 55624.7 1518.50  13
   0  -5   1 48202.5 1972.87   3
   0  -5   1 42728.9 1587.90   7
   0   5  -1 48854.6 1931.47   5
   0   5  -1 48334.3 1925.39   1
   0   5   0 774.728 294.294   1
   0  -5   0 587.988 232.190   3
   0   5   0 494.267 171.177   5
   0  -5   0 530.549 179.457   7
   0   5   1 14846.8 1106.35   1
   0  -5  -1 15595.0 1064.74   3
   0  -5  -1 15955.7 1037.81   7
   0   5   2 3160.62 288.946  25
   0  -5  -2 3206.93 480.378   7
   0   5   2 3370.24 295.401  26
   0   5   2 3048.31 283.201  13
   0   5   2 3101.27 530.853   1
   0  -5  -2 3424.94 489.608   3
   0   5   2 3150.85 286.072  23
   0  -5  -3 32576.4 1604.66   3
   0   5   3 32757.5 1019.66  30
   0   5   3 32762.4 1083.15  25
   0  -5  -3 36671.6 1755.94   7
   0   5   3 33299.7 1075.55  26
   0   5   3 31583.6 1076.13  24
   0   5   3 32974.8 1062.13  13
   0   5   3 36878.8 1817.54   1
   0   5   3 32896.1 1067.65  23
   0   5   4 45334.2 1292.38  30
   0  -5  -4 44284.7 1871.92   3
   0  -5  -4 52943.6 2188.68   7
   0   5   4 53514.2 2203.37   1
   0   5   4 46974.3 1357.57  13
   0   5   4 46308.8 1303.50  16
   0   5   4 45652.9 1376.53  25
   0   5   4 45768.6 1354.84  23
   0   5   4 46136.7 1357.29  26
   0   5   5 27361.0 966.116  16
   0   5   5 27759.4 998.969  13
   0   5   5 27780.7 1014.53  26
   0   5   5 26781.6 946.864  30
   0   5   5 27231.2 998.810  23
   0   5   5 25892.4 1005.89  25
   0  -5  -5 29926.6 1615.25   7
   0   5   5 29335.6 1590.27   1
   0   5   6 57424.6 2317.24   1
   0   5   6 53467.3 1534.22  30
   0   5   6 50811.4 1529.02  16
   0   5   6 55041.1 1623.57  26
   0   5   6 55350.0 1592.90  13
   0   5   6 55964.8 1617.14  23
   0  -5  -6 58394.0 2388.14   7
   0  -5  -7 8440.81 958.775   8
   0   5   7 9681.85 905.705   1
   0   5   7 8874.59 583.400  26
   0   5   7 9076.95 590.910  23
   0   5   7 8384.49 536.402  30
   0   5   7 8380.22 543.082  16
   0  -5  -7 8588.21 883.946   7
   0   5   8 303.605 111.535  30
   0   5   8 460.929 141.535  23
   0   5   8 555.923 142.335  16
   0   5   9 2449.38 312.037  23
   0   5   9 2591.14 283.822  16
   0   5   9 2573.31 293.780  30
   0   5  10 14827.0 684.929  16
   0   5  10 14192.3 693.175  30
   0   5  11 4371.11 346.199  30
   0   5  12 5028.60 335.464  30
   0   5  13 7289.89 362.975  30
   0   6 -12 3488.12 222.107  26
   0   6 -12 3462.84 228.866  23
   0   6 -11 7419.00 369.535  13
   0   6 -11 7707.05 427.332  23
   0   6 -11 7808.69 411.351  26
   0   6 -10 7365.04 487.896  23
   0  -6  10 5944.59 425.783  21
   0  -6  10 7056.42 386.007  27
   0   6 -10 7062.02 418.887  13
   0   6 -10 7469.60 466.576  26
   0   6  -9 14951.5 756.459  23
   0   6  -9 14762.2 710.010  13
   0   6  -9 14497.7 729.704  26
   0  -6   9 14850.5 649.595  17
   0  -6   9 14928.5 657.446  27
   0  -6   8 636.139 157.015  17
   0   6  -8 806.858 174.641  23
   0  -6   8 570.662 144.731  21
   0   6  -8 835.322 153.654  25
   0   6  -8 885.394 192.466  13
   0   6  -8 853.985 188.712  26
   0  -6   8 679.974 141.001  27
   0   6  -7 473.460 128.278  23
   0  -6   7 722.712 176.548  27
   0  -6   7 525.208 140.005  17
   0   6  -7 509.122 146.802  26
   0   6  -7 622.199 170.526  13
   0   6  -7 492.396 127.815  25
   0   6  -6 11671.8 671.461  23
   0  -6   6 12473.4 703.918  17
   0  -6   6 12459.9 683.024  27
   0   6  -6 11349.2 682.854  13
   0   6  -6 11145.9 627.839  25
   0   6  -6 11605.2 669.987  26
   0   6  -5 16052.8 799.909  13
   0   6  -5 16290.1 788.326  23
   0   6  -5 15494.7 787.405  26
   0  -6   5 14140.4 735.719  29
   0   6  -5 16259.6 769.626  25
   0  -6   5 17856.8 841.378  27
   0  -6   5 16752.9 833.371  17
   0  -6   4 20005.6 1482.58   3
   0   6  -4 19676.3 872.771  26
   0   6  -4 19341.6 1328.70   5
   0   6  -4 19887.8 885.853  13
   0   6  -4 19710.5 850.164  25
   0  -6   4 18799.4 897.738  29
   0   6  -4 19822.7 873.113  23
   0  -6   4 21731.3 958.874  27
   0  -6   4 18841.2 910.498  17
   0   6  -3 14457.5 724.558  13
   0   6  -3 13454.9 1078.07   5
   0  -6   3 13531.8 754.629  17
   0   6  -3 14303.7 716.288  23
   0  -6   3 13176.9 1172.06   3
   0   6  -3 13989.1 686.342  25
   0  -6   3 14255.4 771.551  27
   0  -6   3 12624.9 721.155  29
   0   6  -3 13834.4 704.663  26
   0   6  -2 77983.2 2020.74  23
   0   6  -2 78484.9 2026.19  26
   0   6  -2 79113.0 2849.53   5
   0  -6   2 73120.9 2100.11  17
   0  -6   2 74833.5 2128.75  29
   0   6  -2 81972.5 2058.55  13
   0   6  -2 77749.3 1988.93  25
   0  -6   2 76348.8 2988.33   3
   0   6  -2 72507.1 2662.16   1
   0  -6   2 76508.6 2128.92  27
   0   6  -1 421.299 118.468   1
   0  -6   1 123.568 99.8177  27
   0   6  -1 72.8703 55.1669  23
   0   6  -1 105.277 79.6714  13
   0   6  -1 115.307 50.2304  26
   0   6  -1 170.819 68.0525  25
   0  -6   1 158.581 90.6316  29
   0  -6   1-75.8789 160.392   3
   0   6  -1 4.97831 144.606   5
   0  -6   1 428.525 153.433  17
   0   6   0 143.956 89.1994  13
   0  -6   0 156.685 104.949  29
   0  -6   0 97.1343 99.4873  27
   0  -6   0 267.579 209.070   3
   0  -6   0 91.1719 92.7775  17
   0   6   0-49.3735 184.576   1
   0   6   0 233.034 111.023  25
   0   6   0 12.9878 71.4538  26
   0   6   0 29.2892 55.1174  23
   0  -6  -1 28042.6 1203.30  29
   0   6   1 30058.6 1067.32  13
   0  -6  -1 26252.4 1650.41   3
   0   6   1 29843.9 1053.65  23
   0   6   1 29505.1 1062.17  25
   0  -6  -1 26839.2 1493.62   7
   0  -6  -1 28581.9 1036.28  27
   0  -6  -1 26590.4 1095.75  17
   0   6   1 29409.2 1050.46  26
   0   6   1 27711.2 1730.86   1
   0  -6  -2 11547.9 652.974  17
   0   6   2 12290.6 635.854  26
   0   6   2 11153.9 1101.02   1
   0  -6  -2 11068.7 1041.84   3
   0  -6  -2 11961.0 1019.02   7
   0   6   2 11966.3 642.786  25
   0   6   2 12225.2 636.931  13
   0   6   2 11148.0 599.797  24
   0   6   2 11935.4 624.800  23
   0   6   2 12408.0 600.687  30
   0  -6  -2 12221.8 761.998  29
   0  -6  -3 56008.2 1768.29  29
   0   6   3 53275.4 1528.74  23
   0  -6  -3 47209.5 2247.47   3
   0   6   3 51968.7 1450.98  30
   0  -6  -3 48880.6 2286.11   7
   0   6   3 51766.1 1550.59  25
   0   6   3 51820.7 1513.82  26
   0   6   3 51385.6 1508.30  13
   0   6   3 54825.9 2535.42   1
   0   6   4 21491.2 890.568  23
   0   6   4 23460.0 1570.02   1
   0  -6  -4 19493.5 1413.75   7
   0   6   4 21502.4 918.856  25
   0   6   4 21084.7 883.967  26
   0   6   4 21313.4 839.015  30
   0   6   4 21459.6 875.649  13
   0  -6  -4 20742.0 1009.24  29
   0   6   5 7355.59 482.125  30
   0   6   5 7524.39 512.639  23
   0   6   5 7666.24 504.761  13
   0   6   5 7642.97 517.025  26
   0  -6  -5 7509.27 546.507  29
   0   6   6 1341.08 223.898  26
   0   6   6 1463.97 233.969  23
   0   6   6 1313.01 205.895  30
   0   6   6 1138.25 192.216  16
   0   6   6 1302.86 211.096  13
   0  -6  -6 1206.78 212.100  29
   0   6   7 787.822 177.537  26
   0   6   7 621.688 144.979  30
   0   6   7 544.480 153.727  23
   0   6   7 488.911 138.898  16
   0   6   8 4204.62 390.232  23
   0   6   8 4145.59 360.764  30
   0   6   8 4171.65 338.808  16
   0  -6  -9 3846.34 345.194  12
   0   6   9 4361.73 349.279  30
   0   6   9 4125.93 369.574  23
   0   6   9 3512.61 287.809  16
   0   6  10 24465.8 836.901  30
   0   6  11 8894.38 420.064  30
   0   6  12 8012.41 344.151  30
   0   7 -10 3262.32 231.776  26
   0   7 -10 3217.76 228.205  23
   0   7 -10 3136.19 202.568  13
   0   7  -9 764.365 131.333  23
   0  -7   9 607.454 111.404  27
   0   7  -9 728.913 123.479  13
   0  -7   9 603.317 109.387  17
   0   7  -9 743.897 127.117  26
   0   7  -8 484.033 113.575  23
   0  -7   8 687.528 133.934  17
   0   7  -8 374.246 113.038  13
   0  -7   8 484.377 122.823  27
   0   7  -8 298.964 97.3841  26
   0  -7   7 4694.52 374.729  17
   0   7  -7 4664.89 383.041  26
   0   7  -7 5116.84 394.140  13
   0  -7   7 4793.88 370.376  27
   0   7  -7 4144.22 363.878  23
   0   7  -6 31401.9 1104.87  26
   0   7  -6 28506.8 1052.57  23
   0   7  -6 27246.2 975.019  25
   0   7  -6 30847.1 1106.74  13
   0  -7   6 32207.7 1105.14  17
   0  -7   6 32078.5 1089.94  27
   0   7  -5 35107.5 1192.95  13
   0   7  -5 34278.9 1169.25  26
   0   7  -5 32739.8 1138.77  23
   0   7  -5 32500.3 1100.21  25
   0  -7   5 36537.4 1225.79  27
   0  -7   5 35710.1 1218.31  17
   0  -7   4 7610.74 527.987  29
   0   7  -4 9067.23 554.869  26
   0  -7   4 8474.10 572.922  17
   0  -7   4 9015.02 591.077  27
   0   7  -4 8802.53 528.845  25
   0   7  -4 9055.79 561.007  13
   0   7  -4 8710.75 537.342  23
   0  -7   3 13090.9 742.237  17
   0   7  -3 13057.4 661.976  25
   0   7  -3 12985.0 676.119  26
   0   7  -3 13695.2 696.936  13
   0   7  -3 13015.0 671.125  23
   0  -7   3 12968.5 719.089  29
   0  -7   3 14207.3 767.477  27
   0   7  -2 5302.80 412.140  23
   0  -7   2 5195.02 468.932  29
   0   7  -2 5351.97 412.084  25
   0   7  -2 5174.48 420.366  13
   0  -7   2 4824.33 441.060  27
   0  -7   2 5278.64 479.423  17
   0   7  -2 5278.92 418.086  26
   0   7  -1 372.626 132.672  23
   0   7  -1 485.179 128.914  25
   0   7  -1 363.326 134.455  26
   0  -7   1 405.939 140.573  17
   0  -7   1 466.655 148.440  27
   0   7  -1 451.630 146.618  13
   0  -7   1 476.673 164.932  29
   0   7   0 48742.8 1461.23  26
   0   7   0 48154.3 1449.25  25
   0   7   0 48763.3 1468.88  13
   0  -7   0 44259.6 1559.73  17
   0   7   0 47157.8 1431.39  23
   0   7   0 47359.4 1358.59  30
   0  -7   0 49806.4 1701.73  29
   0  -7   0 45159.2 1453.76  27
   0   7   1 29662.6 993.758  30
   0   7   1 29103.4 1069.30  25
   0   7   1 28440.0 1036.00  23
   0  -7  -1 28682.8 1253.79  29
   0   7   1 28026.0 1043.83  26
   0   7   1 28421.8 1052.63  13
   0  -7  -1 26809.7 1107.56  17
   0   7   2 15718.6 739.761  13
   0  -7  -2 14294.2 732.194  17
   0   7   2 16338.9 751.953  26
   0   7   2 16508.4 704.822  30
   0  -7  -2 16748.0 922.876  29
   0   7   2 16543.7 749.890  23
   0   7   2 16049.2 767.674  25
   0   7   3 27356.0 1019.11  23
   0   7   3 28139.0 976.446  30
   0   7   3 27710.7 1016.86  13
   0   7   3 26619.7 1010.52  26
   0  -7  -3 29715.3 1235.87  29
   0   7   3 28392.1 1076.97  25
   0   7   4 11224.2 618.002  23
   0   7   4 11700.6 629.107  26
   0   7   4 11907.0 599.484  30
   0  -7  -4 13293.5 757.583  29
   0   7   4 11941.4 626.411  13
   0   7   5 830.459 155.921  30
   0   7   5 945.795 176.623  23
   0   7   5 950.902 177.751  26
   0  -7  -5 879.295 209.116  29
   0   7   5 957.566 176.253  13
   0   7   6 664.935 137.841  30
   0  -7  -6 588.015 141.942  29
   0   7   6 690.514 158.001  26
   0   7   6 712.372 151.980  23
   0   7   7 26600.6 916.949  30
   0   7   7 27368.8 992.156  23
   0  -7  -8 15580.2 699.041  12
   0   7   8 13554.2 631.156  23
   0   7   8 14507.0 596.840  30
   0   7   9 16777.3 587.753  30
   0  -7  -9 15234.7 628.225  12
   0   7  10 4981.66 254.092  30
   0   8  -8 10557.7 398.043  26
   0   8  -7 15130.9 565.744  26
   0   8  -7 14805.3 551.061  23
   0   8  -7 15237.9 558.359  13
   0  -8   7 15734.9 544.257  17
   0  -8   7 15784.1 552.128  27
   0  -8   6 9953.21 462.021  17
   0  -8   6 9512.15 453.253  27
   0   8  -6 8948.53 453.395  26
   0   8  -6 9027.00 445.210  23
   0   8  -6 9000.12 454.511  13
   0  -8   5 4790.65 343.753  17
   0   8  -5 4029.05 269.870  25
   0   8  -5 4722.24 326.752  23
   0   8  -5 4518.08 324.767  26
   0   8  -5 4652.38 330.996  13
   0  -8   5 4954.31 347.518  27
   0   8  -4 43.5214 69.4875  13
   0  -8   4 118.897 82.4274  17
   0  -8   4 66.2512 50.6677  29
   0   8  -4 25.7129 35.9368  23
   0   8  -4 228.024 75.0911  25
   0   8  -4 72.5307 62.7722  26
   0  -8   4 108.997 74.6591  27
   0  -8   3 15882.4 716.333  27
   0   8  -3 15134.6 657.328  13
   0   8  -3 15854.8 662.864  26
   0   8  -3 15267.6 639.618  23
   0  -8   3 13798.3 657.994  29
   0   8  -3 15435.3 636.931  25
   0  -8   3 16652.3 748.530  17
   0   8  -2 9987.53 503.742  23
   0  -8   2 10201.5 565.246  27
   0  -8   2 9992.30 578.558  29
   0  -8   2 11615.0 619.308  17
   0   8  -2 10422.8 523.581  26
   0   8  -2 10603.4 521.562  25
   0   8  -2 11122.8 543.302  13
   0   8  -1 13912.5 562.434  30
   0   8  -1 16803.2 684.782  25
   0   8  -1 15455.9 658.700  26
   0  -8   1 14926.0 689.737  27
   0  -8   1 15950.5 762.048  17
   0  -8   1 16978.0 807.145  29
   0   8  -1 15515.7 653.268  23
   0   8  -1 16167.3 676.991  13
   0   8   0 30623.6 991.056  26
   0   8   0 29813.3 983.456  13
   0   8   0 29551.1 894.557  30
   0  -8   0 25861.1 962.607  12
   0   8   0 30822.1 980.133  23
   0   8   0 31315.6 1006.33  25
   0  -8   0 28500.9 961.786  27
   0  -8   0 30994.1 1087.41  17
   0  -8   0 33089.1 1222.33  29
   0   8   1 14198.8 631.785  13
   0   8   1 14648.0 639.980  26
   0  -8  -1 13761.5 651.782  17
   0   8   1 14852.8 657.397  25
   0   8   1 14824.4 639.971  23
   0  -8  -1 15455.1 814.606  29
   0   8   1 14166.3 569.237  30
   0   8   2 1050.36 146.610  23
   0   8   2 1172.29 170.390  26
   0   8   2 1217.96 170.374  13
   0  -8  -2 1351.41 248.987  29
   0   8   2 1040.55 142.000  30
   0   8   3 835.109 129.467  30
   0  -8  -3 867.453 178.741  29
   0   8   3 808.149 143.778  26
   0   8   3 689.802 136.843  13
   0   8   3 906.556 157.075  23
   0   8   4 8294.26 452.988  13
   0   8   4 8711.43 427.865  30
   0   8   4 9402.18 491.007  23
   0  -8  -4 10300.1 577.070  29
   0   8   4 9639.62 495.836  26
   0   8   5 7076.75 414.537  23
   0  -8  -5 7618.12 473.735  12
   0  -8  -5 7241.68 445.969  29
   0   8   5 7054.93 409.237  26
   0   8   5 6180.69 343.100  30
   0   8   6 15527.2 612.047  23
   0   8   6 15139.7 529.356  30
   0   8   7 17887.9 621.907  23
   0  -8  -7 19422.7 686.573  12
   0   9  -3 12013.1 415.586  23
   0   9  -3 11751.6 420.896  26
   0   9  -3 11701.8 423.913  13
   0  -9   2 9638.32 428.902  29
   0  -9   2 10223.9 421.488  17
   0   9  -2 10540.4 410.108  13
   0   9  -2 11347.2 417.604  26
   0   9  -2 12144.5 422.223  23
   0   9  -1 3404.44 219.492  13
   0   9  -1 3383.31 216.920  26
   0   9  -1 3749.85 227.030  23
   0  -9   1 3394.65 268.596  29
   0   9   0 6514.37 314.068  13
   0  -9   0 7213.28 410.686  29
   0   9   0 7005.92 324.703  26
   0   9   0 7513.93 332.413  23
   0   9   1 168.038 48.9017  13
   0   9   1 119.632 90.3133  23
   0   9   1 83.4564 41.2023  26
   0  -9  -2 408.636 98.7936  29
   0   9   2 272.881 65.2029  26
   0   9   2 312.205 67.5940  23
   0  -9  -2 192.367 62.8664  12
   0  -9  -3 13677.7 518.342  29
   0   9   3 13218.2 443.739  26
   0   9   3 14498.7 468.604  23
  -1   8   6 90.7357 42.2580  23
   1  -8  -6 11.8889 48.2460  12
  -1   8   5 3120.73 242.558  23
   1  -8  -5 3120.86 262.041  12
   1  -8  -4 8378.93 458.865  29
   1  -8  -4 9371.95 493.140  12
  -1   8   4 9116.55 445.887  23
  -1   8   4 9023.90 445.747  26
   1  -8  -3 17202.9 727.850  12
  -1   8   3 18271.4 674.401  23
  -1   8   3 17322.7 658.735  13
  -1   8   3 17258.3 663.887  26
   1  -8  -3 18345.3 759.368  29
   1  -8  -2 14598.5 674.460  12
   1  -8  -2 17123.2 772.024  29
  -1   8   2 17008.7 655.708  26
  -1   8   2 16003.0 636.575  13
  -1   8   2 16631.4 643.237  23
  -1   8   1 1787.65 191.451  23
   1  -8  -1 2172.33 277.734  29
   1  -8  -1 2021.72 230.879  12
  -1   8   1 2166.10 218.380  13
  -1   8   1 2227.90 221.114  26
  -1   8   0 442.061 105.196  23
  -1   8   0 535.882 107.978  26
   1  -8   0 562.542 148.400  29
  -1   8   0 543.345 113.799  13
   1  -8   0 432.856 98.5004  12
  -1   8  -1 9083.23 456.308  26
   1  -8   1 7946.37 424.259  27
  -1   8  -1 9058.05 448.135  23
   1  -8   1 8159.31 461.108  17
  -1   8  -1 8893.48 456.390  13
   1  -8   1 9136.80 553.434  29
  -1   8  -2 8166.66 426.092  26
   1  -8   2 7970.71 488.770  29
   1  -8   2 7768.07 453.350  17
  -1   8  -2 8264.45 434.284  13
   1  -8   2 8051.92 446.577  27
  -1   8  -2 7649.37 405.880  23
   1  -8   2 6885.35 380.491  15
  -1   8  -3 17357.1 639.035  23
   1  -8   3 16344.8 671.507  27
  -1   8  -3 17563.0 659.000  13
  -1   8  -3 17438.3 649.277  26
   1  -8   3 18501.1 720.144  17
   1  -8   4 4277.11 309.805  17
   1  -8   4 3912.22 301.023  27
  -1   8  -4 3891.00 275.893  23
  -1   8  -4 4151.44 287.727  26
  -1   8  -4 3921.85 279.791  13
  -1   8  -5 90.5052 59.6982  26
  -1   8  -5 81.9979 42.8453  23
  -1   8  -5 146.030 61.8812  13
   1  -8   5 110.532 57.0201  27
   1  -8   5 276.256 90.9038  17
  -1   8  -6 7.14021 29.5650  26
   1  -8   6 89.8971 36.6289  27
   1  -8   6 16.7536 49.7769  17
  -1   8  -6 41.8615 35.3467  13
  -1   8  -6 13.9320 26.5749  23
   1  -7  -8 41.4960 47.6666  12
  -1   7   8 12.1647 43.1596  23
  -1   7   7 11771.4 485.941  16
  -1   7   7 11900.9 574.332  23
  -1   7   6 22568.5 871.504  26
  -1   7   6 22289.8 776.791  16
   1  -7  -6 25374.1 951.951  12
  -1   7   6 24037.0 894.593  23
  -1   7   5 24441.2 859.403  16
  -1   7   5 25414.4 957.376  26
  -1   7   5 26723.1 968.967  23
   1  -7  -5 24931.1 977.102  29
  -1   7   4 6936.86 464.495  23
  -1   7   4 6326.18 404.725  16
  -1   7   4 6986.35 470.378  13
   1  -7  -4 7190.91 546.247  12
   1  -7  -4 6810.58 507.953  29
  -1   7   4 6973.50 469.912  26
  -1   7   3 1611.43 229.424  26
   1  -7  -3 1372.18 252.752  29
  -1   7   3 1538.76 223.618  13
   1  -7  -3 1613.99 274.826  12
  -1   7   3 1795.97 212.378  16
  -1   7   3 1681.68 220.826  23
  -1   7   2 146.382 55.9771  16
  -1   7   2 350.604 108.044  23
   1  -7  -2 386.710 146.701  29
  -1   7   2 342.096 98.7420  26
  -1   7   2 402.977 126.621  13
  -1   7   1 1390.84 179.946  16
   1  -7  -1 1995.96 316.562  29
  -1   7   1 1710.93 238.455  13
   1  -7  -1 1416.89 241.413  12
   1  -7  -1 1398.96 220.334  17
  -1   7   1 1549.15 227.124  26
  -1   7   1 1276.59 197.353  23
  -1   7   1 1577.50 211.072  25
  -1   7   0 12188.3 634.093  26
  -1   7   0 10992.1 531.027  16
  -1   7   0 10690.4 579.582  25
   1  -7   0 12146.9 764.485  29
   1  -7   0 10984.0 595.484  27
  -1   7   0 11917.2 631.663  13
   1  -7   0 11235.1 653.519  17
   1  -7   0 10488.5 621.855  12
  -1   7   0 11772.7 619.166  23
   1  -7   1 221.688 110.267  12
  -1   7  -1 355.625 121.899  26
  -1   7  -1 160.050 59.4627  16
  -1   7  -1 265.323 91.9328  25
   1  -7   1 408.824 140.268  17
   1  -7   1 346.659 142.992  29
  -1   7  -1 297.064 86.6361  13
   1  -7   1 394.473 125.886  27
  -1   7  -1 252.082 96.3286  23
   1  -7   2 13202.2 730.576  17
   1  -7   2 12512.3 737.836  29
  -1   7  -2 12057.9 627.678  23
  -1   7  -2 11382.9 541.027  16
  -1   7  -2 12656.6 651.600  13
  -1   7  -2 12846.2 653.705  26
   1  -7   2 11156.8 661.332  27
  -1   7  -2 11453.9 581.015  25
   1  -7   3 8963.93 593.170  29
  -1   7  -3 10070.2 563.034  23
  -1   7  -3 10833.3 595.708  13
   1  -7   3 10804.8 640.759  17
   1  -7   3 9054.73 580.803  27
  -1   7  -3 9680.64 564.231  26
  -1   7  -3 10217.3 532.080  25
  -1   7  -3 9533.63 491.004  16
   1  -7   4 26100.0 1005.00  17
   1  -7   4 20442.9 893.804  29
  -1   7  -4 24064.6 917.993  26
  -1   7  -4 22335.3 882.353  23
  -1   7  -4 19753.0 761.200  16
   1  -7   4 24988.4 992.339  27
   1  -7   4 21611.3 841.733  15
  -1   7  -4 24758.8 938.824  13
   1  -7   5 5688.02 434.035  17
   1  -7   5 4564.13 379.296  29
  -1   7  -5 4271.82 311.354  16
   1  -7   5 5959.90 440.991  27
  -1   7  -5 5409.77 409.164  13
  -1   7  -5 5529.93 402.734  23
  -1   7  -5 5264.55 400.627  26
  -1   7  -6 189.347 89.2307  26
   1  -7   6 196.883 95.8872  17
  -1   7  -6 138.787 50.9155  16
  -1   7  -6 122.436 49.6168  13
   1  -7   6 271.383 101.006  27
  -1   7  -6 194.860 70.3020  23
   1  -7   7 5189.50 357.917  27
  -1   7  -7 4778.08 355.390  26
  -1   7  -7 4776.54 347.786  13
  -1   7  -7 4262.49 341.557  23
   1  -7   7 4932.58 358.581  17
  -1   7  -8 16550.5 662.205  23
  -1   7  -8 16374.8 607.893  13
  -1   7  -8 16214.4 646.303  26
   1  -7   8 16771.0 628.477  27
   1  -7   8 18070.2 646.290  17
   1  -7   9 22586.7 654.851  17
  -1   7  -9 22751.7 718.678  23
  -1   7  -9 21666.6 673.522  26
   1  -7   9 22322.7 659.456  27
   1  -6 -11 1133.57 147.390  10
  -1   6  10 6928.88 360.244  16
  -1   6   9 6553.09 363.345  30
   1  -6  -9 5799.95 396.744  12
  -1   6   9 6636.95 400.952  16
  -1   6   8 11779.6 547.523  30
  -1   6   8 12541.6 606.997  16
   1  -6  -8 12258.1 662.482  12
  -1   6   8 12248.9 644.921  23
   1  -6  -7 9465.04 603.756  12
  -1   6   7 9300.83 581.588  26
  -1   6   7 8690.63 489.718  30
  -1   6   7 9547.72 583.155  23
  -1   6   7 9703.18 554.124  16
  -1   6   6 25182.7 1003.19  23
  -1   6   6 25229.5 962.050  16
  -1   6   6 25213.3 1008.68  26
  -1   6   5 19548.0 828.361  16
  -1   6   5 20092.9 866.880  23
  -1   6   5 19937.2 876.236  26
   1  -6  -5 19133.5 882.947  29
  -1   6   5 19688.2 875.246  13
  -1   6   5 17000.9 746.575  30
  -1   6   4 179.929 79.5813  23
   1  -6  -4 154.134 63.8580  29
  -1   6   4 174.034 87.3037  13
  -1   6   4 221.504 97.3251  26
  -1   6   4 218.354 92.0059  16
  -1   6   3 3198.77 333.522  25
   1  -6  -3 2873.99 358.154  29
  -1   6   3 2861.19 291.343  16
  -1   6   3 2891.04 308.245  23
  -1   6   3 3234.27 332.194  13
  -1   6   3 2854.83 308.586  26
   1  -6  -2 3916.16 436.228  29
  -1   6   2 3722.36 357.609  13
  -1   6   2 3441.98 303.857  16
  -1   6   2 3647.64 346.100  23
  -1   6   2 3798.16 352.977  25
  -1   6   2 3481.14 338.987  26
   1  -6  -2 3016.90 514.982   7
   1  -6  -1 25179.0 1707.11   3
   1  -6  -1 26453.9 1041.17  17
  -1   6   1 28957.4 1069.58  13
  -1   6   1 27118.5 1028.71  23
  -1   6   1 26859.4 1005.49  25
  -1   6   1 26472.1 959.504  16
  -1   6   1 27894.1 1046.96  26
   1  -6  -1 28087.5 1232.79  29
   1  -6   0 41573.0 1511.35  29
  -1   6   0 40539.0 1312.43  23
  -1   6   0 37579.0 2024.86   1
  -1   6   0 39276.7 1250.75  25
  -1   6   0 39509.3 1221.29  16
   1  -6   0 38458.0 2151.67   3
  -1   6   0 40857.0 1328.21  13
   1  -6   0 37218.1 1260.37  27
  -1   6   0 40904.9 1324.18  26
   1  -6   0 38319.1 1363.85  17
   1  -6   1 100671. 3762.53   3
  -1   6  -1 109344. 2550.91  26
  -1   6  -1 101229. 2388.92  16
   1  -6   1 100895. 2530.32  27
  -1   6  -1 101432. 2409.54  25
  -1   6  -1 108660. 2543.34  13
  -1   6  -1 107024. 2523.26  23
   1  -6   1 95283.4 2594.42  17
   1  -6   1 108262. 2746.90  29
  -1   6  -1 94361.3 3347.35   1
   1  -6   2 15623.9 842.243  29
  -1   6  -2 14568.8 679.506  16
  -1   6  -2 15947.1 714.667  25
  -1   6  -2 15256.2 754.940  23
   1  -6   2 15078.8 828.005  17
  -1   6  -2 15960.5 772.969  26
   1  -6   2 14855.4 788.523  27
  -1   6  -2 15688.6 766.236  13
   1  -6   3 1617.08 262.985  27
  -1   6  -3 1244.41 212.777  26
  -1   6  -3 1101.06 182.027  25
  -1   6  -3 1218.94 198.682  23
  -1   6  -3 1171.15 186.700  16
  -1   6  -3 1202.91 205.573  13
   1  -6   3 1058.72 230.490  17
   1  -6   3 1020.73 213.023  29
   1  -6   4 237.464 133.504  29
  -1   6  -4 216.494 96.5074  13
  -1   6  -4-7.92876 67.1557  26
  -1   6  -4 183.191 95.1937  23
   1  -6   4 315.855 172.553  17
   1  -6   4 207.901 107.275  21
   1  -6   4 272.173 124.035  27
  -1   6  -4 91.1716 67.5768  16
   1  -6   5 40538.5 1378.66  29
   1  -6   5 46101.5 1466.88  17
   1  -6   5 42335.6 1328.82  15
   1  -6   5 33153.4 1354.23  21
  -1   6  -5 45515.2 1431.95  13
   1  -6   5 45061.5 1453.60  27
  -1   6  -5 37289.8 1252.76  16
  -1   6  -5 43179.6 1387.22  23
  -1   6  -5 45686.9 1425.09  26
  -1   6  -6 18111.6 845.136  26
  -1   6  -6 16399.1 749.316  16
   1  -6   6 19300.9 878.813  17
   1  -6   6 19180.6 852.804  27
  -1   6  -6 18395.1 851.723  13
  -1   6  -6 18166.4 843.662  23
  -1   6  -7 5871.13 466.173  23
  -1   6  -7 4740.84 387.779  16
   1  -6   7 6125.98 464.469  17
   1  -6   7 6311.51 452.572  27
  -1   6  -7 5891.03 458.637  26
  -1   6  -7 5278.63 434.962  13
  -1   6  -8 23345.6 906.500  13
   1  -6   8 17048.6 895.208  21
   1  -6   8 25189.3 925.456  17
  -1   6  -8 22701.2 933.648  26
   1  -6   8 24805.5 907.431  27
  -1   6  -8 18609.9 813.147  16
  -1   6  -8 23499.6 973.251  23
   1  -6   9 4236.61 393.958  21
  -1   6  -9 6027.69 445.030  23
   1  -6   9 6040.77 391.427  17
  -1   6  -9 4372.42 344.697  16
  -1   6  -9 5721.70 411.048  26
   1  -6   9 6342.50 402.289  27
  -1   6  -9 5753.27 381.640  13
  -1   6 -10 1440.91 158.989  13
  -1   6 -10 1109.25 147.221  16
   1  -6  10 1443.38 169.338  27
  -1   6 -10 1502.23 184.503  26
  -1   6 -10 1807.00 215.095  23
   1  -6  10 1110.81 177.030  21
   1  -6  10 1455.79 161.441  17
  -1   6 -11 239.116 79.4659  23
  -1   6 -11 204.874 64.7859  26
   1  -6  11 103.720 59.7345  21
  -1   6 -11 59.8248 39.6335  16
   1  -5 -13 89.5887 46.8157  22
  -1   5  12 157.527 57.5906  30
   1  -5 -12 56.0310 50.5962  10
  -1   5  11 2115.48 206.030  30
  -1   5  11 2044.64 224.102  16
  -1   5  10 13979.8 661.287  16
  -1   5  10 14370.8 625.041  30
  -1   5   9 42128.0 1325.74  16
  -1   5   9 40198.9 1235.90  30
   1  -5  -9 38768.2 1269.19  12
  -1   5   9 42192.7 1387.87  23
   1  -5  -8 22162.7 973.871  12
  -1   5   8 22966.7 955.627  16
  -1   5   8 23564.3 913.225  30
  -1   5   8 23370.3 1006.25  23
  -1   5   7 11425.1 681.861  26
  -1   5   7 10087.7 614.467  16
  -1   5   7 9618.64 567.980  30
  -1   5   7 11002.0 665.427  23
   1  -5  -6 18562.0 1320.76   7
  -1   5   6 16148.2 747.183  30
  -1   5   6 17384.0 806.185  16
  -1   5   6 17484.1 841.738  26
  -1   5   6 18275.1 847.621  13
   1  -5  -6 15229.6 1192.94   8
  -1   5   6 19549.9 1325.53   1
  -1   5   6 16683.6 830.293  23
   1  -5  -5 1656.53 244.328  29
   1  -5  -5 1394.90 346.308   8
  -1   5   5 1537.20 227.086  23
  -1   5   5 1593.28 231.101  16
   1  -5  -5 1717.12 404.401   7
  -1   5   5 1621.91 212.805  30
  -1   5   5 1701.57 381.806   1
  -1   5   5 1621.06 235.259  26
  -1   5   5 1410.79 214.781  13
  -1   5   4 17197.2 770.771  13
  -1   5   4 18093.9 1277.80   1
  -1   5   4 15785.7 736.740  23
  -1   5   4 16004.3 681.684  30
   1  -5  -4 17356.9 809.156  29
  -1   5   4 16665.2 730.149  16
  -1   5   4 16076.9 774.086  25
   1  -5  -4 18510.0 1295.69   7
  -1   5   4 16618.7 760.312  26
  -1   5   3 72272.7 1823.79  16
   1  -5  -3 73091.0 2728.09   7
  -1   5   3 71517.3 1867.88  26
  -1   5   3 72419.4 1877.70  13
   1  -5  -3 77386.5 2050.20  29
  -1   5   3 78845.2 2887.28   1
  -1   5   3 72586.0 1895.49  25
  -1   5   3 71177.2 1857.08  23
  -1   5   2 93968.2 2191.67  16
   1  -5  -2 90425.7 3094.87   3
   1  -5  -2 96687.1 2456.26  29
  -1   5   2 94896.5 2241.63  23
   1  -5  -2 92691.2 3085.06   7
  -1   5   2 92951.5 2238.29  26
  -1   5   2 98563.4 3334.85   1
  -1   5   2 93455.1 2236.64  25
  -1   5   2 95193.0 2260.69  13
   1  -5  -1 23296.1 932.374  17
  -1   5   1 23326.9 1488.24   1
  -1   5   1 26366.8 959.904  13
  -1   5   1 26070.1 947.022  26
  -1   5   1 26222.6 946.191  23
   1  -5  -1 24829.4 1492.85   3
  -1   5   1 25109.2 909.540  25
   1  -5  -1 25425.6 1372.66   7
   1  -5  -1 25064.9 1072.32  29
  -1   5   1 26483.5 919.425  16
   1  -5   0 17579.9 836.239  17
  -1   5   0 20648.9 795.742  16
  -1   5   0 20816.5 830.673  26
  -1   5   0 21182.0 842.353  13
   1  -5   0 19900.6 1137.43   7
  -1   5   0 19756.1 776.942  25
   1  -5   0 18399.2 778.925  27
   1  -5   0 20414.2 1349.52   3
  -1   5   0 20040.5 817.836  23
   1  -5   0 18968.1 930.576  29
  -1   5   0 19269.0 1303.56   1
  -1   5  -1 5077.06 613.729   5
  -1   5  -1 4865.42 377.078  23
  -1   5  -1 4523.71 343.439  25
  -1   5  -1 4539.60 590.983   1
  -1   5  -1 4913.59 366.040  16
   1  -5   1 5584.33 699.198   3
  -1   5  -1 5264.42 403.411  26
   1  -5   1 4873.48 395.255  27
  -1   5  -1 5098.98 392.936  13
   1  -5   1 4843.70 440.915  29
   1  -5   1 3916.80 390.491  17
  -1   5  -2 21516.1 865.556  13
   1  -5   2 18333.7 846.478  27
   1  -5   2 20735.1 1385.78   3
  -1   5  -2 20238.1 1230.71   1
  -1   5  -2 20451.8 809.885  16
   1  -5   2 18369.3 882.311  17
  -1   5  -2 20644.0 1295.35   5
  -1   5  -2 19485.4 767.469  25
   1  -5   2 19239.1 903.984  29
   1  -5   2 18527.1 926.284  21
  -1   5  -2 21113.7 865.567  23
  -1   5  -2 21597.7 870.007  26
  -1   5  -3 2638.70 279.053  16
  -1   5  -3 3052.40 316.732  26
   1  -5   3 2951.10 325.520  27
   1  -5   3 2927.89 323.545  17
   1  -5   3 2265.07 305.466  21
  -1   5  -3 2877.96 300.971  13
   1  -5   3 3227.14 344.142  29
  -1   5  -3 3038.14 315.765  23
  -1   5  -3 3050.10 286.636  25
   1  -5   3 2929.47 526.638   3
  -1   5  -3 3001.58 486.947   5
   1  -5   4 21792.1 1509.62   3
   1  -5   4 19648.3 930.234  29
  -1   5  -4 21782.2 1377.61   5
   1  -5   4 22132.4 944.085  17
  -1   5  -4 23085.6 932.703  26
  -1   5  -4 23119.5 921.494  13
   1  -5   4 21780.5 1007.11  21
  -1   5  -4 22186.5 882.183  16
  -1   5  -4 23023.6 937.937  23
   1  -5   4 23018.1 956.103  27
  -1   5  -5 85625.4 2162.84  26
  -1   5  -5 82263.1 2143.39  23
   1  -5   5 83126.7 2170.25  17
   1  -5   5 73202.4 2067.46  29
  -1   5  -5 81304.4 2948.74   5
  -1   5  -5 75549.9 2045.67  16
   1  -5   5 87118.9 2158.39  27
   1  -5   5 80399.8 2234.82  21
   1  -5   5 78446.1 3162.96   3
  -1   5  -5 84313.7 2150.12  13
  -1   5  -6 25326.0 1026.58  13
   1  -5   6 25760.5 1031.12  17
  -1   5  -6 23977.7 1018.87  23
   1  -5   6 24378.7 988.994  27
   1  -5   6 23737.5 946.159  15
  -1   5  -6 24132.4 1013.26  26
   1  -5   6 24312.7 1086.14  21
  -1   5  -6 23758.0 1525.27   5
   1  -5   7 13013.1 707.025  17
  -1   5  -7 12309.5 705.734  26
   1  -5   7 12462.9 669.557  27
  -1   5  -7 11292.4 665.614  13
  -1   5  -7 11979.1 724.091  23
   1  -5   7 11252.4 737.562  21
   1  -5   8 937.867 194.023  17
  -1   5  -8 816.054 198.347  23
  -1   5  -8 1079.33 204.213  13
   1  -5   8 897.774 184.501  27
   1  -5   8 983.477 226.512  21
  -1   5  -8 822.710 191.366  26
  -1   5  -9 1633.85 239.666  13
  -1   5  -9 1940.43 279.801  26
   1  -5   9 2039.71 261.396  17
   1  -5   9 1664.88 273.349  21
  -1   5  -9 1596.59 264.547  23
   1  -5   9 1666.29 229.126  27
  -1   5 -10 8308.72 575.572  23
   1  -5  10 7452.50 443.357  17
  -1   5 -10 8033.07 478.135  13
  -1   5 -10 8605.18 545.322  26
   1  -5  10 7726.23 455.650  27
   1  -5  10 8248.46 586.693  21
  -1   5 -11 7709.61 405.527  13
  -1   5 -11 8504.64 479.982  26
   1  -5  11 8382.27 537.046  21
  -1   5 -11 8287.61 521.621  23
  -1   5 -12 17001.6 653.376  23
   1  -5  12 16883.7 685.716  21
  -1   5 -12 15412.8 578.055  26
   1  -5  13 7815.97 378.877  21
  -1   5 -13 7221.61 348.648  23
  -1   4  13 6389.24 350.012  30
  -1   4  12 20162.8 744.919  30
  -1   4  11 9802.48 569.545  16
  -1   4  11 10488.7 544.375  30
  -1   4  11 9010.11 481.385  21
  -1   4  10 15159.1 751.842  16
  -1   4  10 15526.5 720.509  30
  -1   4   9 25788.6 989.014  30
  -1   4   9 24879.0 1075.27  23
  -1   4   9 26524.5 1053.97  16
   1  -4  -8 5343.09 715.422   8
   1  -4  -8 6491.78 750.751   7
  -1   4   8 5297.26 464.495  23
  -1   4   8 5448.64 421.554  30
  -1   4   8 5200.47 459.713  16
  -1   4   7 14465.4 758.502  26
  -1   4   7 13734.1 719.640  16
   1  -4  -7 14936.2 1099.28   7
  -1   4   7 14784.9 754.228  23
  -1   4   7 15237.9 1085.74   1
   1  -4  -7 15617.6 1205.61   8
  -1   4   7 13011.8 665.883  30
  -1   4   6 7393.28 498.388  13
  -1   4   6 7613.30 502.895  23
   1  -4  -6 7544.18 756.429   7
   1  -4  -6 7146.71 757.859   8
  -1   4   6 6570.92 441.931  30
  -1   4   6 7225.73 481.184  16
  -1   4   6 7605.29 512.681  26
  -1   4   6 7163.28 720.297   1
   1  -4  -5 64177.1 2346.76   7
  -1   4   5 60674.1 1648.07  26
  -1   4   5 60195.0 1606.92  16
   1  -4  -5 56623.9 2227.36   8
  -1   4   5 64361.5 2300.89   1
  -1   4   5 61164.8 1649.31  13
  -1   4   5 59511.3 1621.69  23
   1  -4  -4 45345.0 1918.82   7
  -1   4   4 48225.6 1940.12   1
   1  -4  -3 35444.4 1498.68   3
   1  -4  -3 36336.2 1646.49   7
  -1   4   3 39918.9 1738.09   1
   1  -4  -2 53467.8 1953.77   3
   1  -4  -2 55209.2 2021.76   7
  -1   4   2 57979.0 2185.65   1
   1  -4  -1-129.897 113.162   3
  -1   4   1 163.889 117.110   1
   1  -4  -1 16.1126 76.3905   7
  -1   4   0 528.164 145.211   5
  -1   4   0 1040.18 268.768   1
   1  -4   0 557.093 171.554   3
   1  -4   0 609.896 182.448   7
  -1   4  -1 17922.6 1032.25   5
   1  -4   1 16040.1 859.704   7
   1  -4   1 19286.9 1110.99   3
  -1   4  -1 18549.9 1075.36   1
   1  -4   2 134773. 3165.75   7
  -1   4  -2 139491. 3631.88   5
  -1   4  -2 135044. 3462.84   1
   1  -4   2 139871. 3722.14   3
   1  -4   3 22761.9 1296.77   3
  -1   4  -3 21891.2 1217.53   5
  -1   4  -3 20931.1 1047.52   1
   1  -4   4 41584.5 1903.15   3
  -1   4  -4 41685.0 1790.53   5
  -1   4  -5 13501.1 687.167  23
  -1   4  -5 13656.8 663.133  13
  -1   4  -5 13269.2 679.510  26
   1  -4   5 12908.5 660.893  17
   1  -4   5 12999.1 1089.45   3
   1  -4   5 13873.7 659.663  27
  -1   4  -5 12889.8 991.025   5
   1  -4   5 14129.2 731.156  21
  -1   4  -6 4831.69 424.428  26
   1  -4   6 4738.81 385.831  15
   1  -4   6 5284.86 453.280  21
  -1   4  -6 5129.46 416.231  13
  -1   4  -6 5213.49 656.599   5
   1  -4   6 4778.15 378.919  27
   1  -4   6 5042.57 417.746  17
  -1   4  -6 4838.30 417.453  23
  -1   4  -7 2725.32 328.605  23
  -1   4  -7 2957.40 338.318  26
  -1   4  -7 2427.56 486.410   5
  -1   4  -7 2520.23 301.612  13
   1  -4   7 2495.68 306.049  17
   1  -4   7 2796.02 343.913  21
   1  -4   7 2474.19 283.018  27
   1  -4   8 9283.55 550.100  27
  -1   4  -8 9302.58 632.699  26
  -1   4  -8 8619.46 583.702  13
   1  -4   8 9594.95 575.859  17
  -1   4  -8 8924.64 983.730   5
   1  -4   8 9566.03 663.367  21
   1  -4   9 30156.6 1256.03  21
   1  -4   9 29146.7 1047.47  17
   1  -4   9 28854.1 1033.25  27
  -1   4  -9 28933.5 1182.09  26
  -1   4  -9 28991.5 1102.36  13
   1  -4  10 19664.1 964.935  21
  -1   4 -10 19703.0 982.669  23
  -1   4 -10 17965.0 808.716  13
  -1   4 -10 18749.3 909.026  26
  -1   4 -11 10135.9 618.462  26
  -1   4 -11 12273.4 718.417  23
   1  -4  11 12067.3 699.889  21
  -1   4 -11 10257.7 540.314  13
  -1   4 -12 272.396 113.768  23
   1  -4  12 349.884 114.790  21
  -1   4 -12 375.094 112.605  26
  -1   4 -13 13897.5 609.248  23
   1  -4  13 14548.4 645.542  21
  -1   4 -14 1605.15 169.877  23
   1  -4  14 1986.35 190.491  21
  -1   3  14 36.3502 34.2167  21
  -1   3  13 15012.5 616.374  21
  -1   3  13 16567.3 676.835  30
  -1   3  12 34471.2 1106.68  21
  -1   3  12 35719.3 1144.56  30
  -1   3  11 7206.54 476.664  21
  -1   3  11 6687.75 493.351  16
  -1   3  11 7040.96 475.158  30
  -1   3  10 667.508 165.919  16
  -1   3  10 625.669 149.601  30
  -1   3  10 635.102 148.178  20
   1  -3  -9 11237.2 995.417   8
  -1   3   9 10793.8 599.206  30
  -1   3   9 9856.34 632.935  23
   1  -3  -9 10612.5 897.833   7
  -1   3   9 11192.2 607.956  20
  -1   3   9 10781.4 638.860  16
  -1   3   8 54852.3 1540.29  30
  -1   3   8 53655.8 1557.49  20
   1  -3  -8 59142.0 2342.73   8
  -1   3   8 55850.2 1624.45  16
   1  -3  -8 55677.5 2133.19   7
  -1   3   8 50538.8 1600.63  23
  -1   3   7 3803.08 351.155  26
  -1   3   7 4003.51 483.351   1
   1  -3  -7 4038.72 508.434   7
  -1   3   7 3799.60 324.647  30
  -1   3   7 3691.89 356.259  16
   1  -3  -7 4076.53 549.190   8
  -1   3   7 3941.76 358.907  23
  -1   3   6 63786.4 2115.89   1
   1  -3  -6 63801.0 2183.13   7
   1  -3  -6 61430.6 2238.70   8
   1  -3  -5 80618.2 2497.47   7
   1  -3  -5 74544.7 2427.93   8
  -1   3   5 82486.6 2437.15   1
   1  -3  -4 6227.68 589.892   7
  -1   3   4 5745.25 545.984   1
   1  -3  -4 5569.23 435.840   3
  -1   3   4 5902.52 459.149   6
  -1   3   3 8830.31 675.781   1
   1  -3  -3 7748.55 633.083   7
   1  -3  -3 7914.05 545.697   3
   1  -3  -2 683.497 206.631   7
  -1   3   2 746.153 215.695   1
   1  -3  -2 580.831 140.035   3
  -1   3   1 100528. 2747.81   1
  -1   3   1 105440. 2604.84   5
   1  -3  -1 104846. 2581.85   3
   1  -3  -1 106574. 2584.00   7
   1  -3   0 289.887 124.333   7
   1  -3   0 253.951 134.400   3
  -1   3   0 207.571 79.4566   5
   1  -3   0 64.8867 49.7017   2
  -1   3   0 211.984 134.665   1
  -1   3   0 241.411 72.7482   4
   1  -3   1 86868.0 2327.52   3
  -1   3  -1 86040.2 2334.23   1
  -1   3  -1 88746.5 2286.19   5
   1  -3   1 86619.1 2066.21   7
  -1   3  -2 100666. 2592.03   5
  -1   3  -2 97564.0 2477.91   1
   1  -3   2 100870. 2655.62   3
  -1   3  -2 89013.3 2225.30   4
   1  -3   2 99993.4 2273.71   7
   1  -3   2 84790.0 2641.12   2
  -1   3  -3 51437.5 1744.12   5
  -1   3  -3 48470.5 1502.48   1
   1  -3   3 46784.9 1306.84   7
   1  -3   3 49369.9 1777.49   3
   1  -3   4 93.1671 119.139   6
   1  -3   4 229.067 116.467   3
  -1   3  -4 74.6523 68.5171   5
  -1   3  -4-63.1467 45.5951   1
   1  -3   5 50.6969 129.391   6
   1  -3   5 250.119 156.095   3
  -1   3  -5 61.3095 101.755   5
  -1   3  -6 30915.7 1520.52   5
   1  -3   6 31523.5 1601.57   6
   1  -3   7 30419.2 1687.53   6
   1  -3   7 29484.2 1119.35  21
  -1   3  -7 31975.6 1657.90   5
   1  -3   8 8348.52 905.633   6
  -1   3  -8 7472.70 516.650  13
   1  -3   8 8252.95 500.335  17
  -1   3  -8 8441.71 897.057   5
   1  -3   8 8257.59 576.674  21
   1  -3   8 7714.29 466.689  27
  -1   3  -9 14191.4 727.053  13
   1  -3   9 14009.6 1239.95   6
   1  -3   9 14109.6 787.135  21
  -1   3  -9 13256.9 1210.07   5
  -1   3 -10 51056.0 1532.46  13
   1  -3  10 53626.4 1718.06  21
   1  -3  11 4861.83 448.785  21
   1  -3  11 3982.82 340.781  14
  -1   3 -11 4409.86 418.082  26
   1  -3  12 220.704 96.3178  21
  -1   3 -12 165.486 75.6748  26
   1  -3  12 28.4136 53.8120  14
   1  -3  13 557.073 112.258  14
  -1   3 -13 566.925 122.469  26
   1  -3  14 1472.90 197.007  21
  -1   3 -14 1335.76 177.920  23
  -1   3 -14 1015.96 136.309  26
  -1   3 -15 3909.47 270.444  23
   1  -3  15 5419.01 317.755  21
  -1   2  15 10667.0 416.189  21
  -1   2  15 10237.1 389.061  14
  -1   2  14 2961.75 259.236  21
  -1   2  14 2692.39 230.352  14
  -1   2  13 6558.09 416.250  14
  -1   2  13 6332.24 421.064  21
  -1   2  12 12178.6 616.561  14
  -1   2  12 12445.9 642.613  21
  -1   2  12 12179.2 653.121  30
  -1   2  11 4149.20 384.096  16
  -1   2  11 4138.10 345.837  14
  -1   2  11 4635.47 394.849  30
  -1   2  11 4058.53 369.339  21
  -1   2  11 3751.56 357.733  20
  -1   2  10 18.7972 72.7670  30
  -1   2  10 5.63499 75.0133  16
  -1   2  10 37.1227 66.5158  14
  -1   2  10-21.1572 80.3450  20
   1  -2 -10-150.324 121.375   8
   1  -2  -9 35049.5 1709.01   8
  -1   2   9 32894.3 1141.64  20
  -1   2   9 33515.5 1174.45  16
  -1   2   9 31053.2 1074.26  30
  -1   2   9 29759.7 1003.42  14
  -1   2   8 31423.5 1151.17  16
  -1   2   8 31989.5 1126.52  23
   1  -2  -8 34152.2 1449.35   7
  -1   2   8 32498.6 1061.65  30
  -1   2   8 33841.6 1498.99   6
   1  -2  -8 35833.2 1632.94   8
  -1   2   7 28607.2 1190.64   1
   1  -2  -7 27925.6 1261.68   7
   1  -2  -7 28865.7 1391.09   8
  -1   2   7 27238.0 1285.45   6
   1  -2  -6 26770.3 1255.67   8
  -1   2   6 25476.6 1177.92   6
  -1   2   6 27051.0 1123.13   1
   1  -2  -6 25992.6 1165.61   7
  -1   2   5 26297.9 1074.99   1
   1  -2  -5 24891.9 1159.83   8
  -1   2   5 26634.6 1104.44   6
   1  -2  -5 27750.1 1162.62   7
  -1   2   4 4019.83 363.915   6
  -1   2   4 3977.45 390.771   1
   1  -2  -4 3834.04 393.068   7
   1  -2  -4 3655.74 394.381   8
   1  -2  -4 4006.65 287.101   3
   1  -2  -3 1097.58 204.138   7
  -1   2   3 969.835 214.628   1
   1  -2  -3 766.970 91.7983   2
  -1   2   3 783.133 87.7544   9
  -1   2   3 885.508 147.240   4
   1  -2  -3 958.178 151.915   3
   1  -2  -2 112993. 2167.84   2
  -1   2   2 106494. 2131.10   9
   1  -2  -2 111280. 2638.38   7
  -1   2   2 118605. 2726.69   1
  -1   2   2 114591. 2299.61   4
   1  -2  -2 105050. 2416.21   3
   1  -2  -1 179897. 3314.60   2
  -1   2   1 167673. 3256.43   4
   1  -2  -1 172819. 3594.04   7
   1  -2  -1 172429. 3534.38   3
  -1   2   1 175032. 3582.40   5
  -1   2   1 168308. 3271.81   9
  -1   2   0 41961.9 1245.29   5
   1  -2   0 40642.3 1192.58   7
   1  -2   0 42798.5 1272.88   3
  -1   2   0 40543.9 1060.02   4
   1  -2   0 44100.2 1194.03   2
  -1   2  -1 29755.2 1009.57   5
   1  -2   1 30530.6 1053.35   2
  -1   2  -1 29205.9 897.852   4
   1  -2   1 30131.1 1059.95   3
   1  -2   1 28981.4 910.399   7
   1  -2   2 10558.2 616.725   3
  -1   2  -2 9282.36 537.887   1
   1  -2   2 11512.1 626.296   6
   1  -2   2 10077.0 640.729   2
  -1   2  -2 10734.7 592.846   5
   1  -2   2 10352.6 465.065   7
  -1   2  -3 5684.71 382.139   1
   1  -2   3 6412.32 334.478   7
  -1   2  -3 6957.50 504.641   5
   1  -2   3 5590.33 529.326   2
   1  -2   3 6239.72 500.623   3
   1  -2   3 6716.00 500.143   6
   1  -2   4 1457.80 282.172   3
   1  -2   4 1661.03 307.172   2
  -1   2  -4 2421.49 311.033   5
  -1   2  -4 1948.35 193.549   1
   1  -2   4 2269.49 310.724   6
   1  -2   5 9435.80 702.570   6
  -1   2  -5 9109.39 658.955   5
   1  -2   5 8133.85 730.012   2
   1  -2   6 92569.8 2814.18   6
  -1   2  -6 90447.2 2690.12   5
   1  -2   7 68765.1 2506.87   6
  -1   2  -7 71080.5 2464.69   5
  -1   2  -8 1465.78 366.077   5
   1  -2   8 2103.80 413.888   6
   1  -2   8 2078.37 267.332  21
   1  -2   9 5603.29 723.536   6
   1  -2   9 5186.79 396.482  14
  -1   2  -9 4994.14 676.531   5
   1  -2   9 5224.09 448.105  21
   1  -2  10 7272.36 528.219  21
  -1   2 -10 6628.08 826.863   5
   1  -2  10 5954.15 437.321  14
   1  -2  10 6795.99 825.126   6
   1  -2  11 2085.67 259.280  14
   1  -2  11 2356.88 303.233  21
   1  -2  12 20414.4 855.489  14
   1  -2  12 22467.4 964.438  21
   1  -2  13 15853.4 708.192  14
   1  -2  13 17363.9 801.071  21
  -1   2 -14 14469.8 635.799  26
   1  -2  14 14937.9 632.614  14
   1  -2  15 873.448 115.629  14
   1  -2  15 1466.15 184.880  21
  -1   1  15 12188.3 485.567  14
  -1   1  15 12147.9 502.837  21
  -1   1  14 592.705 136.322  14
  -1   1  14 786.562 143.782  21
  -1   1  13-92.4579 95.6492  21
  -1   1  13 14.8158 66.5945  14
  -1   1  12 378.360 111.327  11
  -1   1  12 452.957 164.433  30
  -1   1  12 404.027 130.080  21
  -1   1  12 568.728 151.041  14
  -1   1  11 19832.4 863.336  11
  -1   1  11 22562.3 894.322  14
  -1   1  11 21903.8 930.769  21
  -1   1  11 20871.2 913.296  30
  -1   1  10 10212.4 611.231  20
   1  -1 -10 9567.69 873.793   8
  -1   1  10 10728.9 578.072  14
  -1   1  10 10077.3 586.564  30
  -1   1  10 10284.4 887.147   6
  -1   1  10 8885.94 536.282  11
  -1   1  10 10049.0 606.084  16
   1  -1 -10 11099.8 1018.44   5
  -1   1   9 23993.8 1318.68   6
   1  -1  -9 26758.4 1407.71   8
  -1   1   9 23124.5 890.970  30
  -1   1   9 27001.4 931.744  14
  -1   1   9 23419.1 956.330  16
  -1   1   9 26954.8 1007.80  20
   1  -1  -8 48577.0 1857.14   8
  -1   1   8 49213.5 1904.13   6
   1  -1  -7 2731.42 384.009   8
   1  -1  -7 2527.13 307.418   7
  -1   1   7 2773.97 387.316   6
   1  -1  -6 802.338 204.810   8
   1  -1  -6 610.508 162.683   7
  -1   1   6 755.861 212.419   6
  -1   1   6 636.044 135.899   1
  -1   1   5 18418.2 771.069   1
   1  -1  -5 21405.5 882.289   7
   1  -1  -5 20531.5 930.976   8
  -1   1   5 20381.3 954.527   6
  -1   1   4 54838.7 1575.49   6
  -1   1   4 51299.6 1368.23   9
  -1   1   4 52827.0 1564.43   4
   1  -1  -4 53974.8 1526.43   7
   1  -1  -3 17289.8 723.851   8
   1  -1  -3 15204.5 458.714   3
  -1   1   3 16926.8 569.418   9
  -1   1   3 16416.9 669.170   4
   1  -1  -3 15412.4 679.992   7
   1  -1  -2 67953.9 1474.44   3
  -1   1   2 70417.3 1489.76   9
   1  -1  -2 69224.2 1513.80   2
  -1   1   2 72350.5 1593.77   4
   1  -1  -2 69790.9 1678.41   8
   1  -1  -1 37361.2 978.978   3
  -1   1   1 38246.4 968.911   4
   1  -1  -1 38476.1 953.748   2
  -1   1   1 39566.6 951.253   9
   1  -1   0 96209.9 2030.36   3
   1  -1   0 94236.7 1949.48   2
  -1   1   0 98791.7 1968.33   4
   1  -1   0 92537.6 1954.22   7
  -1   1   0 93692.9 1958.84   5
  -1   1  -1 1915.17 178.658   4
   1  -1   1 1839.26 162.680   7
  -1   1  -1 2031.20 181.163   5
   1  -1   1 2061.05 192.503   2
  -1   1  -2 11249.0 496.454   5
   1  -1   2 11565.7 550.837   2
   1  -1   2 10608.3 410.281   7
  -1   1  -3 89306.7 1680.77   8
   1  -1   3 93312.1 2190.63   3
  -1   1  -3 97598.4 2131.35   5
   1  -1   3 87216.8 1801.68   7
   1  -1   3 95033.1 2284.27   2
   1  -1   3 96823.1 2175.56   6
   1  -1   4 82325.4 2029.30   6
  -1   1  -4 79773.0 1974.83   5
   1  -1   4 75564.0 2157.24   2
   1  -1   5 5708.34 497.679   6
  -1   1  -5 5629.02 482.755   5
   1  -1   5 4146.19 487.061   2
  -1   1  -5 4718.25 287.420   8
   1  -1   6 27780.2 1257.54   6
  -1   1  -6 29885.7 1284.73   5
   1  -1   6 25973.1 1361.76   2
   1  -1   7 95860.9 2774.32   6
  -1   1  -7 95704.2 2796.46   5
   1  -1   8 19025.5 1187.79   6
  -1   1  -8 19711.1 1230.82   5
   1  -1   9 8062.73 486.846  14
  -1   1  -9 9154.84 877.171   5
   1  -1   9 8163.16 808.132   6
   1  -1   9 8403.34 532.130  21
  -1   1 -10 7925.75 842.485   5
   1  -1  10 7279.54 513.825  21
   1  -1  10 6814.14 467.747  14
   1  -1  10 7528.45 817.675   6
   1  -1  11 19853.9 1404.97   6
   1  -1  11 20826.5 876.963  14
   1  -1  11 20514.6 911.148  21
  -1   1 -11 21225.3 1473.67   5
   1  -1  12 7429.23 527.478  21
   1  -1  12 6991.33 499.559  14
   1  -1  13 9114.38 550.892  14
   1  -1  13 8436.09 548.207  21
   1  -1  14 6043.52 430.440  21
   1  -1  14 5773.35 411.570  14
   1  -1  15 15.0678 43.3149  21
   1  -1  15 38.3950 57.9170  14
   1  -1  16 4018.59 245.408  14
   1  -1  16 4462.34 265.441  21
  -1   0  16 1374.70 132.585  14
  -1   0  16 1656.32 150.016  21
  -1   0  15 1031.20 148.891  21
   1   0 -15 915.406 133.363  25
  -1   0  15 1168.36 155.229  14
  -1   0  14 4539.05 363.702  21
  -1   0  14 4837.18 363.590  14
  -1   0  13-12.0068 94.7192  21
  -1   0  13 157.564 90.9449  14
  -1   0  12 17081.1 781.102  14
  -1   0  12 15412.1 785.626  11
  -1   0  12 16331.5 801.061  21
  -1   0  11 23239.5 969.643  21
  -1   0  11 23702.2 938.776  14
  -1   0  11 21397.8 939.907  11
   1   0 -11 21963.1 1381.22   8
  -1   0  11 21387.5 915.856  19
  -1   0  11 21737.9 1438.19   6
   1   0 -11 23866.6 1594.26   5
  -1   0  10 6262.22 454.712  30
   1   0 -10 7011.54 791.444   5
  -1   0  10 6430.54 462.064  19
  -1   0  10 6722.04 482.060  21
  -1   0  10 6513.29 471.937  11
   1   0 -10 6470.93 707.528   8
  -1   0  10 6494.26 487.553  20
  -1   0  10 6386.42 727.699   6
  -1   0  10 6955.02 463.395  14
  -1   0   9 7153.42 463.426  11
  -1   0   9 7316.58 724.077   6
  -1   0   9 5955.14 413.265  30
  -1   0   9 7224.05 484.004  20
  -1   0   9 8068.09 473.663  14
   1   0  -9 6882.21 669.016   8
   1   0  -9 7692.52 766.426   5
  -1   0   9 7336.66 474.115  21
  -1   0   8 8092.16 721.146   6
   1   0  -8 7785.47 666.667   8
   1   0  -8 9407.68 775.695   5
  -1   0   7 534.462 190.746   6
   1   0  -7 263.673 110.427   8
  -1   0   6 11902.3 761.417   6
   1   0  -6 11821.2 711.421   8
   1   0  -6 10927.1 543.861   7
  -1   0   5 20322.7 967.797   6
   1   0  -5 21114.2 904.995   8
   1   0  -5 20505.7 754.963   7
  -1   0   4 149162. 3193.32   9
   1   0  -4 155418. 3230.96   8
  -1   0   4 158306. 3324.81   6
  -1   0   3 29174.1 904.459   9
  -1   0   3 29106.3 942.389   6
  -1   0   3 29247.0 962.162   4
   1   0  -3 27476.9 829.249   7
  -1   0   2 2592.02 203.179   9
  -1   0   2 2442.82 213.712   4
   1   0  -2 2765.36 206.181   7
   1   0  -1 10758.7 394.379   7
  -1   0   1 10361.3 410.476   4
  -1   0   1 10934.2 416.079   9
   1   0  -1 11255.4 381.990   8
   1   0   0 28209.6 741.365   2
  -1   0   0 28818.9 741.188   9
   1   0   1 854.198 97.4756   7
   1   0   1 920.625 113.999   2
  -1   0  -1 860.638 77.2517   5
   1   0   2 8085.66 376.927   6
  -1   0  -2 8395.03 337.758   5
   1   0   2 7915.36 381.631   2
   1   0   3 245140. 4691.42   2
   1   0   3 245946. 4610.73   6
  -1   0  -3 250100. 4594.71   5
   1   0   4 102819. 2354.69   6
  -1   0  -4 102805. 2125.48   8
  -1   0  -4 105522. 2383.35   5
   1   0   4 104436. 2498.31   2
   1   0   5 2374.25 287.290   6
   1   0   5 2446.10 329.652   2
  -1   0  -5 2115.36 213.863   8
  -1   0  -5 2290.71 291.478   5
   1   0   6 17791.1 902.842   6
  -1   0  -6 15019.7 585.139   7
  -1   0  -6 17534.6 932.428   5
   1   0   6 16022.8 947.786   2
  -1   0  -6 17043.6 710.617   8
   1   0   7 2288.19 341.398   6
  -1   0  -7 2027.51 250.910   8
  -1   0  -7 2272.14 358.818   5
  -1   0  -8 14195.3 766.341   8
   1   0   8 16797.4 1029.27   6
  -1   0  -8 16236.7 1032.16   5
   1   0   9 26154.8 1385.98   6
   1   0   9 24049.6 879.188  14
  -1   0  -9 27910.5 1473.98   5
  -1   0  -9 21945.6 1049.12   8
   1   0  10 27121.2 985.063  15
   1   0  10 27067.3 946.705  18
   1   0  10 29172.8 1554.89   6
  -1   0 -10 28861.2 1601.52   5
   1   0  10 28075.2 1028.92  21
   1   0  10 26234.8 987.031  30
   1   0  10 29258.5 1021.49  14
   1   0  11 25378.5 1548.88   6
   1   0  11 27371.0 1048.84  21
  -1   0 -11 29167.3 1704.12   5
   1   0  11 26410.3 970.901  18
   1   0  11 26147.4 1018.22  30
   1   0  11 28511.0 1045.16  14
   1   0  12 766.658 168.432  14
   1   0  12 686.148 148.932  21
   1   0  13 364.138 129.537  14
   1   0  13 618.973 156.797  21
   1   0  14 1530.68 207.860  21
   1   0  14 1428.11 206.822  14
   1   0  15 6039.34 389.162  14
   1   0  15 6222.76 384.214  21
   1   0  16 2648.33 199.161  21
   1   0  16 2535.06 208.296  14
  -1  -1  16 789.606 109.265  21
  -1  -1  16 630.985 92.5838  14
  -1  -1  15 1873.90 195.584  14
  -1  -1  15 2057.98 212.585  21
   1   1 -15 1461.35 158.457  25
   1   1 -14 4006.89 334.397  25
  -1  -1  14 4521.63 349.183  14
  -1  -1  14 4928.06 385.168  21
  -1  -1  13 9820.54 594.525  21
  -1  -1  13 8812.37 536.372  14
  -1  -1  12 16052.8 823.502  11
  -1  -1  12 16020.6 766.499  14
  -1  -1  12 17462.7 833.860  21
  -1  -1  11 28975.9 1122.95  11
  -1  -1  11 26727.5 1653.57   6
   1   1 -11 26009.5 1511.84   8
  -1  -1  11 28309.5 1047.92  14
   1   1 -11 28896.4 1755.15   5
  -1  -1  11 29064.1 1105.72  21
  -1  -1  10 1171.89 209.788  19
   1   1 -10 1368.95 339.235   8
  -1  -1  10 1622.17 239.123  11
   1   1 -10 1589.64 392.126   5
  -1  -1  10 1314.66 205.022  14
  -1  -1  10 1356.21 206.592  21
  -1  -1  10 1453.65 366.159   6
  -1  -1   9 216.779 91.6825  19
  -1  -1   9-50.2543 98.0405   6
   1   1  -9 228.390 121.140   8
   1   1  -9 269.551 191.699   5
  -1  -1   9 96.5999 74.1028  21
  -1  -1   9 33.6554 52.1118  14
  -1  -1   9 263.136 112.005  11
   1   1  -8 6826.34 684.715   5
   1   1  -8 4969.57 531.105   8
  -1  -1   8 5585.50 599.228   6
  -1  -1   7 39565.2 1593.52   6
   1   1  -7 36706.0 1473.11   8
   1   1  -7 40281.8 1640.92   5
   1   1  -6 3800.15 439.270   5
  -1  -1   6 4467.89 463.236   6
   1   1  -6 3485.23 393.606   8
   1   1  -5 55953.1 1679.87   5
  -1  -1   5 57663.0 1705.96   6
  -1  -1   4 14942.1 479.940   3
   1   1  -4 15273.7 727.021   5
  -1  -1   4 16019.1 767.203   6
   1   1  -4 15631.5 702.897   8
   1   1  -4 13585.1 464.419   7
  -1  -1   3 127332. 2703.89   4
  -1  -1   3 120858. 2285.21   3
  -1  -1   3 124796. 2706.07   9
   1   1  -3 117761. 2521.05   8
   1   1  -3 117883. 2308.08   7
   1   1  -3 125961. 2590.56   5
  -1  -1   3 121784. 2691.11   6
  -1  -1   2 122494. 2531.57   4
   1   1  -2 124706. 2425.90   5
  -1  -1   2 120378. 2534.25   6
  -1  -1   2 124420. 2317.03   3
   1   1  -1 2849.83 166.889   5
  -1  -1   1 2517.09 184.140   6
  -1  -1   1 2848.18 176.031   3
  -1  -1   1 2721.83 196.142   4
   1   1  -1 2664.07 202.626   1
   1   1   0 194006. 3539.19   1
   1   1   0 190549. 3463.63   8
  -1  -1   0 187925. 3477.50   9
   1   1   0 189198. 3291.19   5
  -1  -1   0 185920. 3425.34   4
  -1  -1  -1 113340. 2186.92   9
   1   1   1 117471. 2309.67   1
   1   1   1 112335. 2190.91   2
  -1  -1  -1 110603. 2167.37   4
   1   1   2 168665. 3196.28   1
  -1  -1  -2 163740. 3079.05   9
   1   1   2 164015. 3044.14   2
   1   1   2 160124. 2957.52   6
   1   1   3 91507.8 1904.02   6
   1   1   3 91186.3 1947.80   2
   1   1   4 109575. 2386.04   6
   1   1   4 109419. 2448.41   2
   1   1   5 32725.5 1097.29   6
   1   1   5 30358.9 1126.34   2
   1   1   5 33653.6 956.314   1
  -1  -1  -6 30698.7 1120.54   8
   1   1   6 30992.3 1156.67   6
  -1  -1  -6 31323.9 1096.16   7
  -1  -1  -7 16179.7 770.859   7
   1   1   7 15421.7 864.615   6
  -1  -1  -7 16773.1 859.346   8
  -1  -1  -8 50975.1 1890.59   5
   1   1   8 51456.7 1840.51   6
  -1  -1  -8 52784.0 1767.06   8
   1   1   9 4688.76 522.948   6
  -1  -1  -9 4465.78 561.603   5
   1   1   9 4856.68 351.838  18
  -1  -1  -9 4911.87 511.347   8
   1   1  10 12753.5 654.886  30
  -1  -1 -10 11999.9 866.852   8
   1   1  10 13992.3 668.713  14
   1   1  10 13393.5 642.082  18
   1   1  10 12737.5 631.547  21
   1   1  10 13357.3 671.026  15
  -1  -1 -10 14778.7 1108.18   5
   1   1  10 12053.9 935.360   6
   1   1  11 20325.5 863.134  14
   1   1  11 22721.9 880.225  18
   1   1  11 20134.6 866.759  30
   1   1  11 19127.8 838.689  21
  -1  -1 -11 21876.2 1469.88   5
   1   1  11 19316.0 849.042  15
   1   1  12 27.3499 97.6326  14
   1   1  12 398.586 118.557  21
   1   1  12 321.630 118.925  30
   1   1  13 4529.16 394.509  14
   1   1  13 4700.65 379.963  21
   1   1  14 8290.22 488.717  21
   1   1  14 9192.92 527.740  14
   1   1  15 5569.97 364.750  14
   1   1  15 5388.80 334.292  21
   1   1  16 5754.82 310.352  14
  -1  -2  15 8217.61 425.090  21
  -1  -2  15 7463.85 374.954  14
  -1  -2  14 21371.5 779.173  14
   1   2 -14 19966.1 751.197  25
  -1  -2  14 21231.7 824.518  21
   1   2 -14 19868.4 766.964  13
  -1  -2  13 1467.87 216.873  21
  -1  -2  13 1583.68 220.281  14
   1   2 -13 1376.57 210.730  25
  -1  -2  12 2559.47 303.830  21
   1   2 -12 2527.33 298.832  25
  -1  -2  12 2522.04 288.423  14
  -1  -2  11 1599.99 252.992  11
   1   2 -11 1363.87 219.226  24
  -1  -2  11 1912.62 261.928  21
  -1  -2  11 1719.71 237.466  14
   1   2 -10 144.822 95.8246  24
  -1  -2  10 10.2962 52.3065  14
   1   2 -10 284.715 171.736   5
  -1  -2  10-38.1343 81.3985  11
   1   2 -10-160.234 169.141   8
  -1  -2  10 20.0542 75.9357  21
  -1  -2  10 15.7614 130.441   6
  -1  -2   9 8331.59 816.798   6
   1   2  -9 9056.62 900.505   5
  -1  -2   9 7884.26 533.961  19
  -1  -2   9 7747.08 501.505  21
  -1  -2   9 8155.27 533.910  11
  -1  -2   9 7781.27 469.126  14
   1   2  -9 7736.47 750.578   8
   1   2  -9 6944.81 508.686  24
  -1  -2   8 20630.1 1239.39   6
   1   2  -8 23346.4 1386.65   5
   1   2  -8 21908.5 1232.44   8
   1   2  -7 92762.4 2759.95   8
  -1  -2   7 97623.2 2849.70   6
   1   2  -7 101653. 3044.76   5
  -1  -2   6 167423. 3623.55   3
  -1  -2   6 182037. 4145.60   6
   1   2  -6 178468. 4236.56   5
   1   2  -6 172708. 4009.72   8
   1   2  -5 83479.5 2227.89   8
  -1  -2   5 85064.2 2364.52   6
  -1  -2   5 82861.9 2036.81   3
   1   2  -5 85470.6 2356.94   5
  -1  -2   4 302.595 94.2698   3
   1   2  -4 345.696 107.580   5
  -1  -2   4 484.899 153.023   6
   1   2  -4 466.416 123.451   8
   1   2  -3 69888.9 1599.69   1
  -1  -2   3 68608.6 1633.79   3
   1   2  -3 64303.5 1676.91   8
   1   2  -3 64429.8 1697.33   5
  -1  -2   3 66870.1 1806.55   6
  -1  -2   2 183195. 3619.91   3
   1   2  -2 184803. 3653.68   5
  -1  -2   2 184130. 3849.51   9
   1   2  -2 186198. 3685.82   8
  -1  -2   2 178687. 3700.52   6
   1   2  -1 134875. 2687.99   5
  -1  -2   1 135097. 2796.64   9
   1   2  -1 131030. 2726.71   1
  -1  -2   1 134871. 2645.05   6
  -1  -2   1 130159. 2707.20   3
   1   2  -1 133213. 2749.36   8
  -1  -2   1 130778. 2608.52   4
  -1  -2   0 210365. 3633.14   6
  -1  -2   0 201199. 3658.16   4
   1   2   0 205433. 3850.30   5
  -1  -2   0 207749. 3869.29   9
   1   2   0 203067. 3985.24   1
  -1  -2  -1 113187. 2106.53   4
   1   2   1 112639. 2310.30   5
   1   2   1 114721. 2503.12   1
  -1  -2  -1 117457. 2233.85   9
   1   2   2 11058.5 570.503   1
   1   2   2 11368.1 381.669   2
  -1  -2  -2 10827.0 375.817   9
  -1  -2  -2 11379.4 559.456   3
  -1  -2  -2 10599.0 392.811   4
   1   2   3 162.219 46.8091   2
   1   2   3 70.6918 29.0929   6
  -1  -2  -3 16.9741 23.2187   9
  -1  -2  -3 15.1409 57.1846   3
   1   2   3 95.9724 83.0629   1
  -1  -2  -4 13076.4 686.702   3
   1   2   4 13281.3 477.226   6
  -1  -2  -4 12134.4 449.901   9
   1   2   4 12900.4 486.437   2
   1   2   4 13964.8 676.734   1
   1   2   5 70888.3 1701.51   6
  -1  -2  -5 73602.9 1996.13   3
   1   2   6 21758.8 896.313   6
  -1  -2  -6 23716.1 1003.90   3
  -1  -2  -6 23786.7 1089.17   7
   1   2   6 24158.2 943.889   1
  -1  -2  -7 105044. 2661.80   3
   1   2   7 101398. 2630.80   6
  -1  -2  -8 106259. 2839.79   7
  -1  -2  -8 97507.8 2946.03   8
  -1  -2  -9 3165.96 459.589   8
   1   2   9 3382.96 312.559  30
   1   2   9 3182.79 297.555  18
   1   2   9 3255.82 319.805  15
   1   2   9 3254.39 296.426  14
   1   2  10 8224.17 509.003  18
   1   2  10 6702.53 438.240  21
  -1  -2 -10 7782.58 827.294   5
   1   2  10 7580.35 472.427  14
  -1  -2 -10 7342.27 738.400   8
   1   2  10 7873.35 506.558  30
  -1  -2 -11-115.943 197.174   8
   1   2  11 83.3623 62.1617  18
   1   2  11 82.0692 79.4745  14
  -1  -2 -11 113.170 166.968   5
   1   2  11 12.9820 59.3735  30
   1   2  11 0.73067 90.6647  21
   1   2  12 31538.6 1135.09  18
   1   2  12 34334.3 1188.74  30
   1   2  12 31681.4 1108.22  14
   1   2  12 30467.2 1065.18  21
   1   2  13 13735.8 699.655  30
   1   2  13 12880.8 639.969  14
   1   2  13 11550.6 585.196  21
   1   2  14 12224.9 584.210  14
   1   2  15 1740.20 187.968  14
   1   3 -15 9949.85 441.003  26
  -1  -3  15 11642.4 464.638  21
   1   3 -14 9854.13 472.440  13
  -1  -3  14 9401.39 437.458  14
  -1  -3  13 1724.80 204.502  14
  -1  -3  13 1929.29 243.690  21
   1   3 -13 1814.70 233.561  13
   1   3 -13 1903.16 220.809  25
   1   3 -12 1909.86 245.040  25
   1   3 -12 2270.41 281.271  13
  -1  -3  12 2059.25 267.403  21
  -1  -3  12 2309.88 251.507  14
  -1  -3  11 10269.2 616.932  21
   1   3 -11 10759.2 624.974  25
  -1  -3  11 10341.4 568.062  14
  -1  -3  10 110637. 2701.17  11
  -1  -3  10 106894. 2612.76  21
   1   3 -10 109532. 2671.39  25
  -1  -3  10 104518. 2446.34  14
  -1  -3  10 105507. 3627.55   6
   1   3 -10 107232. 3771.67   5
  -1  -3   9 41698.0 2043.73   6
  -1  -3   9 45355.7 1435.26  21
   1   3  -9 45865.7 1483.37  25
   1   3  -9 45012.8 2221.72   5
  -1  -3   9 41678.6 1258.03  14
  -1  -3   9 45036.7 1441.75  11
   1   3  -8 53741.2 2339.66   5
  -1  -3   8 55371.8 1647.99  19
  -1  -3   8 52913.1 2211.67   6
   1   3  -8 55957.1 2160.53   8
   1   3  -8 55132.1 1627.81  25
  -1  -3   8 53034.8 1578.38  21
  -1  -3   8 50842.2 1572.09  11
   1   3  -7 3115.66 478.541   5
  -1  -3   7 2942.51 461.341   6
   1   3  -7 3462.93 464.250   8
  -1  -3   6 4547.23 528.680   6
   1   3  -6 5382.96 567.839   5
  -1  -3   6 4383.64 460.169   3
   1   3  -6 5328.58 525.588   8
  -1  -3   5 21459.7 1122.93   6
  -1  -3   5 21552.3 1012.68   3
   1   3  -5 22652.7 1033.79   8
   1   3  -5 22378.6 1097.14   5
  -1  -3   4 40233.1 1496.29   6
   1   3  -4 41771.3 1465.12   5
   1   3  -4 42530.3 1279.00   1
  -1  -3   4 42889.6 1441.60   3
   1   3  -4 41233.1 1389.26   8
  -1  -3   3 88183.7 2265.45   6
   1   3  -3 87523.2 2206.21   8
  -1  -3   3 93626.4 2275.52   3
   1   3  -3 90033.9 2293.01   5
   1   3  -3 96634.2 2227.52   1
  -1  -3   2 40097.0 1224.73   6
   1   3  -2 41733.7 1338.83   5
   1   3  -2 40962.6 1302.96   8
  -1  -3   2 40099.5 1307.62   3
   1   3  -2 40537.1 1267.18   1
   1   3  -1 55829.8 1577.60   1
  -1  -3   1 54756.2 1600.56   3
  -1  -3   1 56133.6 1400.16   6
   1   3  -1 56151.3 1568.88   5
  -1  -3   0 54139.0 1529.97   3
   1   3   0 54749.3 1474.45   5
   1   3   0 54358.7 1571.18   1
   1   3   1 74193.1 1896.72   5
  -1  -3  -1 77382.1 1995.26   3
   1   3   1 75841.3 2071.12   1
   1   3   2 106039. 2457.33   1
  -1  -3  -2 114864. 2399.18   3
  -1  -3  -3 41398.2 1416.97   3
   1   3   3 39820.1 1443.41   1
  -1  -3  -4 229721. 4974.13   3
  -1  -3  -4 236079. 5177.79   7
  -1  -3  -5 148731. 3543.80   3
   1   3   5 158187. 3588.73   1
  -1  -3  -5 147872. 3729.10   7
   1   3   6 661.115 188.466   1
  -1  -3  -6 125.318 90.7198   3
  -1  -3  -6 405.237 186.471   7
   1   3   7 1384.78 260.505   1
  -1  -3  -7 951.577 260.644   7
   1   3   8 3102.74 305.230  30
  -1  -3  -8 3434.51 481.591   7
   1   3   8 3273.84 300.086  18
  -1  -3  -8 3145.14 488.444   8
   1   3   8 3447.00 323.118  23
   1   3   9 40529.9 1306.53  30
   1   3   9 37175.3 1207.29  16
   1   3   9 40203.6 1246.91  18
  -1  -3  -9 42701.2 1815.67   7
  -1  -3  -9 39982.0 1918.82   8
   1   3  10 1541.05 207.900  14
   1   3  10 1347.38 211.323  30
   1   3  10 1405.20 215.844  18
  -1  -3 -10 1689.72 392.311   8
   1   3  11 31910.3 1162.42  18
   1   3  11 30929.5 1045.60  14
   1   3  11 34419.1 1184.66  30
   1   3  12 2243.74 242.057  14
   1   3  12 2347.05 299.096  18
   1   3  12 2293.29 287.500  30
   1   3  13 13880.2 678.174  30
   1   3  13 11469.7 550.857  14
   1   3  14 6267.85 412.145  30
   1   3  14 4276.97 290.830  14
   1   4 -14 5317.24 331.427  23
   1   4 -14 6190.12 313.873  13
   1   4 -14 6372.18 364.994  26
  -1  -4  14 6210.12 342.676  21
   1   4 -13 23468.3 810.228  13
   1   4 -13 22304.9 732.428  25
   1   4 -13 23690.3 873.410  26
  -1  -4  13 23766.2 837.118  21
   1   4 -12 8849.66 494.878  25
   1   4 -12 9573.46 580.710  26
   1   4 -12 8608.07 517.815  13
  -1  -4  12 9021.73 533.689  21
   1   4 -11 18597.7 813.861  25
   1   4 -11 18315.5 841.087  13
  -1  -4  11 18158.2 830.624  21
   1   4 -10 1822.42 259.556  25
   1   4 -10 1846.34 269.863  13
  -1  -4  10 1956.57 267.336  21
   1   4  -9 15263.0 814.971  13
   1   4  -9 14306.2 1258.56   5
   1   4  -9 14184.6 758.087  25
  -1  -4   9 12730.0 1139.52   6
  -1  -4   9 13663.7 746.069  21
  -1  -4   8 172.283 95.0809  21
   1   4  -8 176.174 150.000   5
   1   4  -8 34.8078 92.2822  25
   1   4  -8 316.931 120.442  13
  -1  -4   8 178.384 170.129   6
  -1  -4   7 3203.45 338.016  11
  -1  -4   7 2846.36 497.742   6
   1   4  -7 3116.94 358.603  13
  -1  -4   7 3158.09 304.352  27
   1   4  -7 2871.26 323.760  25
   1   4  -7 3017.05 513.827   5
  -1  -4   7 2959.35 313.529  21
  -1  -4   6 9123.37 796.510   3
   1   4  -6 9744.55 554.306  25
  -1  -4   6 9316.47 853.027   6
   1   4  -6 10241.4 596.211  13
   1   4  -6 10141.5 782.000   8
   1   4  -6 9539.95 836.823   5
   1   4  -5 40452.7 1697.47   5
  -1  -4   5 43378.2 1702.33   3
  -1  -4   5 39657.0 1733.76   6
   1   4  -5 41414.2 1590.87   8
  -1  -4   4 89153.0 2598.10   6
  -1  -4   4 90564.3 2609.91   3
   1   4  -4 84561.3 2438.66   8
   1   4  -4 87118.3 2587.48   5
  -1  -4   3 46421.6 1672.31   3
  -1  -4   3 40279.5 1484.53   6
   1   4  -3 45661.9 1549.61   1
   1   4  -3 43387.4 1619.37   5
  -1  -4   2 62396.5 1759.20   6
  -1  -4   2 63585.7 2001.57   3
   1   4  -2 63522.8 1921.05   1
   1   4  -2 64961.7 1989.03   5
  -1  -4   2 60235.4 1711.07   7
   1   4  -1 37599.2 1388.33   5
  -1  -4   1 35474.3 1403.68   3
   1   4  -1 38802.8 1430.77   1
  -1  -4   1 36029.0 1368.59   7
   1   4   0 35412.4 1407.56   1
   1   4   0 34285.9 1306.93   5
  -1  -4   0 35552.0 1426.60   7
  -1  -4   0 35109.1 1374.97   3
  -1  -4  -1 86227.5 2430.95   3
   1   4   1 84141.0 2313.14   5
   1   4   1 85412.4 2535.47   1
  -1  -4  -1 84729.3 2553.23   7
  -1  -4  -2 44560.9 1786.71   7
   1   4   2 41265.9 1689.92   1
  -1  -4  -2 44909.4 1634.72   3
  -1  -4  -3 2787.56 425.576   7
  -1  -4  -3 2284.50 360.113   3
   1   4   3 2954.91 429.211   1
   1   4   4 42857.1 1717.29   1
  -1  -4  -4 42170.0 1822.01   7
  -1  -4  -4 38499.2 1597.92   3
   1   4   5 14923.4 964.512   1
  -1  -4  -5 13823.2 912.017   3
  -1  -4  -5 13598.0 994.593   7
   1   4   6 116.133 69.4569   1
  -1  -4  -6 13.3341 91.3427   3
  -1  -4  -6 18.3666 106.561   7
   1   4   7 519.416 129.022  23
   1   4   7 380.558 93.9924  18
   1   4   7 391.119 122.159  26
   1   4   7 540.088 132.155  30
   1   4   7 401.478 187.754   1
  -1  -4  -7 282.873 127.174   7
   1   4   8 10152.5 550.126  16
   1   4   8 10337.2 605.548  30
   1   4   8 11350.6 576.981  18
  -1  -4  -8 12006.9 1017.51   7
   1   4   8 9885.45 601.089  23
  -1  -4  -9 8205.14 908.416   8
   1   4   9 9212.62 528.005  18
  -1  -4  -9 9457.51 903.536   7
   1   4   9 9021.08 564.336  23
   1   4   9 8495.22 561.526  30
   1   4   9 8241.09 508.498  16
   1   4  10 50975.5 1563.07  30
   1   4  10 49073.1 1457.96  18
   1   4  11 14247.1 718.375  30
   1   4  11 12361.4 652.680  18
   1   4  12 1499.87 216.177  30
   1   4  13 2329.08 262.323  30
   1   4  14 41.2171 64.1491  30
  -1  -5  13 2120.10 183.555  21
   1   5 -13 2145.97 181.143  13
   1   5 -13 1829.09 182.949  23
   1   5 -13 2355.88 210.360  26
   1   5 -12 11321.9 570.595  23
   1   5 -12 11780.5 545.697  13
   1   5 -12 11440.5 475.656  25
   1   5 -12 12497.2 591.837  26
  -1  -5  12 11454.3 536.495  21
   1   5 -11 2263.97 266.986  13
   1   5 -11 2641.41 299.618  26
   1   5 -11 2356.47 240.010  25
   1   5 -11 2340.80 296.851  23
  -1  -5  11 1963.27 237.992  21
  -1  -5  10 942.602 179.512  21
   1   5 -10 827.053 170.435  13
   1   5 -10 790.635 159.579  25
   1   5 -10 803.761 182.015  26
   1   5 -10 1102.30 205.892  23
  -1  -5   9 342.917 99.3718  27
   1   5  -9 576.945 178.290  26
   1   5  -9 583.565 148.230  25
   1   5  -9 446.867 143.344  13
   1   5  -9 418.825 151.229  23
  -1  -5   9 735.419 161.704  21
  -1  -5   8 11911.2 687.158  21
   1   5  -8 13821.2 785.079  13
  -1  -5   8 12473.2 652.796  17
   1   5  -8 14518.2 815.758  26
  -1  -5   8 14403.9 703.120  27
   1   5  -8 13831.2 801.229  23
   1   5  -8 13186.0 728.267  25
   1   5  -7 26394.4 1654.23   5
  -1  -5   7 27301.6 1050.06  27
   1   5  -7 28669.7 1151.03  26
   1   5  -7 28077.8 1144.22  13
  -1  -5   7 25864.0 1019.18  17
   1   5  -7 27288.9 1080.26  25
   1   5  -7 28740.7 1150.12  23
  -1  -5   6 18994.4 1309.57   3
  -1  -5   6 20060.9 900.050  17
   1   5  -6 20298.9 1348.42   5
  -1  -5   6 21714.3 905.509  27
   1   5  -6 20334.0 910.493  26
   1   5  -6 20676.9 890.249  25
   1   5  -6 21744.7 947.603  13
   1   5  -6 22521.1 952.537  23
   1   5  -5 24563.7 976.808  23
   1   5  -5 24007.1 1396.30   5
  -1  -5   5 23442.1 954.671  17
   1   5  -5 24278.1 941.647  25
   1   5  -5 24711.9 970.267  26
   1   5  -5 25133.6 982.997  13
  -1  -5   5 23979.6 1428.51   3
  -1  -5   5 25542.9 991.604  27
  -1  -5   4 806.217 287.271   3
  -1  -5   4 673.975 151.467  17
   1   5  -4 431.917 167.548   5
  -1  -5   4 446.120 127.186  27
   1   5  -4 506.166 117.184  26
   1   5  -4 541.861 133.008  23
   1   5  -4 536.552 132.446  25
   1   5  -4 602.193 131.854  13
  -1  -5   3-40.0030 79.8513  27
   1   5  -3-46.4618 95.1550   5
   1   5  -3 79.6103 62.6350  25
   1   5  -3 118.670 69.4045  26
   1   5  -3 172.208 105.002   1
   1   5  -3 79.4882 45.8999  13
  -1  -5   3 243.183 104.191  17
  -1  -5   3-21.3920 101.008   3
   1   5  -2 107.168 92.4898   1
   1   5  -2 161.687 114.842   5
  -1  -5   2 30.8888 93.8413   3
   1   5  -1 8282.82 725.111   1
  -1  -5   1 7271.36 596.769   7
   1   5  -1 7676.92 681.163   5
  -1  -5   1 7447.76 699.235   3
  -1  -5   0 5277.35 574.381   3
   1   5   0 4846.66 569.777   1
   1   5   0 4643.43 521.393   5
  -1  -5   0 5124.07 539.602   7
  -1  -5  -1 71399.7 2417.20   3
  -1  -5  -1 69368.9 2437.54   7
   1   5   1 70945.3 2541.73   1
  -1  -5  -2 55499.8 2120.43   3
  -1  -5  -2 57923.9 2258.67   7
   1   5   2 52019.8 2216.40   1
  -1  -5  -3 6083.86 690.020   7
   1   5   3 5581.95 680.822   1
  -1  -5  -3 5099.91 596.372   3
  -1  -5  -4 8231.17 782.958   3
   1   5   4 7989.74 462.304  30
   1   5   4 9524.53 871.859   1
   1   5   4 7826.57 479.498  25
  -1  -5  -4 9798.65 905.399   7
   1   5   4 7775.45 482.099  24
   1   5   4 7497.13 446.600  23
  -1  -5  -5 198.179 105.716   3
   1   5   5 209.998 94.0809  25
   1   5   5 248.517 87.9014  30
   1   5   5 167.941 83.0138  26
   1   5   5 168.478 68.7318  23
  -1  -5  -5 52.0445 87.0057   7
   1   5   5 288.945 135.614   1
   1   5   5 171.927 89.9364  24
   1   5   6 26608.7 1488.21   1
   1   5   6 24810.9 928.888  30
   1   5   6 22949.7 918.145  23
   1   5   6 24279.3 967.055  25
   1   5   6 22676.4 900.944  26
  -1  -5  -6 28058.1 1607.85   7
  -1  -5  -7 27686.4 1648.64   7
   1   5   7 26119.5 1506.02   1
   1   5   7 26738.5 1018.45  30
   1   5   7 25023.5 1000.67  23
   1   5   7 24873.0 979.109  26
   1   5   8 23352.7 889.812  18
   1   5   8 23651.6 984.776  23
   1   5   8 25031.0 1016.20  30
   1   5   9 11916.0 596.441  18
   1   5   9 11995.9 681.824  30
   1   5   9 12076.4 671.453  23
   1   5  10 23828.8 969.526  30
   1   5  10 19985.4 812.497  18
   1   5  11 3862.91 353.429  30
   1   5  12 3082.05 290.736  30
   1   5  13 4478.87 317.538  30
   1   5  14 18329.7 585.925  30
   1   6 -12 1614.07 164.765  26
   1   6 -12 1529.75 143.050  13
   1   6 -12 1353.63 146.021  23
   1   6 -11 920.945 150.284  26
   1   6 -11 851.974 139.702  23
   1   6 -11 780.984 124.850  13
   1   6 -10 3901.75 327.191  13
   1   6 -10 3968.46 350.359  26
   1   6 -10 3579.37 328.317  23
   1   6 -10 3473.99 276.985  25
  -1  -6   9 2777.45 272.445  27
   1   6  -9 2714.85 322.135  23
   1   6  -9 3382.16 345.226  13
   1   6  -9 3262.35 346.320  26
   1   6  -9 3094.37 297.729  25
  -1  -6   8 11689.8 628.521  17
   1   6  -8 12912.2 735.947  26
   1   6  -8 13627.0 737.447  13
   1   6  -8 11750.2 708.326  23
   1   6  -8 12760.3 673.142  25
  -1  -6   8 12768.8 649.909  27
   1   6  -7 5254.82 461.197  26
  -1  -6   7 5243.81 443.010  17
   1   6  -7 4978.60 450.906  13
   1   6  -7 5149.93 452.383  23
   1   6  -7 4987.96 426.837  25
  -1  -6   7 5338.43 431.896  27
  -1  -6   6 11986.4 708.281  17
   1   6  -6 13239.3 733.067  13
  -1  -6   6 13482.9 720.283  27
   1   6  -6 13300.1 723.778  26
   1   6  -6 13238.7 704.104  25
   1   6  -6 12807.9 706.873  23
  -1  -6   5 6776.76 815.552   3
   1   6  -5 6572.39 766.015   5
  -1  -6   5 6873.20 521.787  17
  -1  -6   5 7198.78 516.010  27
   1   6  -5 6612.40 481.336  25
   1   6  -5 6604.12 486.771  26
   1   6  -5 7356.03 518.727  13
   1   6  -5 7452.62 513.603  23
  -1  -6   4 418.127 116.502  27
   1   6  -4 567.432 148.815  25
  -1  -6   4 267.436 119.082  17
   1   6  -4 627.956 230.875   5
   1   6  -4 532.596 136.101  23
  -1  -6   4 254.232 116.098  29
  -1  -6   4 260.767 124.309   3
   1   6  -4 426.925 134.214  13
   1   6  -4 422.427 126.988  26
   1   6  -3 3903.24 342.151  28
  -1  -6   3 3946.33 400.204  27
   1   6  -3 3537.14 339.540  25
   1   6  -3 3593.51 343.231  26
   1   6  -3 3722.30 555.185   5
   1   6  -3 3788.07 352.241  13
  -1  -6   3 3468.14 564.511   3
   1   6  -3 3457.76 330.317  23
  -1  -6   3 3858.91 379.047  17
   1   6  -2 47084.8 2031.67   1
  -1  -6   2 47367.5 2161.15   3
   1   6  -2 48279.2 1428.63  23
   1   6  -2 47816.2 1423.83  26
   1   6  -2 47137.9 1410.18  28
   1   6  -2 48585.5 2064.28   5
  -1  -6   2 48000.2 1510.21  17
  -1  -6   2 49135.6 1575.09  27
   1   6  -2 46401.2 1415.30  25
   1   6  -2 45876.7 1407.96  13
  -1  -6   1 23104.5 1022.04  27
   1   6  -1 23417.1 914.254  28
  -1  -6   1 22616.4 1420.82   3
   1   6  -1 26244.4 1445.28   5
   1   6  -1 22764.4 852.292  24
   1   6  -1 23917.4 915.768  26
   1   6  -1 24416.7 927.121  13
   1   6  -1 24551.8 925.067  23
   1   6  -1 23742.1 929.005  25
   1   6  -1 23335.8 1407.55   1
  -1  -6   1 23271.3 990.578  17
   1   6   0 19014.0 797.018  26
   1   6   0 18235.0 751.966  24
   1   6   0 18823.7 795.738  13
  -1  -6   0 18203.7 1275.85   3
  -1  -6   0 19076.8 890.084  27
  -1  -6   0 19081.4 882.803  17
   1   6   0 19788.0 1339.34   1
   1   6   0 17998.5 799.068  28
   1   6   0 19246.0 816.856  25
   1   6   0 19246.3 799.199  23
   1   6   1 60794.1 2535.92   1
   1   6   1 56528.0 1559.24  23
  -1  -6  -1 52393.5 1663.20  17
   1   6   1 56011.3 1585.60  25
   1   6   1 56406.3 1551.41  13
   1   6   1 56992.5 1615.68  28
   1   6   1 52555.8 1506.87  24
  -1  -6  -1 52236.7 2304.48   3
   1   6   1 56630.4 1559.23  26
  -1  -6  -1 53167.0 2210.72   7
  -1  -6  -1 56672.0 1651.07  27
  -1  -6  -2 585.658 194.179   7
  -1  -6  -2 563.622 230.539   3
   1   6   2 686.010 139.550  23
   1   6   2 605.600 133.770  13
   1   6   2 919.911 322.093   1
   1   6   2 494.382 122.695  26
   1   6   2 498.497 125.069  24
  -1  -6  -2 603.684 148.061  17
   1   6   2 526.237 136.916  25
   1   6   3 136.659 54.1810  24
   1   6   3-65.5942 210.733   1
  -1  -6  -3-259.978 165.785   3
   1   6   3 189.076 65.4903  26
   1   6   3 102.337 50.4533  23
   1   6   3 175.098 93.1612  13
  -1  -6  -3 215.044 141.063  17
  -1  -6  -3 25.8655 163.751   7
   1   6   3 236.505 85.0180  30
   1   6   3 167.059 75.4508  25
   1   6   4 6369.55 483.098  24
   1   6   4 6479.04 443.295  26
   1   6   4 6439.02 465.546  25
  -1  -6  -4 7346.85 842.304   7
  -1  -6  -4 6328.12 748.708   3
   1   6   4 7190.59 857.792   1
   1   6   4 6653.13 445.043  30
   1   6   4 6095.43 422.362  13
   1   6   4 6422.62 445.323  23
   1   6   5 27045.0 1018.05  23
   1   6   5 29096.0 1029.98  30
   1   6   5 27490.4 1021.20  26
   1   6   5 28206.5 1073.68  25
  -1  -6  -5 30677.6 1796.55   7
   1   6   5 27964.1 1006.85  13
   1   6   6 25169.2 989.317  23
   1   6   6 24780.4 973.184  26
   1   6   6 25017.8 967.875  30
   1   6   6 24370.6 928.263  13
   1   6   7 62087.0 1744.84  26
   1   6   7 61946.8 1761.57  30
   1   6   7 62906.7 1784.49  23
   1   6   8 12657.4 685.203  23
   1   6   8 12736.8 689.192  30
   1   6   9 1053.01 187.447  30
   1   6   9 1086.21 190.473  23
   1   6  10 490.511 120.201  30
   1   6  11 14318.9 613.974  30
   1   6  12 7416.74 383.767  30
   1   6  13 9890.83 375.230  30
   1   7 -10 5049.31 305.574  26
   1   7 -10 4839.70 288.801  13
   1   7 -10 4452.60 278.869  23
  -1  -7   9 11475.1 489.463  27
   1   7  -9 11973.0 561.184  26
   1   7  -9 12202.7 552.452  13
   1   7  -9 10708.3 455.735  25
   1   7  -9 10459.0 510.744  23
   1   7  -8 7890.91 482.005  23
   1   7  -8 9025.39 527.881  13
  -1  -7   8 8796.42 475.122  27
   1   7  -8 8832.37 523.356  26
   1   7  -8 8726.37 467.997  25
  -1  -7   8 8540.21 468.294  17
  -1  -7   7 8096.88 513.119  17
   1   7  -7 8061.49 514.685  23
   1   7  -7 8382.62 532.232  26
   1   7  -7 8562.44 540.272  13
   1   7  -7 8477.22 504.361  25
  -1  -7   7 8943.28 511.390  27
   1   7  -6 2288.73 270.842  23
   1   7  -6 2511.70 285.692  25
   1   7  -6 2646.17 294.031  26
  -1  -7   6 2493.83 281.439  27
   1   7  -6 2493.95 293.741  13
  -1  -7   6 2161.81 269.247  17
  -1  -7   5 1908.88 282.026  17
  -1  -7   5 2417.83 301.347  27
   1   7  -5 2311.76 273.547  23
   1   7  -5 2245.77 277.575  13
   1   7  -5 2305.87 277.639  25
   1   7  -5 2247.23 274.154  26
  -1  -7   4 6976.81 515.311  27
  -1  -7   4 6206.98 490.809  17
   1   7  -4 6551.01 465.627  26
  -1  -7   4 5927.49 456.289  29
   1   7  -4 7262.79 498.825  13
   1   7  -4 6419.78 460.792  23
   1   7  -4 7039.30 482.332  25
  -1  -7   3 24087.0 1008.59  29
  -1  -7   3 25412.9 1066.47  17
   1   7  -3 25472.8 981.632  26
   1   7  -3 25838.1 992.909  25
   1   7  -3 25593.0 988.142  13
  -1  -7   3 28447.1 1135.13  27
   1   7  -3 26396.2 996.160  23
   1   7  -2 39241.4 1256.32  23
   1   7  -2 36982.2 1254.58  28
   1   7  -2 38110.6 1255.30  25
   1   7  -2 38344.2 1251.35  26
  -1  -7   2 36124.0 1318.77  29
   1   7  -2 37310.9 1240.93  13
  -1  -7   2 40542.5 1423.55  27
  -1  -7   2 36932.5 1362.31  17
   1   7  -1 8921.39 544.347  13
  -1  -7   1 9248.87 635.090  29
  -1  -7   1 9009.33 620.061  17
   1   7  -1 8717.94 538.427  26
   1   7  -1 9727.84 574.492  25
  -1  -7   1 9094.27 621.255  27
   1   7  -1 8924.65 534.166  23
   1   7   0 17855.5 780.571  23
  -1  -7   0 17561.6 855.767  27
  -1  -7   0 17050.5 885.182  17
   1   7   0 17821.3 805.675  25
   1   7   0 17951.2 790.005  26
   1   7   0 17236.0 778.686  13
   1   7   0 16472.2 737.420  24
  -1  -7  -1 2385.47 335.703  17
   1   7   1 2869.68 297.222  24
   1   7   1 3352.21 334.097  25
   1   7   1 3024.70 303.094  13
   1   7   1 3139.03 305.928  23
  -1  -7  -1 2560.34 300.414  27
   1   7   1 2850.55 296.045  26
  -1  -7  -2 5153.39 438.958  17
   1   7   2 5352.93 401.896  23
   1   7   2 5031.27 391.664  26
   1   7   2 5577.56 434.631  25
   1   7   2 5083.72 392.627  13
   1   7   2 5549.64 425.714  24
   1   7   2 5066.15 386.525  30
   1   7   3 38415.3 1229.13  23
   1   7   3 38448.6 1288.72  25
   1   7   3 37307.1 1211.71  26
   1   7   3 37993.0 1210.24  30
   1   7   3 36923.9 1196.12  13
   1   7   4 49285.2 1514.80  25
   1   7   4 47721.0 1414.92  13
   1   7   4 50268.1 1442.20  30
   1   7   4 48925.5 1455.19  23
   1   7   4 49776.8 1451.62  26
   1   7   5 9287.00 557.759  23
   1   7   5 10053.3 566.000  26
   1   7   5 9190.31 524.097  13
  -1  -7  -5 10014.4 661.560  29
   1   7   5 9580.80 549.642  30
   1   7   5 9765.18 593.797  25
  -1  -7  -6 618.488 171.942  29
   1   7   6 685.704 154.024  23
   1   7   6 423.741 129.239  26
   1   7   6 607.247 140.480  30
   1   7   7 3093.48 308.333  30
   1   7   7 3378.84 327.200  23
   1   7   8 838.461 158.639  23
   1   7   8 961.227 167.044  30
   1   7   9 3128.73 272.686  30
   1   7  10 5137.93 314.758  30
   1   7  11 10939.1 414.885  30
   1   8  -8 920.783 113.874  23
   1   8  -8 1283.58 145.670  13
   1   8  -8 1075.55 130.998  26
  -1  -8   8 899.273 113.788  27
  -1  -8   7 452.946 99.0455  17
   1   8  -7 615.945 110.229  26
   1   8  -7 608.155 97.1614  25
  -1  -8   7 576.577 106.716  27
   1   8  -7 500.907 107.666  13
   1   8  -7 340.247 76.0260  23
  -1  -8   6 6623.32 395.592  17
   1   8  -6 6725.06 380.628  25
  -1  -8   6 7471.74 412.621  27
   1   8  -6 7177.79 425.211  13
   1   8  -6 7442.70 423.175  26
   1   8  -6 6227.41 375.409  23
  -1  -8   5 21415.6 811.429  17
   1   8  -5 19792.1 758.359  25
  -1  -8   5 21800.6 811.242  27
   1   8  -5 20975.3 800.683  13
   1   8  -5 20761.5 761.910  23
   1   8  -5 20537.4 779.086  26
   1   8  -4 14491.2 644.564  13
  -1  -8   4 14757.6 689.139  17
   1   8  -4 13940.4 626.704  26
   1   8  -4 14295.0 620.175  23
  -1  -8   4 14682.3 685.060  27
   1   8  -4 14006.4 635.257  25
  -1  -8   3 12145.2 625.895  29
  -1  -8   3 14443.2 713.546  17
  -1  -8   3 13770.9 689.863  27
   1   8  -3 12840.5 608.965  13
   1   8  -3 12485.5 594.249  26
   1   8  -3 13375.0 627.123  25
   1   8  -3 13926.6 613.439  23
  -1  -8   2 1767.67 251.877  27
  -1  -8   2 1916.31 254.306  29
   1   8  -2 2293.10 248.042  13
   1   8  -2 2049.10 239.706  25
   1   8  -2 2416.23 245.958  23
   1   8  -2 2337.85 244.600  26
  -1  -8   2 1976.91 277.182  17
  -1  -8   1 943.817 183.945  17
   1   8  -1 765.104 134.656  30
   1   8  -1 838.124 148.993  26
  -1  -8   1 865.423 172.404  27
   1   8  -1 834.112 154.905  13
   1   8  -1 870.842 146.224  25
   1   8  -1 688.156 121.383  23
  -1  -8   1 684.951 183.508  29
  -1  -8   0 10154.9 575.019  27
  -1  -8   0 10518.6 638.663  17
   1   8   0 10547.0 561.367  25
  -1  -8   0 12229.5 705.215  29
   1   8   0 10262.2 524.272  23
   1   8   0 10184.9 534.673  13
   1   8   0 10427.6 524.297  30
   1   8   0 10378.0 534.970  26
   1   8   1 4361.13 341.387  13
   1   8   1 4980.79 364.230  26
  -1  -8  -1 6111.96 517.754  29
  -1  -8  -1 4846.28 411.670  17
   1   8   1 5106.10 365.303  23
   1   8   1 4847.50 343.173  30
   1   8   1 5253.47 389.331  25
   1   8   2 6735.57 406.863  30
  -1  -8  -2 7118.27 559.588  29
   1   8   2 6394.50 437.795  25
  -1  -8  -2 6099.70 436.950  17
   1   8   2 6454.99 412.078  23
   1   8   2 6555.17 418.041  26
   1   8   2 5736.16 389.259  13
   1   8   3 6324.85 408.980  23
  -1  -8  -3 7231.17 553.494  29
   1   8   3 6608.41 405.270  30
   1   8   3 5878.05 386.813  13
   1   8   3 6755.47 450.880  25
   1   8   3 6109.53 403.952  26
  -1  -8  -4 20055.4 886.226  29
   1   8   4 17826.2 721.586  26
   1   8   4 17200.5 683.914  13
   1   8   4 19043.0 749.629  23
   1   8   4 19148.4 734.255  30
   1   8   5 5791.39 377.786  30
  -1  -8  -5 5843.48 431.945  29
   1   8   5 6028.13 393.476  23
   1   8   5 5364.95 363.416  26
   1   8   6-14.4047 43.7938  23
   1   8   6-33.5599 56.0348  30
  -1  -8  -6-75.6069 76.9090  29
   1   8   7 389.501 92.7046  30
   1   8   7 343.056 79.2675  23
   1   8   8 13630.8 501.871  30
  -1  -8  -8 13539.8 551.913  12
   1   8   9 6878.53 290.189  30
  -1  -9   5 4549.46 243.741  17
  -1  -9   4 133.329 61.4205  17
   1   9  -4 12.7970 31.4857  26
  -1  -9   4 102.676 54.4410  27
   1   9  -4 102.116 47.2043  13
  -1  -9   3 4418.64 292.462  17
   1   9  -3 3757.60 227.122  23
   1   9  -3 3865.73 240.526  26
   1   9  -3 3705.95 238.495  13
  -1  -9   3 3582.20 255.709  27
   1   9  -3 4087.09 251.445  25
   1   9  -2 252.940 69.7157  23
  -1  -9   2 165.592 69.2649  29
  -1  -9   2 248.846 84.1335  17
   1   9  -2 131.660 56.4248  25
  -1  -9   2 69.3303 49.0470  27
   1   9  -2 120.990 49.2415  13
   1   9  -2 145.591 40.9363  26
   1   9  -2 116.143 28.4079  30
  -1  -9   1 1164.83 145.897  27
   1   9  -1 1113.74 119.108  30
   1   9  -1 1338.47 153.179  25
  -1  -9   1 1152.47 169.164  29
  -1  -9   1 1369.70 176.482  17
   1   9  -1 1364.92 143.744  13
   1   9  -1 1390.37 147.646  26
   1   9  -1 1285.39 141.599  23
   1   9   0 10761.5 463.003  25
   1   9   0 10842.9 435.508  26
   1   9   0 10560.6 427.886  30
  -1  -9   0 10758.1 547.039  29
  -1  -9   0 10138.3 474.579  17
   1   9   0 9171.45 404.048  13
   1   9   0 11623.1 450.084  23
  -1  -9  -1 21422.1 818.897  29
   1   9   1 23132.1 671.460  23
  -1  -9  -1 19692.8 645.803  17
   1   9   1 21469.2 634.031  30
   1   9   1 17882.2 597.816  13
  -1  -9  -1 15712.9 622.912  12
   1   9   1 20503.2 638.495  26
   1   9   2 15480.6 511.278  30
   1   9   2 16422.6 545.238  23
   1   9   2 12729.4 471.897  13
   1   9   2 14509.6 511.835  26
  -1  -9  -2 12681.4 561.055  12
  -1  -9  -2 16215.3 681.387  29
   1   9   3 1086.89 123.952  26
   1   9   3 1129.07 120.783  30
  -1  -9  -3 1104.04 161.406  12
  -1  -9  -3 1412.90 180.361  29
   1   9   3 1255.16 133.908  23
  -1  -9  -4 1425.47 167.182  29
   1   9   4 1329.06 124.142  30
   1   9   4 1323.66 128.322  23
  -1  -9  -4 1418.96 173.833  12
  -1  -9  -5 1562.36 163.865  12
  -2   8   4 16.9041 41.4466  23
   2  -8  -4 151.906 58.7647  12
  -2   8   3 13303.8 473.687  23
  -2   8   3 12610.8 467.209  26
  -2   8   2 5092.83 290.208  26
   2  -8  -2 5170.04 333.599  29
   2  -8  -2 4262.70 280.490  12
  -2   8   2 5148.69 286.241  23
  -2   8   1 21376.6 654.991  26
   2  -8  -1 21256.5 763.001  29
  -2   8   1 19803.4 644.146  13
  -2   8   1 21807.1 656.956  23
   2  -8   0 20678.1 701.422  15
   2  -8   0 22412.6 817.470  29
  -2   8   0 22614.9 694.828  26
  -2   8   0 21914.8 694.837  13
  -2   8   0 22899.8 686.876  23
   2  -8   1 8159.78 388.217  15
  -2   8  -1 8762.10 392.503  26
  -2   8  -1 10011.8 423.594  23
   2  -8   1 9730.70 497.834  29
  -2   8  -1 9062.07 404.554  13
   2  -8   2 283.573 88.9381  29
  -2   8  -2 588.988 93.8006  23
  -2   8  -2 531.063 93.1014  26
   2  -8   2 183.549 64.2405  15
  -2   8  -2 461.643 91.1225  13
   2  -8   3 236.391 69.8828  29
  -2   8  -3 282.898 65.8421  26
  -2   8  -3 214.073 60.0379  23
  -2   8  -3 179.606 54.8798  13
  -2   8  -4 1664.91 143.927  23
   2  -7  -8 2909.97 211.139  10
   2  -7  -7 3626.19 264.743  10
   2  -7  -7 3932.83 278.301  12
  -2   7   7 3627.08 253.181  23
  -2   7   7 3623.25 216.720  16
  -2   7   6 2583.41 212.156  16
  -2   7   6 2580.24 233.125  23
   2  -7  -6 2592.07 250.046  12
   2  -7  -5 134.611 102.974  12
  -2   7   5 116.403 60.3131  23
  -2   7   5 146.003 76.1296  26
  -2   7   5 120.639 48.3319  16
   2  -7  -4 18488.5 770.568  29
  -2   7   4 19103.0 765.008  26
  -2   7   4 18479.5 697.249  16
  -2   7   4 19178.3 755.867  23
   2  -7  -4 20457.2 844.655  12
  -2   7   3 25886.4 923.032  26
  -2   7   3 25215.4 903.287  23
  -2   7   3 26423.8 937.638  13
   2  -7  -3 25883.3 994.320  29
  -2   7   3 24072.1 835.553  16
   2  -7  -3 25754.2 1000.02  12
  -2   7   2 21691.5 773.489  16
  -2   7   2 21874.7 836.212  26
   2  -7  -2 22403.6 973.506  29
  -2   7   2 22120.6 832.612  23
   2  -7  -2 21233.6 910.575  12
  -2   7   2 22515.0 859.828  13
  -2   7   1 7875.00 428.651  16
  -2   7   1 8401.63 493.348  13
   2  -7  -1 7522.66 511.024  12
  -2   7   1 8232.67 483.893  26
   2  -7  -1 8395.90 600.628  29
  -2   7   1 8133.27 472.400  23
   2  -7   0 9153.73 630.048  29
  -2   7   0 8156.21 441.473  16
  -2   7   0 8510.84 490.245  26
  -2   7   0 9170.19 512.439  13
  -2   7   0 9000.15 498.036  23
   2  -7   0 7452.52 478.627  12
  -2   7  -1 798.682 158.874  13
  -2   7  -1 623.126 130.392  16
  -2   7  -1 643.333 130.746  23
  -2   7  -1 1010.37 159.930  26
   2  -7   1 1055.97 226.107  29
   2  -7   1 701.506 143.447  17
   2  -7   1 605.101 133.731  27
   2  -7   1 816.325 147.327  12
  -2   7  -2 3134.44 258.600  16
  -2   7  -2 3640.03 312.446  13
   2  -7   2 3306.02 320.803  17
   2  -7   2 3980.33 384.859  29
  -2   7  -2 3372.25 300.199  26
  -2   7  -2 3629.77 306.400  23
   2  -7   2 3286.38 314.440  27
   2  -7   3 68193.0 1827.21  29
   2  -7   3 64857.1 1757.24  27
  -2   7  -3 61125.0 1560.93  16
   2  -7   3 69091.2 1799.91  17
  -2   7  -3 67013.7 1681.60  26
   2  -7   3 64981.9 1702.20  15
  -2   7  -3 68646.1 1707.43  13
  -2   7  -3 67755.2 1682.06  23
   2  -7   4 11806.8 612.952  27
  -2   7  -4 12843.1 583.752  26
   2  -7   4 13390.0 636.346  17
  -2   7  -4 12853.1 586.619  23
  -2   7  -4 11658.9 563.537  13
   2  -7   4 11920.6 571.622  15
  -2   7  -4 11245.1 515.516  16
   2  -7   4 10598.5 584.649  29
  -2   7  -5 20348.7 749.408  26
   2  -7   5 22017.5 821.039  27
   2  -7   5 16585.9 714.877  29
   2  -7   5 22829.9 819.458  17
  -2   7  -5 18662.1 676.500  16
  -2   7  -5 19020.8 722.054  13
   2  -7   5 19749.8 728.396  15
  -2   7  -5 20611.6 754.064  23
  -2   7  -6 56.6806 36.3771  16
   2  -7   6 179.292 78.0665  17
  -2   7  -6 259.034 90.8949  26
  -2   7  -6 115.678 56.5541  23
  -2   7  -6 40.1663 36.3874  13
   2  -7   6 17.7455 66.1250  27
   2  -7   7 362.101 78.9893  17
   2  -7   7 513.448 110.915  27
  -2   7  -7 209.210 70.8966  26
  -2   7  -7 341.427 79.8881  16
  -2   7  -7 302.001 68.1808  13
  -2   7  -7 216.335 73.3281  23
   2  -7   8 49.8911 54.7976  17
   2  -7   8 109.653 52.0400  27
  -2   7  -8 79.5276 25.5620  23
   2  -6 -10 9981.60 440.542  10
   2  -6 -10 9245.96 445.483  22
   2  -6  -9 384.784 93.4783  10
  -2   6   9 536.815 96.0701  16
   2  -6  -9 543.587 108.451  12
  -2   6   8 3528.14 287.207  16
  -2   6   8 3789.92 304.683  23
   2  -6  -8 3700.75 304.571  12
  -2   6   7 3736.30 323.472  16
   2  -6  -7 4054.31 352.426  12
  -2   6   7 3729.81 331.952  23
   2  -6  -6 17549.8 798.230  12
  -2   6   6 16313.9 762.750  26
  -2   6   6 15849.1 727.217  16
  -2   6   6 16207.9 749.992  23
  -2   6   5 21776.7 904.995  26
  -2   6   5 21432.3 889.464  23
  -2   6   5 21848.0 869.652  16
   2  -6  -5 23766.8 976.031  12
  -2   6   4 15528.8 716.750  16
   2  -6  -4 14736.6 766.711  29
  -2   6   4 15056.1 746.595  26
   2  -6  -4 16680.4 833.945  12
  -2   6   4 16764.2 788.129  13
  -2   6   4 15399.6 734.142  23
   2  -6  -3 47789.7 1584.04  29
  -2   6   3 47516.7 1412.47  16
  -2   6   3 49040.9 1504.61  13
  -2   6   3 47544.0 1444.79  23
  -2   6   3 47623.0 1464.95  26
   2  -6  -3 50908.2 1637.24  12
  -2   6   2 2438.74 265.056  16
  -2   6   2 2531.36 285.771  26
  -2   6   2 2371.74 273.468  23
  -2   6   2 2574.96 296.546  13
   2  -6  -2 2638.24 354.832  29
   2  -6  -2 2593.76 336.630  12
   2  -6  -1 12149.2 779.687  29
  -2   6   1 12338.7 648.822  26
  -2   6   1 11257.7 594.529  16
  -2   6   1 12001.9 637.554  23
  -2   6   1 11875.1 646.036  13
   2  -6  -1 11197.1 707.627  12
   2  -6   0 29648.7 1257.84  29
  -2   6   0 27944.9 1034.63  26
   2  -6   0 24006.9 951.562  27
  -2   6   0 26527.2 979.593  16
   2  -6   0 26056.6 1015.28  17
   2  -6   0 26174.7 1076.53  12
  -2   6   0 28063.1 1041.75  13
  -2   6   0 28725.8 1047.96  23
  -2   6  -1 1257.20 189.562  16
   2  -6   1 2219.60 331.722  29
   2  -6   1 1465.93 229.944  27
  -2   6  -1 1787.16 243.537  13
   2  -6   1 1654.83 255.273  17
  -2   6  -1 1737.86 229.153  26
  -2   6  -1 1770.95 241.276  23
   2  -6   1 1530.18 233.055  12
   2  -6   2 13335.1 664.548  12
   2  -6   2 15806.5 792.866  27
   2  -6   2 15118.1 805.159  17
  -2   6  -2 16367.0 757.744  26
   2  -6   2 15582.0 868.433  29
  -2   6  -2 14538.6 694.411  16
  -2   6  -2 16316.1 764.562  23
  -2   6  -2 15405.6 735.563  13
  -2   6  -3 334.736 116.349  26
   2  -6   3 285.119 116.637  17
  -2   6  -3 218.881 87.8164  23
  -2   6  -3 269.803 84.4763  13
  -2   6  -3 128.266 60.7736  16
   2  -6   3 145.106 96.4972  27
   2  -6   3 247.740 97.0520  29
   2  -6   4 31742.9 1203.51  27
   2  -6   4 33506.5 1215.95  17
  -2   6  -4 31119.2 1115.40  26
  -2   6  -4 32585.0 1125.24  13
  -2   6  -4 31932.9 1125.82  23
   2  -6   4 30768.2 1176.82  29
  -2   6  -4 30269.6 1065.43  16
   2  -6   5 3695.04 373.878  27
  -2   6  -5 3778.66 349.884  23
  -2   6  -5 2297.24 252.197  20
  -2   6  -5 3200.25 326.644  13
   2  -6   5 2999.78 329.829  29
  -2   6  -5 3547.96 343.947  26
   2  -6   5 3165.92 333.640  15
   2  -6   5 3692.93 371.706  17
  -2   6  -5 3444.93 325.884  16
  -2   6  -6 859.483 155.140  20
  -2   6  -6 1264.81 199.016  23
  -2   6  -6 1384.13 215.371  26
   2  -6   6 903.637 179.665  29
   2  -6   6 1207.86 222.414  27
  -2   6  -6 1192.15 202.661  16
   2  -6   6 1282.38 201.697  15
  -2   6  -6 1235.26 200.791  13
   2  -6   6 1295.61 218.179  17
   2  -6   6 914.291 210.101  21
  -2   6  -7 236.531 84.6233  20
   2  -6   7 155.045 95.0475  15
  -2   6  -7 115.841 57.1077  26
  -2   6  -7 173.806 81.1975  13
   2  -6   7 291.861 110.650  27
  -2   6  -7 97.5215 52.0610  16
  -2   6  -7 106.943 70.4833  23
   2  -6   7-57.7977 118.435  21
   2  -6   7 187.088 113.852  17
  -2   6  -8 3659.75 278.319  13
  -2   6  -8 2803.67 268.660  20
  -2   6  -8 3982.95 318.882  26
   2  -6   8 4300.32 334.666  27
   2  -6   8 4920.31 357.809  17
  -2   6  -8 3491.67 309.370  16
   2  -6   8 2323.25 309.998  21
  -2   6  -8 4209.89 349.404  23
  -2   6  -9 18201.8 646.296  26
   2  -6   9 20766.9 705.528  17
   2  -6   9 19762.6 686.260  27
  -2   6  -9 19389.0 718.791  23
  -2   6  -9 13872.2 596.733  20
  -2   6  -9 15394.3 645.656  16
   2  -6   9 14132.5 711.479  21
  -2   6 -10 2749.52 210.976  16
   2  -6  10 3374.21 224.963  17
  -2   6 -10 3059.44 235.921  23
  -2   6 -10 2452.28 191.435  20
   2  -6  10 3358.67 220.694  27
   2  -5 -12 2651.37 224.764  22
   2  -5 -11 5057.88 329.750  10
   2  -5 -10 118.758 73.2185  10
  -2   5  10 334.176 93.2625  16
  -2   5   9 7047.82 466.444  16
   2  -5  -9 6820.89 436.241  12
  -2   5   8 1719.22 243.711  16
  -2   5   8 1703.86 233.554  23
   2  -5  -8 1582.74 235.369  12
  -2   5   7 21413.5 924.901  16
  -2   5   7 20605.4 919.559  23
   2  -5  -7 22491.0 936.919  12
  -2   5   6 32927.3 1226.16  26
  -2   5   6 34247.8 1211.24  16
   2  -5  -6 35791.8 1257.81  12
  -2   5   6 33299.6 1205.12  23
  -2   5   5 286.287 98.2992  16
   2  -5  -5 227.971 108.178  12
  -2   5   5 446.737 129.046  23
  -2   5   5 322.994 122.946  13
  -2   5   5 379.983 117.598  26
   2  -5  -4 750.240 165.359  29
  -2   5   4 856.190 166.304  16
  -2   5   4 1017.04 202.039  13
   2  -5  -4 914.610 207.981  12
  -2   5   4 814.758 171.613  26
  -2   5   4 823.562 169.432  23
  -2   5   3 2653.47 295.163  26
   2  -5  -3 2345.95 308.364  29
  -2   5   3 2598.40 280.788  16
  -2   5   3 2689.57 502.425   1
  -2   5   3 2692.87 300.893  13
  -2   5   3 2476.94 277.084  23
   2  -5  -3 2652.94 336.584  12
   2  -5  -3 2997.50 538.090   7
  -2   5   2 9111.37 964.388   1
  -2   5   2 9002.09 535.925  23
  -2   5   2 8721.17 528.602  16
  -2   5   2 9026.41 545.969  26
   2  -5  -2 9047.16 632.352  29
   2  -5  -2 9004.44 901.741   7
  -2   5   2 9626.00 569.255  13
  -2   5   1 164.428 59.4680  23
   2  -5  -1 386.790 125.150  12
  -2   5   1 189.742 60.8749  16
  -2   5   1 338.087 225.846   1
   2  -5  -1 332.369 139.024  29
  -2   5   1 140.491 72.8816  13
  -2   5   1 294.302 95.8990  26
   2  -5  -1 65.4732 118.227   7
   2  -5  -1 221.977 136.814   3
  -2   5   1 177.558 82.4656  25
  -2   5   0 13119.1 1143.02   1
   2  -5   0 13051.5 1194.76   3
  -2   5   0 14045.2 686.835  13
   2  -5   0 12384.1 637.084  27
   2  -5   0 13410.0 688.171  17
   2  -5   0 11753.7 937.956   7
  -2   5   0 14365.1 688.909  16
  -2   5   0 12542.5 624.596  20
   2  -5   0 14044.9 746.169  12
  -2   5   0 13842.3 683.842  23
   2  -5   0 14054.8 806.492  29
  -2   5   0 14093.4 687.113  26
  -2   5  -1 48969.2 2226.80   1
  -2   5  -1 50401.3 1472.96  20
  -2   5  -1 53665.4 1532.26  16
   2  -5   1 48119.1 1560.58  17
   2  -5   1 50493.1 2467.89   3
   2  -5   1 49478.3 1512.19  27
  -2   5  -1 54534.5 1543.50  26
   2  -5   1 49264.4 1524.41  12
  -2   5  -1 53956.7 1532.12  13
  -2   5  -1 53624.8 1550.09  23
   2  -5   1 55672.5 1733.34  29
   2  -5   2 29156.2 1826.95   3
  -2   5  -2 28126.1 1036.54  20
  -2   5  -2 28511.9 1559.53   1
   2  -5   2 31172.0 1212.18  29
  -2   5  -2 30921.3 1692.26   5
  -2   5  -2 31403.2 1086.55  13
   2  -5   2 28798.0 1112.70  27
  -2   5  -2 30817.2 1094.00  16
   2  -5   2 28603.5 1032.87  12
  -2   5  -2 30939.6 1095.94  26
   2  -5   2 27794.7 1138.12  17
  -2   5  -2 31694.4 1124.58  23
   2  -5   3 25683.9 1069.94  29
  -2   5  -3 24938.4 980.188  16
  -2   5  -3 25578.8 1533.56   5
   2  -5   3 24857.5 1053.09  17
   2  -5   3 23978.0 1029.59  27
  -2   5  -3 25916.9 992.650  26
   2  -5   3 22903.5 1148.32  21
  -2   5  -3 26373.6 1022.45  23
  -2   5  -3 26108.0 981.486  13
  -2   5  -4 1937.47 252.341  26
   2  -5   4 2115.07 291.856  27
  -2   5  -4 1996.38 256.196  13
   2  -5   4 1930.42 271.272  17
  -2   5  -4 2130.91 274.944  23
  -2   5  -4 1244.23 365.910   5
   2  -5   4 1679.62 306.875  21
  -2   5  -4 1654.88 238.736  16
   2  -5   4 1633.21 271.116  29
   2  -5   5 387.778 116.787  29
  -2   5  -5 425.740 132.597  13
  -2   5  -5 521.506 140.364  16
   2  -5   5 282.244 129.013  27
   2  -5   5 290.822 109.699  17
  -2   5  -5 447.435 133.195  26
   2  -5   5 470.867 146.453  15
  -2   5  -5 501.117 154.451  23
   2  -5   5 462.440 156.496  21
  -2   5  -6 18767.3 855.273  26
   2  -5   6 17683.9 850.885  29
  -2   5  -6 17503.4 850.537  16
   2  -5   6 19144.0 885.180  17
   2  -5   6 17600.3 969.129  21
   2  -5   6 19757.9 887.525  15
   2  -5   6 20040.4 889.283  27
  -2   5  -6 19257.4 886.109  23
  -2   5  -6 18885.6 850.984  13
   2  -5   7 8669.37 561.034  17
   2  -5   7 7675.82 633.209  21
  -2   5  -7 7951.76 556.497  23
   2  -5   7 8605.97 551.424  27
   2  -5   7 8200.54 537.975  15
  -2   5  -7 8189.84 548.395  26
  -2   5  -7 7088.54 501.401  13
  -2   5  -7 8235.51 569.433  16
   2  -5   8 16512.9 766.873  15
  -2   5  -8 15357.5 763.540  26
   2  -5   8 17217.2 798.290  17
  -2   5  -8 15484.5 805.946  16
   2  -5   8 17102.3 774.631  27
  -2   5  -8 14540.2 703.830  13
   2  -5   8 15133.5 894.102  21
  -2   5  -8 16681.3 821.180  23
  -2   5  -9 5382.07 418.922  26
   2  -5   9 6296.95 436.548  17
   2  -5   9 6415.17 427.984  27
  -2   5  -9 5869.12 460.813  23
  -2   5  -9 5691.48 462.986  16
   2  -5   9 5397.08 503.239  21
   2  -5  10 309.599 97.0258  27
   2  -5  10 505.723 117.535  17
  -2   5 -10 443.548 129.904  16
  -2   5 -10 293.645 89.4107  26
  -2   5 -10 282.483 85.8985  23
   2  -5  10 566.006 171.312  21
  -2   5 -11 1539.85 194.960  16
  -2   5 -11 1515.03 156.463  26
   2  -5  11 1659.20 228.047  21
  -2   5 -11 1753.24 197.272  23
  -2   5 -12 533.358 94.0693  16
  -2   5 -12 388.750 82.0913  23
   2  -5  12 537.861 116.211  21
   2  -4 -13 1914.63 186.615  22
   2  -4 -12 95.3590 57.5956  10
  -2   4  12-70.0095 52.5140  21
   2  -4 -12-48.1166 66.8339  22
  -2   4  11 1375.44 197.922  16
  -2   4  11 1371.55 172.469  21
  -2   4  10 7036.31 496.159  16
  -2   4   9 1738.87 253.467  16
  -2   4   9 1642.07 233.216  20
  -2   4   8 3620.24 341.214  20
  -2   4   8 3623.36 372.918  16
  -2   4   8 3495.76 358.084  23
   2  -4  -8 3195.32 343.214  12
  -2   4   7 2738.42 319.363  23
   2  -4  -7 3149.40 329.915  12
  -2   4   7 2440.89 285.824  20
  -2   4   7 3149.35 349.167  16
  -2   4   7 2535.86 321.302  26
  -2   4   6 87514.2 2214.66  20
  -2   4   6 93258.5 3101.22   1
  -2   4   6 85181.8 2253.42  23
  -2   4   6 86570.6 2295.08  26
   2  -4  -6 96205.6 2294.15  12
   2  -4  -6 93001.6 3183.60   7
   2  -4  -6 82379.0 2860.95   8
  -2   4   6 92749.6 2299.64  16
  -2   4   5 47658.2 1407.85  20
  -2   4   5 52158.7 2180.70   1
   2  -4  -5 51607.5 2236.97   7
  -2   4   5 48172.1 1448.56  16
  -2   4   5 45703.1 1422.32  23
  -2   4   5 48387.9 1466.23  26
   2  -4  -5 51172.2 1518.50  12
   2  -4  -5 44111.3 1896.01   8
  -2   4   5 48764.5 1501.60  13
  -2   4   4 788.324 150.779  20
  -2   4   4 694.816 148.243  16
   2  -4  -4 739.800 164.857  29
  -2   4   4 656.041 140.223  26
   2  -4  -4 495.957 125.625   8
  -2   4   4 777.600 152.680  23
  -2   4   4 810.885 162.633  13
  -2   4   4 1120.14 329.275   1
   2  -4  -4 886.302 291.272   7
  -2   4   3 18646.3 747.137  20
  -2   4   3 18351.6 753.481  23
  -2   4   3 19742.4 788.455  16
  -2   4   3 17832.9 764.935  26
  -2   4   3 19973.1 815.363  13
   2  -4  -3 19515.9 864.273  29
  -2   4   3 21405.6 1336.92   1
   2  -4  -3 19918.8 1289.26   7
   2  -4  -3 17152.1 1048.33   8
  -2   4   2 28068.7 978.706  13
  -2   4   2 27778.6 966.324  16
   2  -4  -2 27489.6 1435.74   3
   2  -4  -2 29068.6 1100.56  29
  -2   4   2 26892.5 953.235  26
  -2   4   2 26991.3 938.815  23
   2  -4  -2 28883.7 1510.87   7
  -2   4   2 30300.4 1611.86   1
   2  -4  -1 106473. 3334.83   3
  -2   4   1 105908. 3417.41   1
  -2   4   1 106792. 2415.36  26
   2  -4  -1 104224. 2620.08  29
   2  -4  -1 112162. 3202.63   7
  -2   4   1 109910. 2439.00  16
  -2   4   1 105663. 2401.75  23
  -2   4   1 109051. 2439.68  13
   2  -4   0 22335.9 957.439  29
  -2   4   0 21726.9 1350.56   1
   2  -4   0 22168.5 1369.84   3
  -2   4   0 22392.9 840.403  13
   2  -4   0 21568.4 1165.25   7
  -2   4   0 22255.8 842.200  16
   2  -4   1 35618.7 1782.97   3
   2  -4   1 32173.7 1430.36   7
  -2   4  -1 35177.8 1119.54  16
   2  -4   1 34046.2 1223.21  29
  -2   4  -1 34156.1 1594.67   5
  -2   4  -1 34308.0 1672.35   1
  -2   4  -2 6783.59 442.577  23
   2  -4   2 6030.99 437.847  27
  -2   4  -2 6694.93 672.734   5
   2  -4   2 6407.85 464.801  17
  -2   4  -2 6703.49 437.823  26
   2  -4   2 7001.18 768.687   3
  -2   4  -2 6753.81 446.501  16
  -2   4  -2 6602.19 417.608  13
   2  -4   2 6872.49 589.347   7
  -2   4  -2 6263.70 654.275   1
   2  -4   2 6161.91 526.696  21
   2  -4   2 7202.70 504.554  29
   2  -4   3 3226.10 534.228   3
  -2   4  -3 3117.61 303.692  26
   2  -4   3 3168.52 337.729  17
  -2   4  -3 2758.34 396.313   1
   2  -4   3 2939.40 312.426  27
  -2   4  -3 3013.34 467.530   5
  -2   4  -3 3188.87 286.359  13
  -2   4  -3 3185.57 312.897  23
  -2   4  -3 3471.90 329.631  16
   2  -4   3 3243.05 344.718  29
   2  -4   3 2973.31 359.114  21
  -2   4  -4 1707.21 221.253  13
  -2   4  -4 1475.69 227.620  16
   2  -4   4 1250.56 223.752  29
  -2   4  -4 1399.48 206.513  26
   2  -4   4 1336.32 222.113  27
   2  -4   4 1519.96 261.412  21
  -2   4  -4 1483.27 217.821  23
   2  -4   4 1483.85 243.111  17
  -2   4  -4 1535.24 345.122   5
   2  -4   5 9337.01 564.530  27
  -2   4  -5 8672.44 840.534   5
   2  -4   5 9207.25 564.279  17
  -2   4  -5 8219.03 526.850  26
   2  -4   5 8851.69 569.054  29
  -2   4  -5 8145.95 502.547  13
  -2   4  -5 8614.55 555.351  23
   2  -4   5 9334.06 653.032  21
   2  -4   6 21689.7 907.806  17
  -2   4  -6 19652.2 1343.41   5
  -2   4  -6 20135.5 911.598  23
   2  -4   6 21099.9 882.636  27
   2  -4   6 20848.9 898.764  15
  -2   4  -6 20420.6 847.960  13
   2  -4   6 17930.8 843.842  29
  -2   4  -6 19451.7 871.192  26
   2  -4   6 22172.0 1038.05  21
   2  -4   7 30318.3 1269.13  21
   2  -4   7 29293.8 1087.09  17
  -2   4  -7 28444.1 1715.85   5
  -2   4  -7 28576.7 1149.86  23
   2  -4   7 28338.0 1098.96  15
  -2   4  -7 27436.4 1082.72  26
  -2   4  -7 26057.4 1012.83  13
   2  -4   7 28544.6 1057.60  27
   2  -4   8 26271.2 1051.83  15
   2  -4   8 25446.5 1012.03  17
  -2   4  -8 24068.6 1015.51  26
   2  -4   8 26015.7 1197.13  21
  -2   4  -8 26434.4 1112.45  23
   2  -4   8 23435.0 952.896  27
  -2   4  -9 18500.7 927.684  23
   2  -4   9 19308.2 868.369  15
   2  -4   9 19464.8 845.417  17
   2  -4   9 18951.2 995.528  21
  -2   4  -9 17509.3 845.180  26
   2  -4   9 18937.6 815.953  27
   2  -4  10 330.095 109.989  17
   2  -4  10 390.558 102.920  27
  -2   4 -10 264.942 94.1947  26
  -2   4 -10 576.641 172.510  23
   2  -4  10 374.751 124.107  21
  -2   4 -11 6191.70 404.058  26
  -2   4 -11 6600.36 495.509  23
   2  -4  11 7658.62 553.673  21
  -2   4 -12 6564.22 423.298  23
   2  -4  12 6904.72 471.646  21
  -2   4 -13 15236.6 589.175  23
   2  -4  13 17798.1 691.885  21
   2  -4  14 4169.10 259.109  21
  -2   3  13 1849.84 183.646  21
   2  -3 -13 756.687 149.913  22
  -2   3  12 187.171 74.1075  21
  -2   3  11 1047.26 198.959  16
  -2   3  11 711.833 136.684  30
   2  -3 -11 505.216 137.362  10
  -2   3  11 826.775 165.760  20
  -2   3  10 20275.7 912.794  16
  -2   3  10 17651.0 746.138  30
  -2   3  10 18715.8 834.687  20
  -2   3   9 164604. 3545.21  16
  -2   3   9 158204. 3453.23  20
  -2   3   8 19686.5 911.208  16
  -2   3   8 18240.7 744.671  30
   2  -3  -8 17803.5 1249.68   8
  -2   3   8 18931.0 870.274  20
  -2   3   8 17554.8 843.574  23
   2  -3  -8 17515.9 1206.89   7
   2  -3  -7 3176.41 494.671   8
  -2   3   7 3243.87 336.910  20
  -2   3   7 3301.16 342.130  16
  -2   3   7 3048.72 323.368  23
   2  -3  -7 3204.28 309.469  12
   2  -3  -7 2780.63 478.045   7
  -2   3   7 3924.11 531.856   1
  -2   3   6 286.324 79.7578  20
   2  -3  -6-24.4561 72.5860   8
  -2   3   6 122.577 91.3584  16
  -2   3   6 181.263 96.6783  26
  -2   3   6 170.505 75.1062  23
   2  -3  -6 178.870 142.857   7
   2  -3  -6 142.036 70.0397  12
  -2   3   5 14021.5 904.126   6
   2  -3  -5 13661.4 921.725   8
  -2   3   5 13928.5 664.735  16
  -2   3   5 12961.5 652.970  26
  -2   3   5 13310.5 662.924  13
  -2   3   5 12416.0 614.367  23
  -2   3   5 14795.2 1003.51   1
   2  -3  -5 15108.0 1042.50   7
   2  -3  -4 45567.4 1752.81   8
  -2   3   4 48353.9 1893.80   1
   2  -3  -4 48154.3 1958.66   7
   2  -3  -3 24014.9 1298.61   7
  -2   3   3 25324.7 1301.44   1
   2  -3  -3 24212.8 1148.88   8
   2  -3  -2 113768. 2989.42   3
   2  -3  -2 112130. 3092.57   7
  -2   3   2 113282. 3182.33   1
  -2   3   1 33528.8 1540.23   1
   2  -3  -1 33017.5 1374.40   7
   2  -3  -1 32242.3 1430.11   3
   2  -3   0 22282.6 1214.45   3
   2  -3   0 22344.5 1101.01   2
  -2   3   0 23256.2 1101.82   5
   2  -3   0 23764.3 1087.83   7
  -2   3   0 21708.6 967.272   9
  -2   3   0 21186.3 1198.02   1
  -2   3   0 22066.5 887.940   4
  -2   3  -1 5591.04 512.268   5
  -2   3  -1 4381.33 521.161   1
   2  -3   1 4996.23 579.417   3
   2  -3   1 4985.14 533.893   2
  -2   3  -1 4902.78 407.242   4
   2  -3   1 4839.95 453.544   7
  -2   3  -1 4944.98 466.928   9
  -2   3  -2 179.936 114.455   1
   2  -3   2 90.2313 103.040   3
   2  -3   2 106.179 119.905   2
  -2   3  -2 69.4626 96.3121   5
   2  -3   2 5.85148 106.840   7
  -2   3  -2 62.1510 43.9686   4
   2  -3   3 79402.4 2637.03   3
  -2   3  -3 84272.3 2473.93   5
   2  -3   3 67489.0 2536.02   2
  -2   3  -3 77267.1 2292.22   1
   2  -3   3 79727.5 2116.12   7
  -2   3  -3 71828.9 2224.72   4
  -2   3  -4 87389.7 2612.73   5
  -2   3  -4 85249.8 2318.07   1
   2  -3   5 60932.7 2586.22   2
  -2   3  -5 60676.7 2208.84   4
  -2   3  -6 81932.0 2761.66   5
   2  -3   6 84412.1 2162.18  21
   2  -3   6 77217.0 1964.18  17
  -2   3  -6 77453.1 2040.06  23
   2  -3   6 76092.8 1929.95  27
   2  -3   6 77854.9 1987.58  15
  -2   3  -7 2697.42 501.448   4
   2  -3   7 2928.32 312.926  27
  -2   3  -7 2979.81 315.175  26
   2  -3   7 3007.92 314.658  17
   2  -3   7 3317.61 360.254  21
  -2   3  -7 2893.46 499.012   5
   2  -3   7 3028.17 316.695  15
  -2   3  -8 19.6891 138.876   4
   2  -3   8 367.108 111.816  17
  -2   3  -8 395.013 239.924   5
   2  -3   8 47.0028 96.4583  15
  -2   3  -8 301.009 125.111  26
   2  -3   8 402.755 158.850  21
   2  -3   8 361.325 114.613  27
   2  -3   9 6478.95 492.179  15
   2  -3   9 6905.18 484.785  17
  -2   3  -9 6668.54 509.897  26
   2  -3   9 6260.17 545.799  21
  -2   3  -9 6000.84 824.724   5
   2  -3   9 6577.07 449.191  27
  -2   3  -9 4348.15 709.701   4
   2  -3  10 32319.6 1296.39  21
   2  -3  10 29497.7 1032.68  17
   2  -3  10 29410.4 1112.82  15
  -2   3 -10 29618.5 1127.70  26
  -2   3 -11 5379.37 421.907  26
   2  -3  11 5775.86 501.175  21
  -2   3 -12 6218.28 491.998  23
   2  -3  12 7869.60 541.023  21
   2  -3  13 23832.4 901.610  21
  -2   3 -13 20556.7 815.531  23
  -2   3 -14 295.886 84.0243  23
   2  -3  14 446.095 106.419  21
   2  -2 -14 62.1175 46.9795  28
  -2   2  14 189.960 62.9151  14
  -2   2  14 144.851 60.0981  21
  -2   2  13 36334.1 1027.72  21
  -2   2  13 32382.7 894.569  14
  -2   2  12 46256.5 1264.69  14
  -2   2  12 48848.3 1391.48  21
  -2   2  11 6427.55 447.484  30
  -2   2  11 7310.50 445.831  14
  -2   2  11 6232.38 484.921  20
  -2   2  11 6729.05 501.238  16
  -2   2  10 12025.6 679.461  16
  -2   2  10 10754.2 584.371  30
  -2   2  10 11784.4 581.351  14
  -2   2  10 11641.5 669.814  20
  -2   2   9 6963.87 446.881  30
  -2   2   9 8324.30 573.304  20
   2  -2  -9 7713.73 804.137   8
  -2   2   9 7181.29 528.438  16
  -2   2   9 7567.70 462.981  14
  -2   2   8 923.261 188.277  20
   2  -2  -8 930.039 268.908   8
  -2   2   8 713.796 208.028   6
  -2   2   8 605.836 165.569  16
  -2   2   8 830.728 143.398  30
   2  -2  -8 1079.84 287.699   7
  -2   2   7 7016.46 494.079  16
  -2   2   7 7044.80 491.123  20
   2  -2  -7 7413.76 698.130   8
  -2   2   7 7551.16 731.900   6
   2  -2  -7 7693.96 693.187   7
  -2   2   7 6422.07 458.016  23
  -2   2   7 7964.01 668.540   1
  -2   2   6 31128.4 1467.81   6
   2  -2  -6 31311.0 1425.66   8
   2  -2  -6 33417.7 1490.93   7
  -2   2   6 33137.9 1424.28   1
   2  -2  -5 66669.2 2208.83   7
  -2   2   5 62889.9 2077.27   6
   2  -2  -5 62456.4 2059.56   8
  -2   2   5 65319.7 2092.78   1
  -2   2   4 99051.9 2659.71   4
  -2   2   4 108633. 2829.62   1
   2  -2  -4 104137. 2739.94   8
   2  -2  -4 103394. 2906.17   7
  -2   2   3 51115.9 1403.21   9
   2  -2  -3 56626.8 1748.68   8
   2  -2  -3 51384.5 1812.65   7
   2  -2  -3 53040.3 1483.57   2
  -2   2   3 52177.8 1589.81   4
  -2   2   2 20434.2 868.417   4
  -2   2   2 21543.4 835.698   9
   2  -2  -2 20517.0 927.243   8
   2  -2  -2 22840.5 968.726   3
   2  -2  -2 23361.2 1073.57   7
   2  -2  -2 22227.3 851.866   2
   2  -2  -1 15639.6 733.082   8
   2  -2  -1 17588.3 888.940   3
  -2   2   1 17678.9 760.089   9
  -2   2   1 17266.2 758.387   4
   2  -2  -1 17807.7 875.730   7
   2  -2  -1 17216.3 756.033   2
   2  -2   0 133507. 2955.05   2
  -2   2   0 132883. 2964.66   5
  -2   2   0 132828. 2961.58   9
   2  -2   0 125491. 2649.01   8
  -2   2   0 129382. 2881.45   4
   2  -2   0 133982. 3020.39   7
  -2   2  -1 85447.0 2222.07   9
   2  -2   1 81994.8 2194.76   2
  -2   2  -1 81932.0 2125.93   5
   2  -2   1 82398.7 2118.37   7
  -2   2  -1 81073.8 2098.97   4
   2  -2   1 82908.2 2401.26   3
   2  -2   2 98447.7 2606.72   2
  -2   2  -2 96261.1 2442.94   5
   2  -2   2 95449.6 2707.81   3
   2  -2   2 99289.8 2371.36   7
  -2   2  -2 95970.6 2469.66   4
  -2   2  -3 89510.7 2350.16   5
   2  -2   3 83261.9 2535.46   2
  -2   2  -3 84465.7 2340.59   4
   2  -2   3 83710.9 2100.43   7
   2  -2   4 6486.52 438.293   7
   2  -2   4 6542.71 652.667   2
  -2   2  -4 6651.17 562.112   5
  -2   2  -4 5915.47 535.874   4
   2  -2   5 28297.7 1556.08   2
  -2   2  -5 33688.1 1405.81   5
   2  -2   6 603.750 219.279   6
  -2   2  -6 807.564 218.503   5
   2  -2   6 302.526 183.027   2
   2  -2   7 11437.9 1113.00   2
  -2   2  -7 13363.3 999.353   5
   2  -2   7 11989.3 1001.25   6
   2  -2   8 9201.55 566.507  15
  -2   2  -8 10042.1 930.856   5
   2  -2   8 8823.10 507.746  17
   2  -2   8 8300.32 510.867  14
   2  -2   8 9256.29 599.389  21
   2  -2   8 9551.92 951.774   6
   2  -2   9 27178.1 1054.01  14
  -2   2  -9 30021.1 1769.25   5
   2  -2   9 31971.7 1225.94  21
   2  -2   9 31694.7 1864.38   6
   2  -2   9 30641.3 1128.55  15
   2  -2  10 36399.0 1332.91  21
  -2   2 -10 33412.1 1945.19   5
   2  -2  10 31838.5 1157.90  14
   2  -2  10 34304.2 1209.61  15
   2  -2  10 32276.2 1943.85   6
   2  -2  11 375.123 134.427  15
   2  -2  11 475.862 144.879  14
   2  -2  11 717.747 178.038  21
   2  -2  12 733.499 159.721  14
   2  -2  12 717.628 172.445  21
   2  -2  13 7.56086 54.2482  14
   2  -2  13 84.0362 76.9162  21
   2  -2  14 387.631 97.5820  14
   2  -2  14 518.544 124.733  21
   2  -2  15 1959.22 165.048  14
  -2   2 -15 1810.89 172.116  23
  -2   1  15 5538.83 271.661  14
  -2   1  15 5967.13 308.078  21
  -2   1  14 2493.71 226.554  14
  -2   1  14 2458.20 235.825  21
   2  -1 -13 7818.70 493.986  28
  -2   1  13 8499.54 476.880  14
  -2   1  13 9035.69 524.971  21
  -2   1  12 29899.6 1006.36  14
  -2   1  12 30753.1 1082.82  21
  -2   1  11 3542.32 339.871  11
  -2   1  11 4326.38 405.338  20
  -2   1  11 4809.12 379.066  14
  -2   1  11 4540.97 405.718  21
  -2   1  10 559.938 153.028  20
  -2   1  10 462.897 143.220  16
  -2   1  10 588.908 146.862  11
  -2   1  10 562.563 137.501  30
   2  -1 -10 828.185 332.215   5
  -2   1  10 671.449 186.743   6
   2  -1 -10 450.904 208.602   8
  -2   1  10 717.027 160.624  14
   2  -1  -9 1455.72 236.645  10
  -2   1   9 2170.24 268.361  11
  -2   1   9 2323.41 276.764  19
  -2   1   9 2211.70 279.102  16
  -2   1   9 1848.39 233.950  30
  -2   1   9 1961.55 416.546   6
   2  -1  -9 2012.02 406.373   8
  -2   1   9 2404.01 305.348  20
  -2   1   8 26258.2 971.744  11
  -2   1   8 27283.1 1040.87  20
  -2   1   8 24136.5 1410.73   6
   2  -1  -8 25464.8 1367.37   8
  -2   1   8 24849.9 990.080  16
  -2   1   8 23256.5 846.106  30
  -2   1   7 43460.4 1870.17   6
   2  -1  -7 46710.9 1808.97   8
   2  -1  -7 45160.7 1657.25   7
  -2   1   6 45049.7 1564.75   1
  -2   1   6 45735.1 1821.89   6
   2  -1  -6 48353.9 1693.83   7
   2  -1  -6 47643.6 1745.16   8
  -2   1   5 36929.7 1301.58   9
   2  -1  -5 36006.8 1410.92   8
   2  -1  -5 38468.1 1452.28   7
  -2   1   5 37073.3 1473.15   4
  -2   1   5 37613.2 1498.09   6
   2  -1  -4 62577.5 1849.46   8
  -2   1   4 58029.6 1624.90   9
   2  -1  -4 55895.4 1714.29   2
  -2   1   4 57338.8 1790.98   4
   2  -1  -4 58938.5 1846.71   7
  -2   1   3 65418.6 1702.82   9
  -2   1   3 65480.7 1821.99   4
   2  -1  -3 64170.0 1824.95   8
   2  -1  -3 65764.2 1919.65   7
   2  -1  -3 66881.8 1783.03   2
  -2   1   2 3582.93 313.179   9
   2  -1  -2 3671.52 365.903   7
   2  -1  -2 3494.19 319.689   8
  -2   1   2 3359.35 326.095   4
   2  -1  -2 3415.21 316.267   2
   2  -1  -1 18705.0 767.495   2
   2  -1  -1 18078.9 673.495   8
  -2   1   1 18991.0 791.083   4
  -2   1   1 19426.9 772.048   9
   2  -1  -1 19443.6 817.465   7
  -2   1   0 112004. 2425.61   5
  -2   1   0 126526. 2657.20   9
   2  -1   0 109135. 2218.59   8
  -2   1   0 118357. 2619.60   4
   2  -1   0 116798. 2587.30   7
   2  -1   0 119980. 2628.18   2
   2  -1   1 124640. 2462.11   7
  -2   1  -1 122328. 2342.29   5
   2  -1   1 129829. 2613.59   2
  -2   1  -1 132105. 2593.37   4
  -2   1  -1 137208. 2665.71   9
   2  -1   2 18647.2 842.625   2
  -2   1  -2 18198.0 721.635   5
   2  -1   2 18506.9 751.487   7
  -2   1  -2 19802.2 856.613   4
   2  -1   3 83325.8 2035.52   7
  -2   1  -3 86652.1 2114.20   5
   2  -1   3 86864.8 2332.77   2
  -2   1  -3 89509.5 2292.04   4
  -2   1  -4 34473.9 1208.16   5
   2  -1   4 35194.1 1445.69   2
   2  -1   4 34294.4 1330.51   6
  -2   1  -5 210.529 73.9869   5
   2  -1   5 132.086 91.7529   2
   2  -1   5 240.728 140.721   6
   2  -1   6 30055.3 1595.58   2
  -2   1  -6 34182.1 1402.76   5
   2  -1   6 33537.0 1480.59   6
  -2   1  -7 39983.7 1680.75   5
   2  -1   7 38345.2 1732.00   6
  -2   1  -8 2665.05 461.539   5
   2  -1   8 3391.26 516.255   6
   2  -1   9 14672.6 720.080  15
  -2   1  -9 14638.4 1139.07   5
   2  -1   9 13807.1 696.904  14
   2  -1   9 14558.6 750.090  21
   2  -1   9 15488.9 1204.76   6
  -2   1 -10 40283.9 2039.51   5
   2  -1  10 36873.6 1262.05  15
   2  -1  10 37896.5 1274.13  14
   2  -1  10 40188.6 2056.59   6
   2  -1  10 40488.4 1372.24  21
   2  -1  11 3134.01 326.205  14
   2  -1  11 3157.65 325.472  15
   2  -1  11 3218.35 343.636  21
   2  -1  12 181.363 98.0498  14
   2  -1  12 92.7401 48.8301  15
   2  -1  12 86.8040 61.7854  21
   2  -1  13 5075.44 397.130  14
   2  -1  13 5384.12 420.841  21
   2  -1  14 10123.1 535.335  14
   2  -1  14 10323.3 551.975  21
   2  -1  15 18488.7 676.482  21
   2  -1  15 16653.0 634.215  14
   2   0 -15 11797.0 498.364  25
  -2   0  15 12350.2 474.103  14
  -2   0  15 13072.7 507.242  21
  -2   0  14 1811.15 218.097  21
  -2   0  14 1829.06 205.480  14
   2   0 -14 1399.82 204.028  24
  -2   0  13 2774.29 295.965  11
   2   0 -13 3107.57 306.512  28
  -2   0  13 4020.09 336.553  14
  -2   0  13 3666.26 341.619  21
  -2   0  12 1266.01 215.426  21
   2   0 -12 1093.19 209.538  28
  -2   0  12 1197.92 201.772  14
  -2   0  12 1024.52 195.450  11
  -2   0  12 1015.38 195.468  19
  -2   0  11 1782.34 253.460  19
  -2   0  11 1455.20 228.352  11
  -2   0  11 1918.43 248.921  14
  -2   0  11 1502.11 233.942  21
  -2   0  11 2003.05 288.590  20
  -2   0  10 8180.18 546.009  11
  -2   0  10 7710.81 530.885  19
  -2   0  10 7179.57 813.377   6
   2   0 -10 9152.85 925.927   5
   2   0 -10 6770.22 507.606  22
   2   0 -10 7987.59 823.063   8
  -2   0  10 8263.10 571.111  20
  -2   0  10 8380.05 522.631  14
  -2   0  10 8369.70 559.390  21
  -2   0   9 27092.2 1037.23  19
  -2   0   9 27974.6 1568.44   6
   2   0  -9 26854.0 1459.70   8
  -2   0   9 21883.9 888.783  30
   2   0  -9 28326.9 1556.04   5
  -2   0   9 26960.9 1016.47  11
  -2   0   9 26423.0 1069.49  20
  -2   0   9 23518.0 963.506  16
  -2   0   8 31160.1 1095.27  11
  -2   0   8 33007.1 1647.72   6
  -2   0   8 27703.2 1013.69  16
   2   0  -8 33004.5 1570.08   5
   2   0  -8 30338.9 1489.56   8
  -2   0   8 31117.9 1128.16  20
  -2   0   7 71789.9 2523.48   6
   2   0  -7 71367.0 2348.88   8
  -2   0   6 7489.30 694.612   6
   2   0  -6 7465.27 637.979   8
   2   0  -6 6796.98 525.176   7
  -2   0   5 38485.7 1529.29   4
  -2   0   5 37640.4 1419.80   9
  -2   0   5 41927.1 1581.80   6
   2   0  -5 37376.8 1454.64   8
   2   0  -5 40280.8 1368.68   7
  -2   0   4 1615.07 243.377   9
  -2   0   4 1920.87 284.879   6
   2   0  -4 1734.84 254.560   8
  -2   0   4 1235.18 249.397   4
   2   0  -4 1321.57 226.849   7
  -2   0   3 119554. 2093.09   9
  -2   0   3 115276. 2175.76   4
   2   0  -3 115895. 2108.71   7
   2   0  -3 121800. 2130.44   8
   2   0  -2 62442.0 1627.22   7
  -2   0   2 61319.8 1632.80   9
   2   0  -2 61310.5 1550.14   8
  -2   0   2 60120.1 1657.25   4
  -2   0   1 38290.2 1153.70   9
   2   0  -1 34904.7 970.321   8
   2   0  -1 37819.7 1165.35   2
  -2   0   1 37171.7 1156.61   4
   2   0  -1 36432.3 1102.31   7
   2   0   0 185815. 3694.71   2
  -2   0   0 184900. 3663.25   4
   2   0   0 177280. 3345.90   8
   2   0   0 173928. 3563.49   7
  -2   0   0 185785. 3673.93   9
   2   0   1 47323.6 1291.03   7
  -2   0  -1 46124.6 1026.10   5
  -2   0  -1 52515.9 1420.30   9
   2   0   1 50073.8 1397.98   2
  -2   0  -1 50276.3 1387.29   4
   2   0   1 48417.9 1037.33   8
  -2   0  -2 294767. 5503.25   4
  -2   0  -2 279269. 5058.39   5
   2   0   2 276464. 5314.89   7
  -2   0  -2 293360. 5487.19   9
   2   0   2 282522. 5481.21   2
  -2   0  -3 83121.4 2107.58   4
  -2   0  -3 80219.4 1805.33   5
   2   0   3 81294.3 2094.99   2
  -2   0  -4-12.3677 45.0797   5
   2   0   4 146.994 92.6823   6
  -2   0  -4 67.9464 24.1317   8
   2   0   4 77.4301 57.5102   2
   2   0   5 18270.6 969.990   2
  -2   0  -5 19394.5 862.048   5
   2   0   5 17843.0 874.541   6
   2   0   6 127684. 3237.87   6
   2   0   6 122314. 3447.22   2
  -2   0  -6 130685. 3229.90   5
  -2   0  -7 133671. 3505.92   5
   2   0   7 134984. 3537.39   6
   2   0   8 12451.3 942.974   6
  -2   0  -8 13219.2 962.821   5
   2   0   8 10986.9 990.861   2
   2   0   9 6751.66 465.943  14
  -2   0  -9 7246.62 756.150   5
   2   0   9 6692.93 462.323  21
   2   0   9 6715.80 461.259  15
   2   0   9 6695.68 726.634   6
  -2   0 -10 11054.5 986.840   5
   2   0  10 10306.9 538.662  18
   2   0  10 10851.9 612.769  15
   2   0  10 10201.8 589.646  14
   2   0  10 9431.25 543.763  30
   2   0  10 10399.1 599.443  21
   2   0  10 9553.63 922.521   6
   2   0  11 6989.88 491.231  14
   2   0  11 6411.42 429.383  18
  -2   0 -11 6862.79 799.623   5
   2   0  11 7042.92 490.813  15
   2   0  11 6662.10 481.716  21
   2   0  11 6619.89 781.753   6
   2   0  12 33881.4 1182.26  14
   2   0  12 31293.8 1130.94  15
   2   0  12 32324.5 1153.41  21
   2   0  13 6573.22 447.970  15
   2   0  13 7121.89 481.043  21
   2   0  13 7521.55 497.715  14
   2   0  14 10448.2 555.437  21
   2   0  14 11672.9 594.726  14
   2   0  15 3685.56 294.505  14
   2   0  15 3654.96 272.844  21
   2   0  16 46.8141 46.1255  14
   2   1 -15 2938.00 228.711  25
  -2  -1  15 3774.10 265.574  21
  -2  -1  15 3552.61 246.846  14
   2   1 -14 1242.16 190.710  25
   2   1 -14 825.060 156.272  24
  -2  -1  14 1137.25 167.945  14
  -2  -1  14 984.920 160.287  21
  -2  -1  13 816.501 170.528  11
   2   1 -13 578.224 158.233  24
  -2  -1  13 938.219 185.127  21
  -2  -1  13 954.468 168.071  14
  -2  -1  12 6130.74 493.962  11
  -2  -1  12 5620.05 455.339  19
  -2  -1  12 6471.46 460.948  14
   2   1 -12 6589.62 519.968  24
   2   1 -12 6725.75 479.851  28
  -2  -1  12 6797.44 500.878  21
  -2  -1  11 12803.2 718.372  11
  -2  -1  11 12627.4 725.828  19
  -2  -1  11 13366.0 680.342  14
  -2  -1  11 14218.2 740.355  21
   2   1 -11 12492.0 690.555  28
  -2  -1  10 25237.5 1018.46  11
  -2  -1  10 23468.1 1505.54   6
  -2  -1  10 24163.7 1025.10  19
   2   1 -10 22464.5 1491.63   5
   2   1 -10 20851.0 930.043  28
   2   1 -10 22014.7 1421.16   8
  -2  -1  10 23894.9 943.544  14
  -2  -1  10 23949.7 968.089  21
  -2  -1  10 22500.3 983.516  20
  -2  -1   9 7304.28 512.053  11
  -2  -1   9 7209.32 528.204  19
  -2  -1   9 7085.87 791.570   6
   2   1  -9 7048.40 737.527   8
   2   1  -9 6297.30 469.881  28
   2   1  -9 6827.28 745.669   5
  -2  -1   9 7165.92 486.987  21
  -2  -1   9 6678.43 499.782  20
  -2  -1   8 36513.9 1220.71  11
  -2  -1   8 36913.4 1242.60  19
  -2  -1   8 37320.0 1772.42   6
   2   1  -8 35743.6 1665.71   8
   2   1  -8 36696.3 1692.80   5
  -2  -1   8 34772.5 1187.48  20
  -2  -1   7 1395.72 313.102   6
   2   1  -7 1600.83 307.228   5
   2   1  -7 2060.47 372.119   8
   2   1  -6 18972.9 1067.05   8
   2   1  -6 21989.4 1097.21   5
  -2  -1   6 22044.3 1209.24   6
  -2  -1   5 4771.79 508.006   6
   2   1  -5 4049.82 448.725   8
  -2  -1   5 4146.56 466.167   9
  -2  -1   5 3902.83 514.716   4
   2   1  -5 4428.63 436.475   5
   2   1  -5 4142.05 356.677   7
  -2  -1   4 15209.6 831.102   6
  -2  -1   4 13789.6 798.844   9
   2   1  -4 13900.4 746.569   8
   2   1  -4 13092.7 639.945   7
  -2  -1   4 13356.2 814.070   4
   2   1  -4 12980.5 688.399   5
  -2  -1   3 87746.3 1781.92   3
  -2  -1   3 93282.7 2315.52   6
  -2  -1   3 93145.0 2339.27   9
   2   1  -3 88400.4 2078.47   5
  -2  -1   3 91714.9 2313.61   4
   2   1  -3 94342.2 2148.03   7
   2   1  -3 91219.7 2212.89   8
  -2  -1   2 70526.8 1848.25   9
  -2  -1   2 70884.5 1816.29   4
   2   1  -2 70358.0 1731.88   8
   2   1  -2 67648.8 1532.47   5
  -2  -1   2 68000.9 1513.12   3
   2   1  -2 72243.1 1720.11   7
  -2  -1   1 150523. 3066.60   4
   2   1  -1 150882. 2967.87   8
   2   1  -1 148391. 2986.09   7
  -2  -1   1 154082. 3136.01   9
   2   1   0 2251.62 214.424   8
  -2  -1   0 2157.71 230.219   4
  -2  -1  -1 29996.6 986.536   9
   2   1   1 28564.8 846.128   8
   2   1   1 30788.3 1001.31   2
  -2  -1  -1 29879.6 966.317   4
  -2  -1  -2 112447. 2425.95   9
   2   1   2 109223. 2393.10   2
  -2  -1  -2 114349. 2433.98   4
   2   1   3 155627. 3256.74   2
  -2  -1  -3 150229. 2956.74   5
  -2  -1  -3 158235. 3311.92   4
  -2  -1  -3 155641. 3300.82   9
  -2  -1  -4 161729. 3374.25   5
   2   1   4 170098. 3555.26   2
   2   1   5 39381.8 1376.87   2
  -2  -1  -5 36281.4 1254.11   5
   2   1   5 38896.0 1273.49   6
  -2  -1  -6 20211.7 966.802   5
   2   1   6 19383.2 1029.70   2
   2   1   6 20005.0 961.001   6
  -2  -1  -7 917.898 220.568   5
   2   1   7 394.223 164.433   2
  -2  -1  -7 700.875 159.716   8
   2   1   7 831.963 221.446   6
   2   1   8 2.45902 96.7743   2
  -2  -1  -8 187.575 144.910   5
   2   1   8 149.425 156.891   6
  -2  -1  -9 25083.9 1367.06   5
   2   1   9 20767.3 800.988  30
   2   1   9 22701.0 1305.61   6
   2   1   9 23066.4 865.983  18
   2   1   9 23195.1 906.846  15
   2   1   9 25114.0 936.338  14
   2   1  10 9025.72 529.814  18
   2   1  10 8214.28 503.309  30
   2   1  10 9852.82 569.838  14
  -2  -1 -10 9349.86 875.184   5
   2   1  10 8982.51 563.225  15
   2   1  10 8788.03 817.385   6
   2   1  10 8337.03 506.038  21
   2   1  11 24268.3 939.576  18
  -2  -1 -11 24899.5 1542.69   5
   2   1  11 23391.7 933.123  30
   2   1  11 25179.9 1008.88  15
   2   1  11 25661.0 997.293  14
   2   1  11 22798.4 907.941  21
   2   1  12 21375.2 870.470  18
   2   1  12 20597.6 898.970  15
   2   1  12 22511.3 919.721  14
   2   1  12 20863.9 878.092  30
   2   1  12 19947.2 829.682  21
   2   1  13 7240.97 495.312  14
   2   1  13 6622.49 437.326  21
   2   1  14 5299.04 392.756  14
   2   1  14 4246.32 322.820  21
   2   1  15 76.3327 59.1183  14
   2   1  16 8653.08 385.184  14
  -2  -2  15-41.6541 50.2825  21
   2   2 -15-100.522 45.4642  25
  -2  -2  15 65.2310 49.0273  14
   2   2 -15-3.26654 31.1030  13
   2   2 -14 1147.81 169.961  25
  -2  -2  14 1342.29 170.717  14
   2   2 -14 769.265 124.365  24
  -2  -2  14 1221.89 175.913  21
  -2  -2  13 5522.11 392.133  14
   2   2 -13 5402.33 427.461  25
   2   2 -13 4152.74 362.332  24
  -2  -2  13 5201.34 401.097  21
  -2  -2  12 9704.73 627.774  11
   2   2 -12 8604.61 570.212  24
  -2  -2  12 9024.85 538.005  14
   2   2 -12 9692.63 621.463  25
  -2  -2  12 9930.44 599.962  21
  -2  -2  11 16605.6 845.859  11
  -2  -2  11 16632.6 853.728  19
   2   2 -11 17548.6 855.817  24
  -2  -2  11 15787.0 751.768  14
  -2  -2  11 15818.2 788.088  21
  -2  -2  10 16434.5 822.242  11
  -2  -2  10 14784.4 1215.04   6
  -2  -2  10 15346.8 833.432  19
   2   2 -10 16260.1 1257.47   5
   2   2 -10 15543.9 1191.07   8
   2   2 -10 15313.2 747.244  28
   2   2 -10 15054.4 811.007  24
  -2  -2  10 15812.6 743.199  14
  -2  -2  10 15141.2 750.219  21
  -2  -2   9 1724.49 261.531  11
  -2  -2   9 2407.13 307.186  19
  -2  -2   9 1973.17 414.170   6
   2   2  -9 2065.58 411.942   8
   2   2  -9 2168.74 438.030   5
   2   2  -9 1697.11 242.879  28
   2   2  -9 1904.31 289.856  24
  -2  -2   9 2096.33 255.130  21
  -2  -2   8 8067.37 548.319  11
  -2  -2   8 8563.65 548.666  19
  -2  -2   8 8482.54 805.792   6
   2   2  -8 9217.64 852.437   5
   2   2  -8 9344.62 860.903   8
   2   2  -8 8186.70 529.897  28
  -2  -2   8 7832.46 482.266  21
  -2  -2   8 8076.55 497.894  20
  -2  -2   7 3421.38 482.809   6
   2   2  -7 3611.70 506.033   5
   2   2  -7 3375.05 490.680   8
  -2  -2   6 66063.0 2194.94   6
   2   2  -6 60806.0 2126.62   5
   2   2  -6 59065.4 2143.33   8
  -2  -2   5 34845.3 1427.44   6
   2   2  -5 32906.8 1341.55   5
   2   2  -5 34484.1 1418.19   8
  -2  -2   4 37135.8 1410.41   6
  -2  -2   4 36781.4 1050.81   3
  -2  -2   4 36284.9 1457.09   4
   2   2  -4 37600.2 1288.71   5
  -2  -2   4 38254.6 1523.18   9
   2   2  -4 39811.5 1407.26   8
   2   2  -3 56103.0 1522.33   5
  -2  -2   3 55534.5 1712.95   6
  -2  -2   3 56971.9 1446.87   3
  -2  -2   3 59651.3 1844.75   9
   2   2  -3 59140.5 1704.10   8
  -2  -2   3 59332.7 1756.46   4
  -2  -2   2 391.651 125.262   9
  -2  -2   2 390.647 134.329   6
   2   2  -2 423.096 112.857   1
   2   2  -2 442.941 108.079   8
   2   2  -2 369.516 91.4544   5
  -2  -2   2 298.166 93.2310   3
  -2  -2   2 327.396 117.111   4
  -2  -2   1 207.268 98.2532   9
   2   2  -1 140.345 73.3021   1
  -2  -2   1 108.792 68.0637   6
   2   2  -1 148.950 59.6254   5
  -2  -2   1 170.462 80.8835   4
  -2  -2   1 232.367 95.5312   3
   2   2  -1 288.931 108.579   8
   2   2   0 96040.0 2263.05   1
  -2  -2   0 94090.7 2146.23   3
   2   2   0 89767.5 1800.61   5
  -2  -2   0 92780.3 2173.05   9
  -2  -2   0 93445.1 2104.83   4
   2   2   0 97058.8 2184.85   8
   2   2   1 66125.7 1765.79   1
  -2  -2  -1 64031.1 1638.82   9
  -2  -2  -1 63531.9 1583.12   4
   2   2   1 64807.4 1666.19   2
   2   2   2 33311.1 1053.49   2
  -2  -2  -2 33181.0 1048.32   9
   2   2   2 33604.6 1173.69   1
  -2  -2  -2 33366.2 1044.86   4
   2   2   3 63685.1 1765.32   1
  -2  -2  -3 59711.2 1590.66   9
   2   2   3 59814.4 1561.10   2
  -2  -2  -3 59003.5 1614.03   4
   2   2   4 14685.9 753.765   1
  -2  -2  -4 12849.5 678.044   4
  -2  -2  -4 14336.6 672.835   9
   2   2   4 13167.9 621.444   2
   2   2   5 39676.6 1286.30   2
   2   2   5 39747.2 1349.55   1
  -2  -2  -5 38658.3 1300.36   9
   2   2   6 3886.42 405.895   2
  -2  -2  -6 3394.50 373.406   9
   2   2   6 3687.50 360.420   1
   2   2   6 3452.66 337.414   6
   2   2   7 5089.13 512.414   2
   2   2   7 6361.20 521.548   6
  -2  -2  -8 32663.7 1454.94   8
  -2  -2  -8 35251.8 1549.17   7
   2   2   9 48930.1 1409.66  30
  -2  -2  -9 49637.7 1900.58   8
   2   2   9 50004.0 1430.03  18
   2   2   9 47054.3 1447.77  15
  -2  -2  -9 48730.4 1991.28   5
   2   2   9 49692.2 1455.48  14
   2   2  10 16998.5 813.974  15
   2   2  10 17429.9 774.720  18
  -2  -2 -10 17222.7 1205.54   5
   2   2  10 16916.0 772.257  14
   2   2  10 16866.8 758.587  30
  -2  -2 -11 17018.8 1276.82   5
   2   2  11 17638.0 792.949  18
   2   2  11 16506.5 824.566  15
   2   2  11 16723.9 771.785  14
   2   2  11 17368.4 785.666  30
   2   2  12 997.026 183.639  18
   2   2  12 1196.30 207.176  30
   2   2  12 1063.93 189.433  14
   2   2  13 13383.1 670.770  18
   2   2  13 13687.8 692.584  30
   2   2  13 13701.1 673.289  14
   2   2  14 2344.44 251.069  14
   2   2  15 4282.02 300.385  14
   2   2  16 5116.10 259.914  14
   2   3 -15 1763.03 164.302  26
  -2  -3  14 7394.21 363.325  14
   2   3 -14 7534.97 393.124  25
   2   3 -14 7303.23 404.249  13
  -2  -3  14 7793.54 409.449  21
  -2  -3  13 4655.78 332.473  14
   2   3 -13 4423.08 356.801  25
   2   3 -13 4860.73 382.058  13
  -2  -3  13 4819.57 360.297  21
  -2  -3  12 1062.42 211.940  11
   2   3 -12 1178.22 206.704  25
   2   3 -12 1137.99 196.872  24
  -2  -3  12 1224.73 191.923  14
  -2  -3  12 1412.51 207.475  21
  -2  -3  11 21265.1 959.069  11
  -2  -3  11 20131.6 816.782  14
   2   3 -11 20202.0 923.283  25
   2   3 -11 19155.2 857.500  24
  -2  -3  11 18959.1 849.296  21
  -2  -3  10 889.350 191.531  11
  -2  -3  10 1255.61 237.171  19
   2   3 -10 1123.16 219.625  25
  -2  -3  10 815.359 157.797  14
   2   3 -10 880.722 196.747  24
  -2  -3  10 1354.72 219.418  21
  -2  -3   9 1283.52 225.847  11
   2   3  -9 1492.72 385.545   8
  -2  -3   9 1319.47 229.291  19
  -2  -3   9 982.554 175.232  14
   2   3  -9 1254.87 231.677  25
   2   3  -9 1001.78 180.266  28
  -2  -3   9 1400.40 222.273  21
   2   3  -9 1300.49 223.560  24
  -2  -3   9 1151.44 307.755   6
   2   3  -9 1203.25 323.663   5
  -2  -3   8 1939.89 257.749  11
  -2  -3   8 1896.49 269.198  19
  -2  -3   8 2078.01 255.920  21
  -2  -3   8 1921.03 369.775   6
   2   3  -8 2170.04 436.068   5
   2   3  -8 2060.33 281.494  25
  -2  -3   8 1665.76 226.800  14
   2   3  -8 2154.15 290.676  24
   2   3  -8 1765.50 396.141   8
   2   3  -8 2284.78 282.252  28
  -2  -3   7 17823.6 1131.81   6
   2   3  -7 17561.4 1186.15   8
   2   3  -7 16096.8 788.654  24
  -2  -3   7 16271.9 745.396  11
  -2  -3   7 17433.1 794.864  19
   2   3  -7 16345.4 1138.85   5
  -2  -3   6 36967.9 1610.65   6
   2   3  -6 40164.8 1727.85   8
   2   3  -6 38051.7 1644.47   5
  -2  -3   5 31025.1 1365.73   6
  -2  -3   5 29418.2 1112.18   3
   2   3  -5 28614.5 1286.02   5
   2   3  -5 33012.9 1420.40   8
  -2  -3   4 24563.9 1128.94   6
  -2  -3   4 24120.2 970.090   3
   2   3  -4 22420.2 1013.74   5
   2   3  -4 24633.9 1122.74   8
   2   3  -3 9065.27 584.344   1
  -2  -3   3 8918.96 613.015   6
  -2  -3   3 8975.22 564.497   3
   2   3  -3 8845.88 614.053   8
   2   3  -3 8384.01 553.044   5
  -2  -3   3 8322.76 684.906   9
  -2  -3   2 7402.26 506.784   6
   2   3  -2 7815.20 537.162   1
   2   3  -2 7889.86 549.475   8
  -2  -3   2 7590.14 590.162   9
  -2  -3   2 7421.94 506.794   4
  -2  -3   2 8234.90 540.573   3
   2   3  -2 8340.05 509.991   5
  -2  -3   1 39964.7 1214.19   4
   2   3  -1 43252.8 1417.35   1
  -2  -3   1 41403.8 1235.23   6
  -2  -3   1 42285.7 1414.02   9
   2   3  -1 44478.5 1429.68   8
   2   3  -1 43740.4 1251.77   5
  -2  -3   1 43549.9 1386.18   3
   2   3   0 73248.1 1999.18   1
  -2  -3   0 69722.8 1561.91   6
  -2  -3   0 70298.9 1913.52   3
  -2  -3   0 70500.1 1854.66   9
   2   3   0 69482.4 1687.79   5
  -2  -3   0 68420.9 1627.74   4
  -2  -3  -1 55222.8 1648.07   3
  -2  -3  -1 53509.7 1486.14   9
   2   3   1 57810.0 1769.78   1
  -2  -3  -1 53192.4 1307.77   4
  -2  -3  -2 112504. 2754.94   3
  -2  -3  -2 108958. 2411.24   9
  -2  -3  -2 104623. 2263.14   4
   2   3   2 113002. 2862.84   1
   2   3   2 109680. 2430.34   2
  -2  -3  -3 1167.22 165.355   9
  -2  -3  -3 1011.07 208.500   3
   2   3   3 1051.34 149.957   2
   2   3   3 1532.31 281.082   1
  -2  -3  -3 920.209 139.957   4
   2   3   4 109.037 45.4672   2
  -2  -3  -4 148.663 102.586   3
   2   3   4-2.88462 142.962   1
  -2  -3  -4 182.076 81.5791   4
  -2  -3  -5 20371.2 1121.98   3
   2   3   5 22859.6 1090.10   1
   2   3   6 7894.05 628.754   1
  -2  -3  -6 8109.81 682.604   3
   2   3   7 45453.7 1650.55   1
  -2  -3  -7 50144.8 2088.87   7
  -2  -3  -7 46422.7 1829.50   3
   2   3   8 25654.2 940.445  18
   2   3   8 25787.3 969.736  30
   2   3   8 26777.1 1011.45  15
   2   3   9 10924.7 595.804  18
  -2  -3  -9 11371.4 939.001   7
   2   3   9 10424.9 620.625  15
  -2  -3  -9 8920.82 845.668   8
   2   3   9 9416.77 552.249  14
   2   3   9 10641.1 600.695  30
   2   3  10-32.3064 93.3228  30
   2   3  10 15.1528 71.0310  18
  -2  -3 -10-59.6429 106.094   5
   2   3  10 44.9229 56.4752  14
   2   3  11 3566.31 323.714  14
   2   3  11 3688.34 355.197  18
   2   3  11 3967.11 363.425  30
   2   3  12 3651.16 345.352  18
   2   3  12 3901.80 357.755  30
   2   3  12 3563.65 319.855  14
   2   3  13 1156.12 218.284  18
   2   3  13 1478.98 219.761  30
   2   3  13 1100.47 168.356  14
   2   3  14 12428.9 568.823  30
   2   3  14 10561.2 495.162  14
   2   4 -14 5346.36 311.448  26
   2   4 -14 5057.55 281.664  13
  -2  -4  13 4916.74 321.110  21
   2   4 -13 5058.16 329.867  25
   2   4 -13 5374.75 374.162  26
   2   4 -13 5303.85 356.596  13
  -2  -4  12 4660.62 349.678  21
   2   4 -12 4576.76 363.642  25
   2   4 -12 5212.57 401.975  13
   2   4 -11 198.839 88.7763  25
   2   4 -11 456.423 144.762  13
  -2  -4  11 198.386 75.6247  21
  -2  -4  10 2764.03 320.618  11
   2   4 -10 3064.34 350.463  25
   2   4 -10 2822.72 304.677  24
  -2  -4  10 2443.51 288.808  21
  -2  -4   9 28807.5 1144.12  11
   2   4  -9 31500.6 1156.86  24
  -2  -4   9 29394.5 1105.56  21
   2   4  -9 31514.9 1231.84  25
  -2  -4   8 42735.3 1381.62  11
   2   4  -8 38446.7 2053.14   5
   2   4  -8 43473.2 2092.79   8
  -2  -4   8 40142.1 1985.63   6
   2   4  -8 41483.0 1396.86  24
   2   4  -8 43113.3 1477.18  25
  -2  -4   8 40563.6 1341.12  21
   2   4  -7 13313.6 707.504  24
  -2  -4   7 14009.6 695.663  11
  -2  -4   7 12904.9 1033.84   6
  -2  -4   7 12501.7 654.287  27
  -2  -4   7 13985.6 739.197  19
   2   4  -7 13193.7 1058.06   8
   2   4  -7 13502.7 748.357  25
   2   4  -7 13050.2 1070.13   5
   2   4  -7 13469.6 688.679  28
  -2  -4   6 19022.6 1197.79   6
  -2  -4   6 18612.2 795.157  11
   2   4  -6 18733.6 808.713  28
  -2  -4   6 18452.5 788.473  27
  -2  -4   6 19655.8 869.889  19
   2   4  -6 19266.1 846.422  25
   2   4  -6 19348.3 1205.82   8
   2   4  -6 18909.6 814.080  24
   2   4  -6 18389.8 1187.19   5
  -2  -4   5 9456.84 731.963   3
   2   4  -5 10566.0 815.008   5
   2   4  -5 10680.0 819.621   8
  -2  -4   5 9718.75 802.693   6
  -2  -4   4 12755.4 848.730   6
  -2  -4   4 14168.0 863.353   3
   2   4  -4 13445.0 853.189   5
   2   4  -4 14187.2 894.920   8
  -2  -4   3 13722.1 784.032   6
   2   4  -3 14362.5 843.044   1
  -2  -4   3 14259.7 857.312   3
   2   4  -3 13824.6 855.346   8
   2   4  -3 14236.7 833.569   5
   2   4  -2 46845.6 1663.58   1
  -2  -4   2 46589.4 1658.67   3
   2   4  -2 45944.6 1562.90   5
   2   4  -2 46893.2 1673.71   8
   2   4  -1 73173.4 2011.73   5
  -2  -4   1 68970.8 2113.65   3
   2   4  -1 69304.8 2146.26   1
   2   4   0 24997.9 1018.10   5
  -2  -4   0 24485.0 1133.14   3
   2   4   0 26201.2 1220.06   1
   2   4   1 12315.8 844.005   1
  -2  -4  -1 12733.1 796.180   3
   2   4   2 34084.6 1502.33   1
  -2  -4  -2 33231.9 1409.78   3
   2   4   3 37.0202 100.987   1
  -2  -4  -3-73.9620 101.825   3
   2   4   4 70717.7 2369.57   1
  -2  -4  -4 62457.8 2251.98   3
  -2  -4  -5 13949.1 977.937   3
   2   4   5 17066.7 1056.86   1
  -2  -4  -6 70026.9 2455.81   3
  -2  -4  -6 74987.6 2775.97   7
   2   4   6 72992.4 2448.23   1
   2   4   7 17372.9 1071.17   1
  -2  -4  -7 18508.7 1147.73   3
   2   4   7 16091.0 709.903  18
   2   4   7 16933.0 745.034  30
   2   4   8 18698.2 800.359  18
   2   4   8 18270.2 824.262  30
   2   4   9 2026.96 256.406  18
   2   4   9 1610.42 244.605  30
  -2  -4  -9 1465.38 375.171   8
  -2  -4  -9 1952.26 445.243   7
   2   4  10 3317.95 332.413  18
   2   4  10 2932.58 325.147  30
   2   4  11 13349.9 702.120  18
   2   4  11 14712.0 730.854  30
   2   4  12 1645.51 233.876  18
   2   4  12 1880.71 244.812  30
   2   4  13 25393.4 917.627  18
   2   4  13 29118.4 971.072  30
   2   4  14 1761.31 196.655  30
   2   5 -13 2199.41 197.087  26
   2   5 -13 2109.70 162.715  25
   2   5 -13 2025.98 183.869  13
   2   5 -12 12984.7 587.700  26
   2   5 -12 13084.1 545.838  25
   2   5 -12 13906.7 588.699  13
   2   5 -11 11063.2 619.830  26
   2   5 -11 11374.8 579.703  25
   2   5 -11 12161.4 613.234  13
   2   5 -11 9960.89 562.740  23
   2   5 -10 12497.7 708.241  26
   2   5 -10 12304.0 664.266  25
   2   5 -10 12499.6 685.851  13
   2   5 -10 10738.1 641.451  23
   2   5  -9 22988.1 1011.17  13
   2   5  -9 22317.2 1036.36  26
   2   5  -9 22061.1 982.919  25
   2   5  -9 20808.8 973.386  23
   2   5  -8 7727.98 571.582  23
   2   5  -8 8220.77 531.270  24
   2   5  -8 7972.92 591.487  26
  -2  -5   8 7587.36 495.684  27
   2   5  -8 7814.29 601.361  13
   2   5  -8 8321.79 587.161  25
   2   5  -7 785.537 175.637  26
   2   5  -7 789.532 181.898  25
   2   5  -7 714.439 161.181  24
   2   5  -7 993.590 202.147  23
   2   5  -7 797.830 182.532  13
  -2  -5   7 776.572 168.974  27
   2   5  -7 603.759 216.295   5
  -2  -5   6 339.168 115.682  27
   2   5  -6 234.186 210.513   5
  -2  -5   6 75.3072 73.7721  17
   2   5  -6 237.644 82.7878  28
   2   5  -6 227.254 100.167  26
   2   5  -6 324.337 109.488  25
   2   5  -6 274.314 106.957  24
   2   5  -6 235.974 88.0638  23
   2   5  -6 136.613 79.8395  13
  -2  -5   5 6678.59 694.109   3
   2   5  -5 6470.30 687.171   5
  -2  -5   5 6645.40 471.332  17
  -2  -5   5 6177.48 474.437  27
   2   5  -5 6469.92 465.353  25
   2   5  -5 5767.63 420.313  24
   2   5  -5 6247.54 461.204  13
   2   5  -5 6158.52 452.768  23
   2   5  -5 6300.35 455.586  26
   2   5  -5 6482.66 453.220  28
  -2  -5   4 22745.3 951.177  27
  -2  -5   4 25326.1 1374.23   3
   2   5  -4 24742.4 1310.70   5
  -2  -5   4 23879.4 909.260  17
   2   5  -4 23656.5 904.121  28
   2   5  -4 23629.2 902.541  13
   2   5  -4 23633.5 905.770  25
   2   5  -4 23731.0 898.494  26
   2   5  -4 23091.5 868.715  24
   2   5  -4 23887.5 909.256  23
  -2  -5   3 54529.6 2064.52   3
   2   5  -3 51415.6 1431.57  28
   2   5  -3 53408.1 1944.22   1
   2   5  -3 51062.2 1429.93  25
   2   5  -3 54606.1 1979.72   5
  -2  -5   3 48062.3 1518.93  27
  -2  -5   3 51988.8 1450.32  17
   2   5  -3 49476.3 1387.19  24
   2   5  -3 51174.8 1413.44  13
   2   5  -2 52902.7 1985.47   1
  -2  -5   2 52021.7 2011.93   3
   2   5  -2 52170.5 1885.57   5
  -2  -5   1 94120.5 2853.51   3
   2   5  -1 99976.0 2742.24   5
   2   5  -1 97903.7 2922.18   1
   2   5   0 472.851 124.591   5
   2   5   0 778.008 234.551   1
  -2  -5   0 317.223 161.521   3
  -2  -5   0 748.138 240.668   7
  -2  -5  -1 9868.26 800.914   3
   2   5   1 11173.5 917.198   1
  -2  -5  -1 8903.94 837.265   7
  -2  -5  -2 27303.9 1422.45   3
   2   5   2 26756.4 1521.75   1
  -2  -5  -2 28609.5 1575.86   7
  -2  -5  -3 39086.6 1813.77   3
   2   5   3 40924.6 1940.76   1
  -2  -5  -3 43833.6 2042.31   7
   2   5   4 47584.2 1318.20  30
  -2  -5  -4 44293.1 1987.55   3
   2   5   4 45735.9 1307.28  25
   2   5   4 43453.7 1334.57  28
   2   5   4 41288.1 1287.93  24
   2   5   4 50689.0 2185.49   1
  -2  -5  -4 52726.1 2286.95   7
  -2  -5  -5 38614.6 1980.96   7
  -2  -5  -5 35092.8 1753.78   3
   2   5   5 34214.3 1112.43  25
   2   5   5 30764.9 1105.74  24
   2   5   5 34612.4 1111.28  30
   2   5   5 39444.4 1871.62   1
   2   5   6 12449.9 671.791  24
   2   5   6 11069.4 581.971  18
   2   5   6 11248.2 593.837  23
  -2  -5  -6 12175.8 1006.47   3
   2   5   6 12686.3 633.322  30
   2   5   6 12116.6 631.499  25
  -2  -5  -6 14246.7 1193.10   7
   2   5   6 14430.8 1105.30   1
   2   5   7 264.286 239.773   1
   2   5   7 91.2763 83.4102  18
   2   5   7-52.7361 59.1118  23
   2   5   7 20.3461 69.8124  30
  -2  -5  -7-119.480 170.188   7
  -2  -5  -8 251.805 187.184   7
   2   5   8 48.7523 78.9579  18
   2   5   8 83.5885 97.0396  30
   2   5   8-1.06475 50.9585  23
   2   5   9 4761.79 388.644  18
   2   5   9 4899.84 428.507  30
   2   5  10 16636.0 757.019  18
   2   5  10 18358.9 845.933  30
   2   5  11 5976.89 430.312  18
   2   5  11 7792.21 501.941  30
   2   5  12 11077.9 543.983  18
   2   5  12 13608.8 628.396  30
   2   5  13 8177.39 433.359  30
   2   5  14 2021.65 178.082  30
   2   6 -12 6244.53 320.565  26
   2   6 -12 6698.99 323.531  13
   2   6 -11 13005.5 555.746  26
   2   6 -11 12926.0 511.530  25
   2   6 -11 13479.3 556.147  13
   2   6 -10 2572.39 275.859  26
   2   6 -10 2623.09 261.659  25
   2   6 -10 2642.21 275.854  13
   2   6 -10 2391.70 241.589  23
   2   6  -9 4792.63 404.165  13
  -2  -6   9 3715.06 302.101  27
   2   6  -9 4015.88 376.920  26
   2   6  -9 4011.58 358.490  23
   2   6  -9 4552.27 384.186  25
   2   6  -8 20.6017 64.9728  13
   2   6  -8 112.603 72.9898  26
   2   6  -8 49.4450 65.8292  25
   2   6  -8-22.1073 82.5747  23
  -2  -6   7 7803.88 519.881  27
  -2  -6   7 6519.44 477.334  17
   2   6  -7 7513.00 547.396  26
   2   6  -7 7607.30 557.352  13
   2   6  -7 7165.03 527.638  25
   2   6  -7 6844.40 510.513  23
   2   6  -6 40440.4 1373.21  13
  -2  -6   6 37245.0 1305.16  17
   2   6  -6 40612.2 1356.04  26
   2   6  -6 38574.0 1342.59  25
   2   6  -6 37392.4 1236.57  24
   2   6  -6 39338.6 1323.90  23
  -2  -6   6 41909.9 1367.22  27
  -2  -6   5 33586.6 1214.17  27
  -2  -6   5 33851.1 1204.00  17
   2   6  -5 31913.3 1160.35  25
   2   6  -5 31642.1 1133.89  28
   2   6  -5 31192.2 1136.38  26
   2   6  -5 32170.3 1160.58  13
   2   6  -5 32008.2 1102.70  24
   2   6  -5 31219.2 1125.55  23
  -2  -6   4 48178.0 2201.53   3
   2   6  -4 46718.9 2050.97   5
  -2  -6   4 50403.8 1562.47  27
   2   6  -4 48645.9 1443.76  23
  -2  -6   4 48511.2 1513.18  17
   2   6  -4 48903.2 1478.22  28
   2   6  -4 47281.2 1440.67  26
   2   6  -4 46862.5 1456.73  25
   2   6  -4 47288.2 1405.75  24
   2   6  -4 47313.5 1445.40  13
  -2  -6   3-33.0794 148.003   3
   2   6  -3 209.687 93.7978  26
   2   6  -3 280.538 111.931  28
  -2  -6   3 495.586 143.916  17
   2   6  -3 47.8046 39.7093  24
  -2  -6   3 289.143 135.959  27
   2   6  -3 252.912 85.4818  13
   2   6  -3 203.103 98.6824  25
   2   6  -3 398.256 210.742   5
   2   6  -3 287.166 89.5371  23
   2   6  -2 348.420 179.913   5
   2   6  -2 246.248 86.3188  26
  -2  -6   2 184.982 116.879  27
  -2  -6   2 184.504 112.665  17
   2   6  -2 193.881 70.2637  24
   2   6  -2 173.070 91.6365  28
  -2  -6   2 294.125 187.706   3
   2   6  -2 298.386 100.660  13
   2   6  -2 227.850 100.252  23
   2   6  -2 528.148 246.688   1
   2   6  -2 274.930 100.160  25
   2   6  -1 507.843 122.881  28
   2   6  -1 689.973 267.105   1
  -2  -6   1 550.444 133.228  17
  -2  -6   1 452.402 119.354  27
   2   6  -1 584.959 214.655   5
   2   6  -1 550.261 124.985  26
   2   6  -1 636.185 144.703  25
   2   6  -1 517.227 125.016  24
   2   6  -1 691.607 145.760  23
   2   6  -1 520.942 131.407  13
  -2  -6   1 387.984 197.025   3
   2   6   0 811.306 285.101   1
  -2  -6   0 562.323 226.072   3
  -2  -6   0 395.916 92.7212  27
   2   6   0 399.356 105.304  26
   2   6   0 407.203 107.152  25
   2   6   0 537.127 129.121  13
  -2  -6   0 385.900 114.658  17
   2   6   0 530.272 122.593  24
   2   6   0 541.192 103.470  23
   2   6   0 505.104 133.485  28
  -2  -6   0 977.896 266.995   7
   2   6   1 73830.3 1854.34  26
  -2  -6  -1 76081.7 2782.10   3
   2   6   1 78320.7 1870.38  23
  -2  -6  -1 72758.3 2083.79  27
   2   6   1 77464.7 1940.29  25
   2   6   1 74078.6 1902.50  24
   2   6   1 76648.8 1980.53  28
   2   6   1 73146.4 1845.10  13
  -2  -6  -1 69414.3 2732.08   7
   2   6   2 4151.41 323.583  23
   2   6   2 3492.37 306.569  26
  -2  -6  -2 3603.94 568.437   3
   2   6   2 4161.72 349.794  24
  -2  -6  -2 4033.10 389.470  27
   2   6   2 4178.46 356.032  25
   2   6   2 4222.33 650.533   1
   2   6   2 3832.65 314.285  13
   2   6   2 3897.03 361.362  28
  -2  -6  -2 3917.35 598.443   7
  -2  -6  -3 48677.7 2244.54   3
   2   6   3 47124.4 1330.73  26
   2   6   3 47539.0 1426.01  24
   2   6   3 47723.2 1414.27  25
   2   6   3 44440.4 1318.69  23
   2   6   3 48650.9 2382.84   1
   2   6   3 48813.9 1494.89  28
  -2  -6  -3 53270.7 2409.52   7
   2   6   4 12760.4 637.880  30
   2   6   4 12226.5 655.864  24
   2   6   4 11717.1 627.746  25
   2   6   4 11253.8 582.521  23
  -2  -6  -4 11341.3 1048.91   3
   2   6   4 13596.2 1204.06   1
  -2  -6  -4 13300.3 1165.34   7
   2   6   5 7280.84 513.343  24
  -2  -6  -5 7848.36 921.443   7
  -2  -6  -5 7024.99 835.337   3
   2   6   5 7213.38 477.181  30
   2   6   5 6968.86 494.430  25
   2   6   5 7138.22 470.627  23
   2   6   5 8145.83 913.063   1
   2   6   6 124.950 77.9088  30
   2   6   6 46.2505 74.5135  25
   2   6   6 31.9480 44.6445  23
   2   6   7 3329.74 331.987  23
   2   6   7 4215.90 384.038  30
   2   6   8 17618.2 722.089  18
   2   6   8 18455.2 853.391  30
   2   6   8 17671.2 795.516  23
   2   6   9 13823.1 613.581  18
   2   6   9 15548.8 762.764  30
   2   6  10 24677.5 857.000  18
   2   6  10 30712.5 1062.63  30
   2   6  11 5558.77 382.204  30
   2   6  12 1509.57 179.501  30
   2   6  13 549.838 85.7900  30
   2   7 -10 845.552 119.989  26
   2   7 -10 920.063 126.607  13
   2   7 -10 967.206 112.939  25
  -2  -7   9 9861.65 435.656  27
   2   7  -9 11103.8 497.308  25
   2   7  -9 10416.4 505.477  26
   2   7  -9 11151.9 529.001  13
  -2  -7   8 4677.58 326.084  17
   2   7  -8 5579.67 406.333  13
  -2  -7   8 4992.54 351.258  27
   2   7  -8 5342.56 386.190  25
   2   7  -8 5060.48 379.271  26
   2   7  -8 4242.78 327.852  23
   2   7  -7 12666.5 644.683  26
  -2  -7   7 12494.6 623.434  17
  -2  -7   7 12100.2 615.236  27
   2   7  -7 12309.9 645.816  25
   2   7  -7 13382.9 679.058  13
   2   7  -7 10571.6 576.806  23
  -2  -7   6 560.185 156.439  17
   2   7  -6 704.280 148.354  26
   2   7  -6 830.003 173.771  25
  -2  -7   6 692.020 161.617  27
   2   7  -6 645.209 136.077  23
   2   7  -6 820.293 171.930  13
  -2  -7   5 4187.81 405.545  17
   2   7  -5 4207.79 362.400  23
  -2  -7   5 4361.08 395.025  27
   2   7  -5 4271.21 370.492  26
   2   7  -5 4172.88 383.060  25
   2   7  -5 4263.66 376.985  13
  -2  -7   4 17994.6 807.778  29
   2   7  -4 20262.9 853.696  13
  -2  -7   4 20595.7 910.082  17
   2   7  -4 20057.1 824.646  23
   2   7  -4 19858.2 855.115  28
  -2  -7   4 22692.8 959.323  27
   2   7  -4 20195.2 868.033  25
   2   7  -4 19860.9 806.294  24
   2   7  -4 19487.2 834.832  26
   2   7  -3 8.20802 56.2833  25
   2   7  -3 81.9336 54.3934  24
  -2  -7   3 137.745 105.294  27
   2   7  -3 37.5739 47.6202  26
  -2  -7   3 152.200 98.7594  17
   2   7  -3 129.413 56.3798  28
   2   7  -3 164.290 63.1090  23
   2   7  -3 160.851 87.9813  13
  -2  -7   2 17406.0 890.097  27
  -2  -7   2 17243.1 835.181  17
   2   7  -2 15444.1 743.226  25
   2   7  -2 16242.1 738.171  26
   2   7  -2 15892.1 712.929  24
   2   7  -2 16193.7 770.009  28
   2   7  -2 15867.9 731.856  13
   2   7  -2 17117.4 738.595  23
  -2  -7   1 190.944 114.076  27
  -2  -7   1 141.779 87.2188  17
   2   7  -1 146.189 66.6188  26
   2   7  -1 74.4354 44.7180  24
   2   7  -1 159.817 72.8434  28
   2   7  -1 110.066 105.148  25
   2   7  -1 145.926 63.0881  23
   2   7  -1 66.9931 63.0931  13
  -2  -7   0 67922.9 1956.03  17
   2   7   0 65012.0 1818.26  28
   2   7   0 67701.2 1761.60  26
   2   7   0 66891.2 1818.10  25
   2   7   0 65319.2 1747.42  24
   2   7   0 63371.4 1729.44  13
   2   7   0 68418.7 1737.04  23
  -2  -7   0 63727.2 1956.19  27
   2   7   1 11326.2 586.225  26
   2   7   1 10627.9 556.726  23
   2   7   1 11350.5 644.595  28
  -2  -7  -1 11126.2 687.849  17
   2   7   1 10733.8 573.977  13
  -2  -7  -1 10941.7 669.852  27
   2   7   1 11289.1 625.620  25
   2   7   1 11006.4 599.792  24
   2   7   2 27026.4 1074.71  28
  -2  -7  -2 26091.4 1103.87  17
   2   7   2 27144.0 1024.90  24
   2   7   2 27008.5 958.130  23
   2   7   2 29229.8 1036.70  30
  -2  -7  -2 27158.9 1053.10  27
   2   7   2 27075.7 962.728  26
   2   7   2 29401.5 1062.74  25
   2   7   2 25473.8 933.645  13
  -2  -7  -3 9912.98 618.265  17
   2   7   3 10438.6 577.923  30
   2   7   3 9321.21 519.598  26
   2   7   3 9279.20 577.758  24
   2   7   3 9495.02 571.773  25
   2   7   3 9597.76 533.931  23
  -2  -7  -4 44.9432 73.5140  17
   2   7   4-85.2135 104.858  24
   2   7   4-15.9412 65.6703  26
   2   7   4-26.7988 68.9523  23
   2   7   4-4.93581 71.0777  30
   2   7   4 119.396 64.0721  25
   2   7   5 5722.75 421.753  30
   2   7   5 4855.40 412.665  25
   2   7   5 5492.54 409.492  23
   2   7   6 13130.5 653.046  23
   2   7   6 12734.1 660.159  30
   2   7   7 31864.5 1080.23  23
   2   7   7 34096.6 1158.21  30
   2   7   8 10128.9 566.998  30
   2   7   9 17427.5 729.587  30
   2   7  10 2309.10 230.977  30
   2   7  11 1198.40 138.692  30
   2   7  12 2869.13 178.090  30
  -2  -8   8 8941.54 368.644  27
   2   8  -8 9138.40 393.301  26
   2   8  -8 9250.52 377.746  25
   2   8  -8 9590.06 419.137  13
  -2  -8   7 18125.0 620.434  17
   2   8  -7 19719.1 670.100  25
   2   8  -7 19051.1 679.723  13
  -2  -8   7 19261.5 647.222  27
  -2  -8   6 122.151 58.1373  17
  -2  -8   6 132.556 64.3687  27
   2   8  -6 120.631 56.2149  26
   2   8  -6 182.577 73.3247  25
   2   8  -6 123.250 61.5298  23
   2   8  -6 227.569 86.6421  13
   2   8  -5 219.882 83.3946  25
  -2  -8   5 277.757 106.739  17
  -2  -8   5 79.4572 76.4305  27
   2   8  -5 147.501 65.3228  26
   2   8  -5 139.485 61.6334  23
   2   8  -5 33.3834 48.9808  13
  -2  -8   4 48.2564 65.5199  17
   2   8  -4-18.2918 62.1705  26
   2   8  -4 99.2319 45.1555  25
  -2  -8   4 37.7673 93.1009  27
   2   8  -4 32.3285 62.3905  23
   2   8  -4 55.9942 57.8915  13
  -2  -8   3 8072.57 494.262  29
  -2  -8   3 9711.09 584.074  17
   2   8  -3 9144.55 495.224  26
   2   8  -3 9801.77 538.695  25
   2   8  -3 8995.37 496.125  13
   2   8  -3 9312.58 480.298  23
  -2  -8   3 10619.3 602.296  27
  -2  -8   2 18186.9 808.495  29
  -2  -8   2 20721.8 905.301  27
  -2  -8   2 20793.8 900.346  17
   2   8  -2 19212.5 749.740  26
   2   8  -2 19094.4 739.438  24
   2   8  -2 20652.1 815.030  25
   2   8  -2 18465.1 746.866  13
   2   8  -2 18178.1 710.779  23
  -2  -8   1 23995.8 994.789  29
   2   8  -1 24055.2 859.367  26
  -2  -8   1 26449.2 1060.58  17
   2   8  -1 25153.3 848.094  23
  -2  -8   1 24758.9 1007.50  27
   2   8  -1 25259.9 927.548  25
   2   8  -1 24942.5 881.272  24
   2   8  -1 23183.3 856.424  13
  -2  -8   0 20212.8 880.518  27
  -2  -8   0 20379.8 924.402  17
  -2  -8   0 20908.8 950.655  29
   2   8   0 20158.4 821.832  25
   2   8   0 19969.3 788.955  24
   2   8   0 20174.6 763.647  26
   2   8   0 19782.1 764.257  13
   2   8   0 20353.0 747.554  23
  -2  -8  -1 8653.66 578.379  17
  -2  -8  -1 8968.84 529.763  27
   2   8   1 8375.18 462.945  26
   2   8   1 8867.44 505.301  24
   2   8   1 9268.82 532.994  25
   2   8   1 7928.09 452.159  13
   2   8   1 9171.89 481.522  23
   2   8   1 8629.06 510.139  30
   2   8   2-39.9887 73.5364  30
  -2  -8  -2 153.886 91.2088  17
   2   8   2 23.1154 53.2444  25
   2   8   2-4.41150 58.8513  24
   2   8   2-6.99121 46.8124  26
   2   8   2 58.9771 45.6766  13
   2   8   3 4577.03 366.328  25
  -2  -8  -3 3984.35 353.347  17
   2   8   3 3703.19 297.350  26
   2   8   3 4652.41 351.013  30
   2   8   3 4228.80 316.092  23
   2   8   4 16199.5 692.273  30
   2   8   4 15230.7 639.760  23
  -2  -8  -4 15669.9 808.253  29
   2   8   4 15307.2 700.883  25
   2   8   5 18430.1 738.626  30
  -2  -8  -5 18401.4 836.075  29
   2   8   5 17708.2 684.950  23
   2   8   6 35019.8 1089.56  30
  -2  -8  -6 35731.8 1146.74  29
   2   8   7 7851.79 435.060  30
  -2  -8  -7 7794.21 435.437  29
   2   8   8 4911.41 322.265  30
   2   8   9 226.650 63.2460  30
  -2  -8  -9 272.234 66.3636  12
  -2  -9   5 12298.0 441.794  17
  -2  -9   5 12776.6 452.967  27
   2   9  -5 11383.6 420.791  25
  -2  -9   4 5173.71 304.351  17
   2   9  -4 5000.61 286.170  25
  -2  -9   4 5312.83 307.050  27
   2   9  -4 4190.36 235.270  26
   2   9  -4 4223.74 253.814  13
  -2  -9   3 30878.6 871.793  27
  -2  -9   3 32969.4 905.042  17
   2   9  -3 21491.7 699.681  30
  -2  -9   3 18644.2 661.919  29
   2   9  -3 25718.8 739.005  13
   2   9  -3 25844.3 716.127  26
   2   9  -3 29973.9 823.755  25
   2   9  -2 6652.00 323.896  26
   2   9  -2 6509.86 335.571  30
   2   9  -2 7488.23 382.123  25
  -2  -9   2 6185.24 362.964  29
  -2  -9   2 7395.92 403.497  27
   2   9  -2 6702.37 334.258  13
  -2  -9   1 832.505 139.947  17
   2   9  -1 865.017 124.041  30
  -2  -9   1 872.473 152.234  29
  -2  -9   1 898.377 144.828  27
   2   9  -1 891.205 118.545  26
   2   9  -1 879.247 126.841  25
   2   9  -1 893.971 116.592  13
   2   9   0 55.4239 33.9668  30
  -2  -9   0 209.946 98.5242  17
  -2  -9   0 112.149 64.4404  29
  -2  -9   0 234.108 118.071  27
   2   9   0 206.664 56.5237  26
   2   9   0 117.310 58.7108  25
   2   9   0 242.899 60.6060  13
  -2  -9  -1 4530.76 371.331  29
  -2  -9  -1 3980.73 309.625  17
   2   9   1 4134.08 263.668  30
   2   9   1 4034.87 282.735  25
   2   9   2 11678.3 468.494  30
  -2  -9  -2 9854.62 456.597  17
  -2  -9  -2 11372.9 588.163  29
   2   9   2 10256.5 468.739  25
  -2  -9  -3 22994.3 852.719  29
   2   9   3 23794.2 728.692  30
   2   9   4 4065.37 261.682  30
  -2  -9  -4 4104.41 304.399  29
   2   9   5 15087.2 524.623  30
  -2  -9  -5 14451.3 554.291  29
   2   9   6 1411.78 132.813  30
  -3   7   5 7899.94 329.402  16
   3  -7  -5 7909.09 383.039  12
  -3   7   4 8502.44 377.348  16
  -3   7   4 8104.73 373.011  23
  -3   7   3 2431.28 203.340  16
   3  -7  -3 2404.82 221.696  29
  -3   7   3 2676.93 212.868  23
   3  -7  -3 2761.05 251.836  12
  -3   7   2 2784.32 227.533  26
  -3   7   2 2574.71 211.376  16
  -3   7   2 2588.47 216.298  23
   3  -7  -2 2616.65 256.401  12
   3  -7  -2 2689.34 258.098  29
  -3   7   1 10587.8 475.057  26
   3  -7  -1 10365.2 566.281  29
  -3   7   1 10236.0 449.232  16
   3  -7  -1 9643.48 496.659  12
  -3   7   1 10939.0 473.301  23
  -3   7   0 30839.3 894.858  26
   3  -7   0 30458.0 1074.56  29
  -3   7   0 30255.6 865.270  16
  -3   7   0 30936.1 920.116  13
  -3   7   0 31058.5 889.407  23
  -3   7  -1 29802.9 858.931  16
  -3   7  -1 28664.0 862.033  26
  -3   7  -1 29151.6 889.632  13
   3  -7   1 29733.9 1062.25  29
  -3   7  -1 30888.8 878.010  23
   3  -7   1 27352.4 918.672  15
  -3   7  -2 6622.61 351.074  23
   3  -7   2 5133.26 314.473  17
   3  -7   2 6461.39 438.270  29
  -3   7  -2 6358.30 341.952  26
  -3   7  -2 6465.43 341.907  16
   3  -7   2 5018.11 319.812  27
  -3   7  -2 6119.06 348.163  13
   3  -7   2 5952.51 372.070  15
   3  -7   3-101.983 75.3961  27
   3  -7   3-19.8274 64.1788  17
   3  -7   3 64.5532 56.4374  15
  -3   7  -3 54.3262 36.4153  26
  -3   7  -3 64.8356 51.6721  13
  -3   7  -3 36.6748 35.3156  23
  -3   7  -3 26.4705 40.3105  16
   3  -7   3-147.202 94.8625  29
   3  -7   4 7298.43 392.281  27
  -3   7  -4 7440.22 353.553  23
   3  -7   4 7434.09 387.774  17
   3  -7   4 7059.85 402.014  29
  -3   7  -4 7212.41 349.312  16
   3  -7   4 7280.61 381.429  15
  -3   7  -4 6891.01 330.353  26
  -3   7  -5 4116.84 248.031  16
   3  -7   5 4876.84 296.046  17
   3  -7   5 4614.29 296.219  27
   3  -7   5 4327.41 267.063  15
   3  -7   5 3991.72 263.091  29
  -3   7  -5 4382.62 246.360  23
   3  -7   6 10401.7 407.212  17
   3  -7   6 9353.35 400.903  27
   3  -6  -8 19880.3 624.058  12
   3  -6  -8 20671.4 683.655  10
   3  -6  -7 23359.7 779.191  10
  -3   6   7 23994.4 762.737  16
   3  -6  -7 23242.4 778.567  12
  -3   6   6 13222.3 589.739  16
   3  -6  -6 14310.9 613.675  10
  -3   6   6 12631.7 561.917  23
   3  -6  -6 14351.0 624.718  12
  -3   6   5 250.562 74.2142  16
   3  -6  -5 205.382 88.7087  10
  -3   6   5 320.494 93.2319  23
   3  -6  -5 170.725 88.0489  12
  -3   6   4 2956.82 282.818  16
  -3   6   4 2333.07 262.079  26
   3  -6  -4 2345.41 258.032  29
  -3   6   4 2583.57 260.988  23
   3  -6  -4 2847.30 307.461  12
   3  -6  -3 13277.4 692.126  29
  -3   6   3 14029.6 653.082  16
  -3   6   3 14233.9 669.229  26
  -3   6   3 13231.3 637.604  23
   3  -6  -3 14704.4 746.510  12
  -3   6   2 38755.5 1190.29  16
  -3   6   2 37569.2 1190.30  26
  -3   6   2 37777.1 1212.31  13
  -3   6   2 37327.6 1172.48  23
   3  -6  -2 37421.9 1339.78  29
   3  -6  -2 39430.0 1337.49  12
  -3   6   1 2767.27 274.309  26
  -3   6   1 2740.64 282.486  13
  -3   6   1 3125.26 288.559  16
   3  -6  -1 3203.99 374.529  29
  -3   6   1 2646.41 255.158  23
   3  -6  -1 3119.21 338.907  12
  -3   6   0 32390.5 1056.34  16
   3  -6   0 31133.8 1267.11  29
  -3   6   0 30688.0 1028.27  26
  -3   6   0 30601.8 1042.05  13
  -3   6   0 30938.1 1028.08  23
   3  -6   0 29021.8 1093.55  12
   3  -6   1 39475.8 1424.22  29
  -3   6  -1 33320.2 1043.37  20
  -3   6  -1 37059.8 1133.77  26
   3  -6   1 34866.9 1141.22  17
   3  -6   1 33498.3 1128.68  27
  -3   6  -1 38298.0 1182.39  16
  -3   6  -1 37523.8 1160.40  13
  -3   6  -1 38021.8 1162.73  23
   3  -6   1 33840.6 1141.28  12
  -3   6  -2 4058.82 311.246  20
  -3   6  -2 4483.51 350.850  13
   3  -6   2 4623.86 388.936  17
  -3   6  -2 4705.04 369.981  16
   3  -6   2 4751.26 389.581  27
  -3   6  -2 4341.55 338.324  26
  -3   6  -2 4437.29 353.929  23
   3  -6   2 4830.74 456.979  29
   3  -6   2 3533.85 309.868  12
   3  -6   3 1013.41 218.555  29
  -3   6  -3 871.325 148.187  20
  -3   6  -3 873.440 141.886  26
   3  -6   3 860.925 157.298  17
  -3   6  -3 868.476 152.787  16
   3  -6   3 859.350 184.470  27
   3  -6   3 1405.77 236.599  15
  -3   6  -3 759.912 138.459  23
  -3   6  -3 851.390 152.663  13
  -3   6  -4 3942.17 312.623  20
  -3   6  -4 4439.77 354.281  16
   3  -6   4 4533.22 390.278  17
   3  -6   4 4554.73 395.008  27
  -3   6  -4 4283.60 336.865  13
   3  -6   4 4632.20 387.476  15
  -3   6  -4 4823.31 352.021  26
  -3   6  -4 4614.03 351.705  23
   3  -6   4 4479.49 400.275  29
  -3   6  -5 15249.1 659.479  20
   3  -6   5 19085.1 795.916  17
   3  -6   5 18842.5 809.673  27
   3  -6   5 18659.5 787.202  15
  -3   6  -5 17618.9 697.225  26
  -3   6  -5 18585.8 756.677  16
  -3   6  -5 16321.3 667.027  13
  -3   6  -5 17975.3 723.257  23
   3  -6   5 17045.1 771.766  29
  -3   6  -6 6824.47 410.513  20
   3  -6   6 6761.24 443.875  29
   3  -6   6 8632.27 490.405  17
   3  -6   6 8185.11 482.591  15
  -3   6  -6 7370.18 450.546  16
  -3   6  -6 7115.60 395.835  26
   3  -6   6 9060.64 510.930  27
  -3   6  -6 7879.96 441.801  23
  -3   6  -7 18318.9 713.232  20
   3  -6   7 24878.9 828.846  17
  -3   6  -7 22192.9 801.827  16
   3  -6   7 23365.9 811.610  15
   3  -6   7 25306.5 837.689  27
  -3   6  -7 20517.8 742.406  23
  -3   6  -8 6710.31 367.726  20
   3  -6   8 9875.70 447.369  27
   3  -6   8 10193.1 452.861  17
  -3   6  -8 8210.90 420.738  16
  -3   6  -8 8544.57 392.164  23
   3  -6   8 8555.82 397.600  15
   3  -6   9 21.8827 36.8339  27
  -3   6  -9 122.422 61.8298  16
   3  -6   9 217.140 65.2009  17
   3  -5 -10 14985.1 576.088  10
  -3   5  10 16375.9 555.014  16
   3  -5  -9 15287.9 636.710  10
   3  -5  -9 14418.8 641.874  22
  -3   5   9 14450.8 594.797  16
  -3   5   8 2003.54 227.977  16
   3  -5  -8 1691.19 226.110  10
   3  -5  -8 1381.67 181.013  12
  -3   5   7 2130.69 247.655  23
  -3   5   7 2353.57 273.334  16
   3  -5  -7 1947.25 246.448  12
  -3   5   6 748.595 150.623  20
  -3   5   6 864.852 176.706  16
  -3   5   6 673.154 153.044  23
   3  -5  -6 884.952 186.676  12
  -3   5   5 11850.5 613.326  20
  -3   5   5 12572.6 666.876  16
  -3   5   5 12020.1 667.184  26
  -3   5   5 12382.4 655.364  23
   3  -5  -5 12962.6 696.349  12
  -3   5   4 9359.99 538.602  20
   3  -5  -4 8920.31 571.334  29
  -3   5   4 9623.83 568.808  16
  -3   5   4 9404.78 578.393  26
  -3   5   4 9971.32 574.545  23
   3  -5  -4 10612.3 648.422  12
  -3   5   3 83372.5 2079.28  20
   3  -5  -3 83618.3 2254.12  29
  -3   5   3 84386.7 2135.55  16
  -3   5   3 88304.0 2230.80  13
  -3   5   3 84780.8 2126.09  23
  -3   5   3 83951.8 2153.70  26
   3  -5  -3 91071.5 2352.04  12
  -3   5   2 44066.4 1346.78  20
  -3   5   2 47629.7 1420.53  16
   3  -5  -2 47186.9 1587.77  29
  -3   5   2 45596.0 1395.53  26
  -3   5   2 45273.1 1419.54  13
  -3   5   2 44372.0 1361.78  23
   3  -5  -2 47379.4 1569.56  12
  -3   5   1 499.242 110.797  20
   3  -5  -1 652.013 183.835  29
  -3   5   1 615.875 135.818  16
  -3   5   1 758.967 154.272  26
  -3   5   1 614.377 128.970  23
  -3   5   1 682.661 148.164  13
   3  -5  -1 769.915 182.182  12
  -3   5   0 1438.40 213.618  20
   3  -5   0 1630.71 276.639  29
   3  -5   0 1162.12 198.923  27
  -3   5   0 1535.26 212.023  26
  -3   5   0 1292.59 194.103  23
  -3   5   0 1367.80 195.053  13
  -3   5   0 1060.69 182.449  16
   3  -5   0 1043.80 171.326  17
   3  -5   0 1349.20 236.006  12
   3  -5   1 42.7599 68.5373  17
   3  -5   1 122.076 93.1563  29
  -3   5  -1-68.0283 64.4973  16
   3  -5   1 73.4533 99.7864  27
  -3   5  -1 27.6313 69.4883  26
  -3   5  -1 29.7118 74.1918  23
  -3   5  -1 56.0233 62.4618  13
  -3   5  -1 89.4315 48.6249  20
   3  -5   1 77.0516 58.7492  12
  -3   5  -2 21289.6 901.618  20
  -3   5  -2 22052.9 883.028  23
   3  -5   2 19997.2 926.851  17
   3  -5   2 22767.4 1061.11  29
  -3   5  -2 23684.3 951.018  16
  -3   5  -2 20386.8 834.182  26
  -3   5  -2 21454.6 852.510  13
   3  -5   2 20821.8 922.378  27
   3  -5   2 19444.5 848.536  12
  -3   5  -3 25055.9 1004.78  20
   3  -5   3 26101.6 1122.69  29
  -3   5  -3 27287.9 1041.33  16
   3  -5   3 23502.7 1036.33  17
   3  -5   3 24709.0 1045.68  27
  -3   5  -3 25547.9 943.883  26
  -3   5  -3 26017.3 983.372  23
  -3   5  -3 25662.6 950.870  13
  -3   5  -4 41459.6 1362.12  20
   3  -5   4 41114.7 1428.60  17
   3  -5   4 41829.3 1458.12  29
   3  -5   4 40885.2 1426.47  27
   3  -5   4 45005.4 1469.49  15
  -3   5  -4 41370.3 1287.35  26
  -3   5  -4 43040.2 1391.23  16
  -3   5  -4 42118.5 1295.21  13
  -3   5  -4 42944.5 1338.69  23
  -3   5  -5 14678.4 751.167  20
   3  -5   5 15276.2 800.333  29
   3  -5   5 16555.4 806.410  17
  -3   5  -5 15639.5 720.342  26
   3  -5   5 15612.3 803.254  27
   3  -5   5 16704.0 820.431  15
  -3   5  -5 15818.7 746.833  23
  -3   5  -5 16944.6 799.960  16
   3  -5   6 3055.38 336.048  29
   3  -5   6 3563.85 354.757  27
   3  -5   6 3573.63 354.756  17
  -3   5  -6 3306.35 349.575  16
   3  -5   6 3899.39 381.742  15
  -3   5  -6 2846.89 294.855  26
  -3   5  -6 3343.34 327.285  23
   3  -5   6 3313.81 420.303  21
  -3   5  -7 1570.05 249.556  16
   3  -5   7 1844.41 253.229  17
   3  -5   7 1788.71 255.153  27
   3  -5   7 1742.02 247.538  15
  -3   5  -7 1354.96 207.781  23
   3  -5   7 1128.18 201.858  29
   3  -5   7 1302.69 257.032  21
   3  -5   8 296.901 112.452  27
   3  -5   8 317.922 104.879  15
  -3   5  -8 139.529 90.1030  23
  -3   5  -8 187.904 101.770  16
   3  -5   8 203.317 109.225  17
   3  -5   8 62.3883 122.951  21
   3  -5   9 3206.14 295.273  17
   3  -5   9 3216.46 284.805  15
  -3   5  -9 2642.05 278.737  16
   3  -5   9 3385.81 284.913  27
  -3   5  -9 2651.34 255.541  23
   3  -5   9 2269.72 304.714  21
   3  -5  10 14021.3 543.163  17
  -3   5 -10 13114.1 580.021  16
   3  -5  10 13396.1 523.992  27
  -3   5 -10 11771.6 501.181  23
   3  -5  10 12192.6 647.142  21
  -3   5 -11 9137.80 407.295  20
  -3   5 -11 8692.49 395.416  16
   3  -5  11 7849.03 435.794  21
   3  -4 -12 13660.0 496.294  28
   3  -4 -12 7849.08 411.434  22
  -3   4  11 6380.17 357.373  16
   3  -4 -11 4370.22 313.449  10
   3  -4 -11 5019.59 363.358  22
  -3   4  11 5590.87 305.344  21
   3  -4 -10 13734.3 642.131  10
  -3   4  10 14583.2 638.564  16
   3  -4 -10 14340.7 684.716  22
  -3   4   9 2953.48 308.330  16
   3  -4  -9 3068.26 318.673  10
  -3   4   9 2756.67 272.695  20
  -3   4   8 2926.36 301.199  20
  -3   4   8 3293.11 346.455  16
   3  -4  -8 3094.45 347.295  10
   3  -4  -8 2806.43 299.148  12
  -3   4   7 16831.2 812.659  20
  -3   4   7 19015.4 875.430  16
  -3   4   7 17087.2 803.229  23
   3  -4  -7 18796.1 833.106  12
  -3   4   6 41520.3 1364.30  20
  -3   4   6 43152.7 1411.94  16
  -3   4   6 38399.4 1317.92  23
   3  -4  -6 43676.8 1385.03  12
  -3   4   5 55180.2 1607.60  20
  -3   4   5 53766.9 1641.21  26
  -3   4   5 55671.4 1630.17  16
  -3   4   5 53048.7 1588.53  23
   3  -4  -5 56571.2 1677.89  12
  -3   4   4 271.587 99.7606  20
   3  -4  -4 206.229 98.6064  29
  -3   4   4 177.810 67.0996  16
  -3   4   4 244.827 103.160  26
  -3   4   4 265.200 99.4031  13
  -3   4   4 166.414 64.4828  23
   3  -4  -4 360.971 115.256  12
   3  -4  -4 511.348 197.027   7
  -3   4   3 19558.4 826.026  20
  -3   4   3 20021.6 844.022  16
  -3   4   3 20223.1 886.846  13
   3  -4  -3 19818.9 904.773  29
  -3   4   3 19496.0 848.950  26
  -3   4   3 19011.1 806.090  23
   3  -4  -3 19775.1 1417.33   7
  -3   4   3 20748.6 1398.32   1
   3  -4  -3 21197.9 964.278  12
  -3   4   2 11072.4 1011.15   1
  -3   4   2 10054.1 565.628  20
  -3   4   2 10263.8 553.771  23
   3  -4  -2 11272.4 686.646  29
  -3   4   2 10595.4 583.402  16
  -3   4   2 9927.67 559.647  26
   3  -4  -2 10326.2 962.162   7
  -3   4   2 9481.92 567.855  13
   3  -4  -2 11165.5 680.909  12
  -3   4   1 20437.4 844.328  20
  -3   4   1 18356.6 815.728  19
   3  -4  -1 20459.4 984.890  29
  -3   4   1 20189.2 839.039  16
  -3   4   1 19397.2 796.939  26
  -3   4   1 19956.9 822.448  13
  -3   4   1 19930.4 1401.02   1
   3  -4  -1 19447.7 1280.61   7
   3  -4  -1 19931.8 939.068  12
  -3   4   1 19938.3 798.389  23
  -3   4   0 6458.64 450.428  20
   3  -4   0 5730.25 512.308  29
   3  -4   0 6079.37 428.230  17
   3  -4   0 5269.38 400.597  27
  -3   4   0 6289.45 422.441  26
  -3   4   0 5893.20 407.456  13
  -3   4   0 5709.14 729.034   1
  -3   4   0 6336.25 419.896  23
   3  -4   0 5626.99 647.812   7
   3  -4   0 5635.96 462.602  12
  -3   4   0 6210.49 445.188  16
  -3   4  -1 15522.0 744.270  20
   3  -4   1 15456.8 843.889  29
   3  -4   1 14235.4 714.683  17
  -3   4  -1 16046.0 745.228  16
   3  -4   1 14049.5 700.329  27
  -3   4  -1 14816.5 669.286  26
  -3   4  -1 15016.0 672.423  13
  -3   4  -1 15005.0 687.021  23
  -3   4  -1 12589.0 1090.33   1
   3  -4   1 13684.5 1005.48   7
   3  -4   1 15369.6 730.506  12
  -3   4  -2 41939.8 1350.05  20
  -3   4  -2 43123.1 1345.80  16
   3  -4   2 37548.6 1330.98  17
   3  -4   2 42121.1 1456.67  29
  -3   4  -2 38957.9 1202.75  26
  -3   4  -2 38789.7 1200.00  13
  -3   4  -2 41939.8 1266.42  23
  -3   4  -2 39278.4 1897.84   1
   3  -4   2 38203.8 1304.78  27
   3  -4   2 38459.0 1238.50  12
  -3   4  -3 18653.5 837.141  16
  -3   4  -3 17878.1 1188.82   5
   3  -4   3 17204.0 840.626  17
  -3   4  -3 17101.3 727.905  26
  -3   4  -3 17639.0 768.501  23
   3  -4   3 17106.5 863.904  29
   3  -4   3 16201.0 814.672  27
  -3   4  -3 16398.3 710.255  13
   3  -4   3 15525.0 936.906  21
  -3   4  -4 31003.3 1627.98   5
   3  -4   4 31165.3 1179.84  17
  -3   4  -4 29963.8 1025.76  26
   3  -4   4 29772.4 1179.28  29
   3  -4   4 27298.2 1125.24  27
  -3   4  -4 31358.9 1155.75  16
  -3   4  -4 30252.5 1078.37  23
   3  -4   4 28018.6 1285.94  21
  -3   4  -5 4629.03 417.470  16
   3  -4   5 4490.56 409.815  17
   3  -4   5 3815.37 411.090  29
   3  -4   5 4050.09 399.001  15
  -3   4  -5 3264.49 517.386   5
  -3   4  -5 4038.26 364.584  23
  -3   4  -5 2632.12 505.032   9
   3  -4   5 3852.56 446.993  21
   3  -4   5 4019.55 399.514  27
  -3   4  -6 648.695 162.673  16
   3  -4   6 500.778 142.389  17
   3  -4   6 349.825 138.995  29
   3  -4   6 378.376 141.002  27
   3  -4   6 592.521 161.325  15
  -3   4  -6 473.287 131.248  23
   3  -4   6 510.180 130.337  21
  -3   4  -7 31860.4 1224.30  16
   3  -4   7 31151.1 1149.54  17
   3  -4   7 28367.7 1123.74  29
   3  -4   7 30840.4 1134.74  27
   3  -4   7 31533.4 1196.42  15
  -3   4  -7 29824.3 1126.66  23
   3  -4   7 28612.4 1310.77  21
  -3   4  -8 11590.9 663.668  23
   3  -4   8 11809.3 653.409  17
   3  -4   8 11633.1 687.130  15
   3  -4   8 11008.5 772.690  21
   3  -4   8 11642.0 639.939  27
  -3   4  -8 12105.1 731.532  16
  -3   4  -9 14639.4 792.465  16
   3  -4   9 14793.2 708.342  17
   3  -4   9 13218.8 652.356  27
   3  -4   9 14337.3 734.791  15
  -3   4  -9 13119.5 696.409  23
   3  -4   9 13933.5 851.188  21
  -3   4 -10 10866.5 644.215  16
   3  -4  10 10878.2 566.068  17
   3  -4  10 10970.6 544.437  27
  -3   4 -10 9649.10 550.531  23
   3  -4  10 11080.9 710.821  21
   3  -4  10 10964.3 585.802  15
   3  -4  11 4428.18 298.118  17
   3  -4  11 4704.61 315.698  15
  -3   4 -11 4137.76 302.436  23
  -3   4 -11 5000.19 381.844  16
   3  -4  11 4570.13 397.461  21
  -3   4 -12 86.9682 32.7321  23
  -3   4 -12 76.8420 64.8729  16
   3  -4  12 192.771 86.3450  21
  -3   4 -13 210.319 57.2481  16
   3  -4  13 139.994 50.6819  21
   3  -3 -13 16310.8 561.833  28
   3  -3 -13 15210.9 550.654  24
  -3   3  13 15853.7 476.410  21
   3  -3 -12 1122.36 189.581  22
  -3   3  12 1396.80 159.779  21
  -3   3  11 730.480 132.167  20
   3  -3 -11 362.747 116.417  10
  -3   3  11 862.914 159.037  16
   3  -3 -11 694.153 178.602  22
   3  -3 -10 2388.48 282.839  10
  -3   3  10 2389.94 283.792  16
  -3   3  10 2207.33 267.030  20
  -3   3   9 6380.43 489.551  20
   3  -3  -9 6608.96 499.153  10
  -3   3   9 6495.38 499.730  16
  -3   3   8 11684.4 704.085  20
  -3   3   8 12377.5 723.840  16
  -3   3   7 5633.93 475.956  20
  -3   3   7 6524.19 501.864  16
  -3   3   7 5443.53 431.147  23
   3  -3  -7 6164.85 448.567  12
  -3   3   6 85963.6 2245.76  20
  -3   3   6 87823.5 2214.63  16
  -3   3   6 77529.1 2102.82  23
   3  -3  -6 87641.8 3108.56   7
  -3   3   6 86471.9 2958.22   1
   3  -3  -6 87508.5 2146.49  12
  -3   3   5 8354.54 540.404  20
   3  -3  -5 9298.31 558.281  12
  -3   3   5 7804.82 517.573  16
   3  -3  -5 6902.64 689.055   8
  -3   3   5 8806.65 845.576   1
  -3   3   5 7601.77 494.157  23
   3  -3  -5 8914.84 902.954   7
  -3   3   5 7408.29 515.755  26
  -3   3   4 801.009 162.854  20
  -3   3   4 861.209 159.395  16
  -3   3   4 1200.80 306.104   1
  -3   3   4 865.809 166.468  26
  -3   3   4 1002.00 179.248  13
  -3   3   4 771.303 152.863  23
   3  -3  -4 699.409 249.577   7
   3  -3  -4 1049.82 204.834  12
  -3   3   3 6716.41 446.063  16
  -3   3   3 6559.06 441.157  20
  -3   3   3 6498.94 410.859  23
   3  -3  -3 6168.46 457.622  29
  -3   3   3 6710.46 440.381  26
  -3   3   3 6498.69 449.702  13
   3  -3  -3 7043.80 767.886   7
  -3   3   3 6279.54 698.235   1
   3  -3  -3 6915.19 509.974  12
  -3   3   2 2833.29 283.941  20
  -3   3   2 2451.33 430.828   1
   3  -3  -2 2502.30 300.101  29
  -3   3   2 2596.83 265.083  16
  -3   3   2 2700.88 267.004  13
   3  -3  -2 3203.64 498.590   7
   3  -3  -2 2511.14 301.948  12
  -3   3   1 50699.0 1426.02  20
   3  -3  -1 48741.5 1563.87  29
  -3   3   1 49339.1 1400.98  16
   3  -3  -1 52740.7 2045.11   7
  -3   3   1 50523.8 2125.53   1
   3  -3  -1 49868.7 1512.08  12
   3  -3   0 30699.9 1178.24  29
  -3   3   0 31479.0 1033.88  16
  -3   3   0 29098.9 1593.71   1
   3  -3   0 32053.4 1482.88   7
   3  -3   1 84723.3 2870.45   2
  -3   3  -1 92799.8 2117.95  16
  -3   3  -1 80667.7 2583.86   9
  -3   3  -1 78957.0 2827.42   1
   3  -3   1 85777.0 2669.46   7
   3  -3   1 87560.7 2281.43  29
   3  -3   2 8769.61 852.601   2
  -3   3  -2 9332.67 742.545   5
   3  -3   2 9103.47 551.609  17
   3  -3   2 8887.74 528.325  27
  -3   3  -2 9341.75 784.835   9
  -3   3  -2 8781.30 789.844   1
  -3   3  -2 10051.8 546.401  16
  -3   3  -2 9081.71 707.534   4
   3  -3   2 9844.22 762.343   7
   3  -3   2 8635.46 624.914  21
   3  -3   2 9860.28 603.692  29
   3  -3   3 379.383 132.145  29
  -3   3  -3 291.820 145.641   1
   3  -3   3 549.268 148.859  17
  -3   3  -3 222.226 119.226   5
   3  -3   3 414.585 138.586  27
  -3   3  -3 327.331 163.559   9
   3  -3   3 305.852 178.188   2
  -3   3  -3 416.804 100.083  16
   3  -3   3 287.408 106.963   7
   3  -3   3 303.097 115.355  21
  -3   3  -3 138.523 115.737   4
  -3   3  -4 12509.7 907.546   5
   3  -3   4 12055.9 658.472  17
   3  -3   4 9922.06 1014.91   2
  -3   3  -4 10491.7 918.293   9
   3  -3   4 12065.7 667.214  29
  -3   3  -4 12472.9 669.303  16
  -3   3  -4 10382.3 855.161   4
   3  -3   4 11250.9 643.819  27
   3  -3   4 11494.1 724.047  21
  -3   3  -5 22.1640 92.4777   5
   3  -3   5 128.932 81.3101  17
   3  -3   5-44.6995 109.747   2
   3  -3   5 125.806 87.8095  21
   3  -3   5 48.6167 71.4537  27
   3  -3   5 185.716 98.6288  15
   3  -3   5 69.9761 65.5686  29
  -3   3  -5-28.3369 66.6455  23
  -3   3  -5 156.652 143.791   4
   3  -3   6 13673.1 805.362  21
   3  -3   6 13625.6 694.741  17
  -3   3  -6 12690.0 1002.31   5
   3  -3   6 12383.6 703.363  29
   3  -3   6 10411.0 1168.18   2
   3  -3   6 13201.8 697.818  27
   3  -3   6 13693.6 730.217  15
  -3   3  -6 13669.0 682.442  23
  -3   3  -6 9917.06 955.266   4
   3  -3   7 19732.7 867.676  17
  -3   3  -7 18174.4 1274.93   5
   3  -3   7 18994.0 841.317  27
   3  -3   7 19244.8 907.716  15
  -3   3  -7 19129.1 862.355  23
   3  -3   7 20221.1 1009.29  21
   3  -3   8 16943.2 792.086  27
   3  -3   8 17690.1 819.275  17
   3  -3   8 17412.8 874.941  15
   3  -3   8 19324.6 1017.89  21
  -3   3  -8 17954.7 860.805  23
   3  -3   9 14252.6 723.750  17
   3  -3   9 14398.9 784.273  15
   3  -3   9 14189.8 694.896  27
  -3   3  -9 14042.7 762.433  23
   3  -3   9 13698.3 843.655  21
   3  -3  10 4065.01 351.222  17
  -3   3 -10 3335.15 356.696  23
   3  -3  10 4072.72 388.850  15
   3  -3  10 3825.95 332.406  27
   3  -3  10 4290.03 457.867  21
   3  -3  11 667.101 130.872  17
   3  -3  11 792.661 162.182  15
  -3   3 -11 696.228 142.187  23
   3  -3  11 873.651 203.813  21
   3  -3  12 56.3068 63.5939  15
  -3   3 -12-14.1690 74.4617  23
   3  -3  12 46.2353 61.3451  21
   3  -3  13 23934.4 861.642  21
  -3   3 -14 1754.64 167.985  16
   3  -3  14 2358.54 202.667  21
   3  -2 -14 230.975 73.1510  24
   3  -2 -13 711.871 141.188  28
   3  -2 -13 451.083 99.9963  22
  -3   2  12 3012.35 229.363  14
  -3   2  12 3481.01 300.792  21
   3  -2 -11 1589.70 260.395  22
  -3   2  11 2177.17 267.171  16
   3  -2 -11 1510.34 214.003  10
  -3   2  11 2182.61 216.895  14
  -3   2  11 2162.80 276.559  20
  -3   2  10 48.3839 44.7959  14
  -3   2  10 0.93515 86.8040  20
  -3   2  10 110.222 99.6697  16
   3  -2 -10 31.1871 73.2081  10
  -3   2   9 54627.2 1715.87  20
  -3   2   9 50049.8 1587.70  16
   3  -2  -9 51671.9 1570.94  10
  -3   2   8 16055.7 848.366  20
  -3   2   8 14947.6 785.192  16
   3  -2  -8 15638.3 765.909  10
   3  -2  -8 14020.1 1103.39   8
  -3   2   7 28168.3 1123.85  20
  -3   2   7 26629.0 1047.51  16
  -3   2   7 25405.9 1022.05  19
  -3   2   7 24300.2 1520.14   6
   3  -2  -7 24982.3 1449.04   8
  -3   2   7 24253.0 959.948  23
   3  -2  -7 26854.3 1489.66   7
  -3   2   6 23295.4 951.890  20
  -3   2   6 21281.9 891.973  19
  -3   2   6 21320.1 1344.81   6
  -3   2   6 21142.9 877.662  16
   3  -2  -6 20266.3 1220.48   8
  -3   2   6 20961.5 1261.38   1
  -3   2   6 18077.2 804.857  23
   3  -2  -6 21094.5 1321.22   7
   3  -2  -6 20321.5 824.347  12
  -3   2   5 3426.43 323.682  20
  -3   2   5 3007.00 439.267   1
  -3   2   5 3218.09 491.672   6
  -3   2   5 3141.19 307.232  16
  -3   2   5 2694.56 426.872   4
   3  -2  -5 2904.55 424.885   8
   3  -2  -5 4096.34 565.249   7
  -3   2   5 2878.66 296.363  26
   3  -2  -5 3094.27 320.123  12
  -3   2   4 29229.5 1358.18   4
   3  -2  -4 26534.4 1298.53   8
   3  -2  -4 29747.6 1544.26   7
  -3   2   3 19130.4 1016.04   4
   3  -2  -3 18151.3 976.955   8
   3  -2  -3 20588.3 1221.63   7
  -3   2   2 39381.5 1441.39   9
   3  -2  -2 42362.8 1744.87   7
   3  -2  -2 35289.3 1308.02   8
  -3   2   2 38114.1 1467.52   4
   3  -2  -2 42586.1 1527.46   2
  -3   2   1 13202.7 797.885   4
   3  -2  -1 13887.1 898.940   7
  -3   2   1 12979.7 782.998   9
   3  -2  -1 13886.5 827.070   2
   3  -2   0 15112.4 886.579   2
  -3   2   0 14173.6 848.771   9
  -3   2   0 14436.5 837.161   4
   3  -2   0 14553.2 885.402   7
   3  -2   1 13139.0 851.102   2
  -3   2  -1 13748.3 769.387   5
  -3   2  -1 13744.5 874.566   9
  -3   2  -1 13109.1 802.922   4
   3  -2   1 12569.0 811.116   7
   3  -2   2 33114.0 1484.01   2
  -3   2  -2 33119.5 1280.75   5
  -3   2  -2 31119.2 1430.20   9
   3  -2   2 33231.4 1368.30   7
  -3   2  -2 31260.0 1376.40   4
  -3   2  -3 198.744 123.508   5
  -3   2  -3 265.380 143.329   9
   3  -2   3 258.818 160.900   2
   3  -2   3 260.680 135.431   7
  -3   2  -3 113.919 84.4500   4
   3  -2   4 36385.3 1800.23   2
  -3   2  -4 37114.2 1467.78   5
   3  -2   4 37936.2 1448.09   7
  -3   2  -4 34897.5 1606.49   4
   3  -2   5 37834.6 1964.54   2
  -3   2  -5 37146.0 1543.66   5
  -3   2  -5 35404.9 1678.75   4
   3  -2   6 40664.7 1258.45  17
   3  -2   6 35920.6 2104.96   2
  -3   2  -6 40642.6 1724.33   5
   3  -2   6 39243.7 1258.50  27
   3  -2   6 42044.3 1336.60  15
  -3   2  -6 36829.1 1817.13   4
   3  -2   6 41632.3 1363.88  21
   3  -2   7 40936.0 1408.53  21
   3  -2   7 37302.7 1222.80  14
   3  -2   7 40317.3 1262.05  17
  -3   2  -7 39054.4 1816.17   5
   3  -2   7 41732.7 1269.22  27
   3  -2   7 40760.9 1368.74  15
  -3   2  -7 36360.6 1936.24   4
   3  -2   8 8217.27 571.110  15
   3  -2   8 7965.02 504.499  17
   3  -2   8 7468.80 568.563  21
   3  -2   8 7423.29 493.797  27
   3  -2   8 7308.18 500.593  14
  -3   2  -8 7254.21 809.475   5
  -3   2  -8 6992.74 870.066   4
   3  -2   9 298.823 106.382  27
   3  -2   9 370.085 118.755  15
   3  -2   9 462.235 142.502  17
   3  -2   9 488.718 146.838  14
   3  -2   9 386.756 88.3765  21
  -3   2  -9 283.105 261.967   4
   3  -2  10 6205.99 478.597  14
   3  -2  10 6965.70 471.178  17
   3  -2  10 7862.94 562.087  15
   3  -2  10 7133.43 571.072  21
   3  -2  11 8649.00 562.455  15
   3  -2  11 7520.49 513.965  14
   3  -2  11 9302.66 631.029  21
   3  -2  12 7896.38 497.680  15
   3  -2  12 7092.78 463.172  14
  -3   2 -12 6672.54 449.441  23
   3  -2  13 9415.88 470.614  15
   3  -2  13 9591.38 477.083  14
  -3   2 -13 8110.03 442.043  23
   3  -2  14 6532.79 333.635  14
   3  -2  14 7498.66 416.542  21
   3  -1 -14 4285.42 270.897  28
  -3   1  14 4892.46 255.235  14
   3  -1 -14 4214.47 306.584  24
  -3   1  13 23.5978 37.3352  14
   3  -1 -13 202.982 103.636  24
   3  -1 -13 30.1351 58.8503  28
   3  -1 -13-9.60665 47.7583  22
  -3   1  13 66.1582 70.8924  21
  -3   1  12 10479.0 526.200  11
   3  -1 -12 14375.6 698.788  28
  -3   1  12 13542.7 593.903  14
   3  -1 -12 10194.8 594.378  22
  -3   1  12 14357.4 673.392  21
  -3   1  11 19433.8 817.844  11
  -3   1  11 19906.2 824.566  19
  -3   1  11 21832.3 836.325  14
   3  -1 -11 22774.3 975.530  22
  -3   1  11 22574.7 968.625  20
  -3   1  10 11596.2 638.251  11
  -3   1  10 12736.8 674.316  19
   3  -1 -10 12506.4 660.492  10
  -3   1  10 11702.0 658.346  16
  -3   1  10 12779.6 645.837  14
   3  -1 -10 12008.3 732.421  22
  -3   1  10 12448.3 733.044  20
  -3   1   9 44268.6 1497.66  20
  -3   1   9 40881.8 1346.46  11
  -3   1   9 39663.5 1371.48  19
  -3   1   9 41117.0 2080.04   6
   3  -1  -9 39936.1 1308.28  10
  -3   1   9 40366.9 1353.95  16
   3  -1  -9 39083.9 1964.14   5
  -3   1   8 7015.77 547.376  20
  -3   1   8 6270.25 474.827  11
  -3   1   8 6141.95 487.662  19
  -3   1   8 6103.29 756.767   6
   3  -1  -8 6588.21 474.741  10
   3  -1  -8 7018.25 756.989   8
  -3   1   8 6272.38 479.290  16
  -3   1   7 903.261 185.457  20
  -3   1   7 775.437 179.820  19
  -3   1   7 717.171 165.939  11
  -3   1   7 827.618 288.071   6
  -3   1   7 776.967 168.188  16
   3  -1  -7 670.529 155.691  10
   3  -1  -7 961.841 272.540   8
   3  -1  -7 577.335 216.366   7
  -3   1   6 725.850 175.958  20
  -3   1   6 657.689 218.675   6
   3  -1  -6 573.120 160.230  10
   3  -1  -6 530.638 199.639   8
   3  -1  -6 780.694 243.478   7
  -3   1   6 610.525 132.967  16
   3  -1  -5 3563.99 456.138   8
  -3   1   5 3291.00 480.976   6
  -3   1   5 2918.96 375.073   9
   3  -1  -5 3183.81 450.416   2
   3  -1  -5 2826.94 441.552   7
  -3   1   5 2613.91 423.998   4
  -3   1   4 18292.3 947.928   9
  -3   1   4 17989.8 1026.26   4
   3  -1  -4 16615.2 971.120   8
   3  -1  -4 19333.4 1067.94   2
   3  -1  -4 17962.0 1091.01   7
  -3   1   3 59192.6 1856.99   9
   3  -1  -3 55173.4 1795.79   8
  -3   1   3 55195.4 1906.94   4
   3  -1  -3 61166.4 1939.02   2
   3  -1  -3 59812.6 2068.92   7
  -3   1   2 126735. 3148.78   9
   3  -1  -2 120795. 2898.50   8
   3  -1  -2 139685. 3391.29   7
   3  -1  -2 131434. 3192.33   2
  -3   1   2 132221. 3238.24   4
  -3   1   1 124218. 3030.85   9
  -3   1   1 127534. 3094.28   4
   3  -1  -1 130031. 3152.24   7
   3  -1  -1 125875. 3052.76   2
  -3   1   0 8792.53 625.786   9
   3  -1   0 8006.28 399.560   8
  -3   1   0 8659.13 618.062   4
   3  -1   0 8788.40 625.539   7
   3  -1   0 8179.51 602.344   2
  -3   1  -1 59294.2 1915.51   9
   3  -1   1 58129.3 1802.13   7
  -3   1  -1 58029.5 1848.55   4
   3  -1   1 56475.9 1860.48   2
  -3   1  -2 7186.84 455.294   5
  -3   1  -2 7464.22 619.388   9
  -3   1  -2 7830.46 617.411   4
   3  -1   2 7192.64 561.916   7
   3  -1   2 7171.79 600.541   2
   3  -1   3 111336. 3009.35   2
  -3   1  -3 104420. 2507.05   5
  -3   1  -3 105393. 2930.06   9
   3  -1   3 110239. 2790.70   7
  -3   1  -3 109085. 2971.98   4
   3  -1   4 108021. 3180.50   2
  -3   1  -4 105418. 2628.84   5
  -3   1  -4 112660. 3073.30   4
   3  -1   5 13667.1 1025.26   2
  -3   1  -5 12837.3 765.235   5
  -3   1  -5 12823.1 916.761   4
  -3   1  -6 5517.73 540.278   5
   3  -1   6 5983.22 726.143   2
  -3   1  -6 5638.17 644.531   4
  -3   1  -7 1936.86 423.465   4
  -3   1  -7 1713.87 335.947   5
   3  -1   7 2491.33 281.277  15
   3  -1   7 1360.48 382.495   2
   3  -1   7 1934.38 233.276  14
   3  -1   7 1927.49 240.476  21
   3  -1   8 6236.55 445.925  17
   3  -1   8 6189.49 869.581   2
  -3   1  -8 6640.70 719.066   5
   3  -1   8 6430.78 495.021  15
   3  -1   8 6410.39 461.197  14
  -3   1  -8 5810.52 797.028   4
   3  -1   8 6962.28 504.382  21
  -3   1  -9 1592.63 470.189   4
   3  -1   9 2403.49 302.979  15
   3  -1   9 2292.24 277.989  17
   3  -1   9 2273.14 282.481  14
   3  -1   9 2726.58 318.631  21
   3  -1  10 44134.9 1469.79  15
   3  -1  10 41688.7 1414.95  14
   3  -1  10 43876.0 1492.69  21
   3  -1  11 13976.5 742.195  15
   3  -1  11 13725.4 734.493  14
   3  -1  11 14654.9 783.264  21
   3  -1  12 2700.77 309.445  21
   3  -1  12 2585.97 292.851  15
   3  -1  12 2451.03 290.230  14
   3  -1  13 2606.21 287.472  14
   3  -1  13 2114.71 243.493  15
   3  -1  13 2422.36 266.397  21
   3  -1  14 36.3135 63.8411  14
   3  -1  14 3.79284 51.2724  21
   3  -1  15 969.284 124.012  14
   3  -1  15 782.918 110.329  21
   3   0 -14 2711.84 216.890  28
  -3   0  14 3075.66 230.907  14
   3   0 -14 2193.16 224.105  24
  -3   0  14 2848.98 237.450  21
  -3   0  13 4670.66 347.801  11
   3   0 -13 5024.00 372.822  28
  -3   0  13 5802.09 371.329  14
   3   0 -13 5071.45 409.707  24
  -3   0  13 5630.24 394.064  21
  -3   0  12 27453.5 1004.66  11
  -3   0  12 26774.0 980.897  19
  -3   0  12 30761.5 1012.05  14
  -3   0  12 31321.2 1072.53  21
   3   0 -12 30791.8 1092.65  28
  -3   0  11 5180.99 420.312  11
  -3   0  11 5276.71 431.662  19
   3   0 -11 5527.97 469.227  28
  -3   0  11 5888.18 431.303  14
  -3   0  11 5372.19 453.788  20
   3   0 -11 5257.20 442.535  22
  -3   0  11 5555.24 448.070  21
  -3   0  10 15007.4 773.766  11
  -3   0  10 14812.9 780.741  19
   3   0 -10 14445.9 806.335  22
  -3   0  10 15077.7 816.260  20
  -3   0   9 13874.5 739.990  11
  -3   0   9 13479.6 753.029  19
  -3   0   9 13310.4 1144.66   6
   3   0  -9 11812.7 661.121  10
  -3   0   9 11983.0 658.491  16
   3   0  -9 12515.2 1045.97   8
   3   0  -9 12708.3 1037.46   5
   3   0  -9 12410.4 740.094  22
  -3   0   9 14295.3 787.884  20
  -3   0   8 232.155 113.427  20
  -3   0   8 394.601 141.676  19
  -3   0   8 321.804 121.927  11
  -3   0   8 215.719 141.130   6
   3   0  -8 817.844 299.599   8
  -3   0   8 265.734 119.756  16
   3   0  -8 261.045 114.155  10
   3   0  -8 463.769 179.047   5
   3   0  -8 245.140 132.482  22
  -3   0   7 16246.9 806.864  20
  -3   0   7 15685.4 764.873  11
  -3   0   7 16666.6 821.909  19
  -3   0   7 16942.6 1240.31   6
  -3   0   7 15741.7 735.577  16
   3   0  -7 15590.7 737.873  10
   3   0  -7 16476.2 1116.45   8
   3   0  -7 17025.1 843.570  22
  -3   0   6 68429.3 2499.50   6
  -3   0   6 59868.8 2209.69   9
  -3   0   6 61827.7 2369.41   4
   3   0  -6 67273.9 2189.87   7
   3   0  -6 63509.0 2306.16   8
  -3   0   5 135101. 3565.59   6
  -3   0   5 121204. 3288.19   9
  -3   0   5 125932. 3478.04   4
   3   0  -5 112029. 3295.88   8
   3   0  -5 134394. 3393.99   7
  -3   0   4 107278. 2900.03   9
  -3   0   4 116123. 3059.34   4
   3   0  -4 112117. 3121.11   2
   3   0  -4 107422. 2909.75   8
   3   0  -4 105069. 2953.99   7
   3   0  -3 739.151 192.401   2
  -3   0   3 910.224 207.007   9
   3   0  -3 1047.04 219.114   8
  -3   0   3 759.715 210.378   4
   3   0  -3 803.169 222.833   7
  -3   0   2 1674.29 275.344   9
   3   0  -2 1653.57 269.356   2
   3   0  -2 1453.78 218.729   8
   3   0  -2 1765.05 282.109   7
  -3   0   2 1688.79 283.948   4
   3   0  -1 1697.24 273.164   2
  -3   0   1 1508.30 262.713   9
   3   0  -1 1707.65 217.628   8
   3   0  -1 1600.24 252.506   7
  -3   0   1 1852.97 271.128   4
  -3   0   0 72564.2 2072.49   9
   3   0   0 71164.0 1710.13   8
  -3   0   0 73323.6 2070.72   4
   3   0   0 71203.9 2017.83   7
   3   0   0 71882.1 2084.50   2
  -3   0  -1 80352.2 2187.98   9
   3   0   1 76549.3 2070.10   7
  -3   0  -1 77125.0 2132.26   4
   3   0   1 75656.4 2166.59   2
   3   0   2 37207.8 1410.38   2
  -3   0  -2 33298.0 878.157   5
  -3   0  -2 39422.8 1426.92   4
  -3   0  -2 36927.3 1395.95   9
   3   0   2 37979.4 1356.77   7
  -3   0  -3 43305.8 1164.56   5
  -3   0  -3 46979.5 1652.09   9
  -3   0  -3 48463.5 1709.78   4
   3   0   3 47724.6 1667.37   2
   3   0   4 35541.7 1452.89   2
  -3   0  -4 34465.1 1454.14   4
  -3   0  -4 31844.2 1037.74   5
  -3   0  -4 34834.1 1429.25   9
   3   0   5 7909.74 696.580   2
  -3   0  -5 7130.01 487.985   5
  -3   0  -5 7908.64 694.054   4
  -3   0  -6 11844.0 734.608   5
   3   0   6 13831.3 1023.84   2
  -3   0  -6 13289.9 976.783   4
  -3   0  -7 27987.4 1315.12   5
   3   0   7 25672.7 1556.54   2
  -3   0  -7 28941.3 1578.09   4
   3   0   8 7041.38 855.401   2
   3   0   8 9694.22 584.415  15
   3   0   8 8476.95 523.055  14
  -3   0  -8 8296.92 903.625   4
   3   0   9 8871.51 1020.97   2
   3   0   9 11151.1 649.126  15
   3   0   9 10107.9 603.611  14
  -3   0  -9 8427.20 985.865   4
   3   0   9 10212.9 592.576  21
   3   0  10 9838.27 616.340  15
  -3   0 -10 7819.94 975.730   4
   3   0  10 9877.46 620.498  14
   3   0  10 9693.98 596.862  21
   3   0  11 8830.55 579.576  15
   3   0  11 8807.99 578.727  14
   3   0  11 8085.22 540.105  21
   3   0  12 989.967 185.400  15
   3   0  12 1180.15 208.708  14
   3   0  12 1231.58 201.868  21
   3   0  13-103.302 81.0288  15
   3   0  13-83.6606 97.9894  14
   3   0  13-90.6675 70.9448  21
   3   0  14 1650.86 206.221  15
   3   0  14 1630.75 217.868  14
   3   0  14 1845.22 199.874  21
   3   0  15 6706.37 374.590  14
  -3  -1  14 9175.31 424.764  14
   3   1 -14 8385.36 451.841  25
  -3  -1  14 8225.28 418.478  21
  -3  -1  13 19288.9 794.087  11
   3   1 -13 19678.2 769.881  28
  -3  -1  13 22271.1 797.818  14
   3   1 -13 20422.6 842.042  24
  -3  -1  13 20913.1 805.324  21
  -3  -1  12 10108.2 605.394  11
  -3  -1  12 9407.71 585.701  19
  -3  -1  12 11549.8 591.661  14
   3   1 -12 10403.3 650.074  24
  -3  -1  12 11272.6 613.097  21
   3   1 -12 11110.7 614.109  28
  -3  -1  11 2665.78 329.145  11
  -3  -1  11 3121.27 341.803  19
   3   1 -11 3442.72 364.701  28
  -3  -1  11 3269.69 334.412  14
   3   1 -11 3174.70 386.055  24
  -3  -1  11 3115.61 333.821  21
  -3  -1  10 3579.60 375.314  11
  -3  -1  10 3530.39 389.284  19
   3   1 -10 3842.28 395.888  28
   3   1 -10 3726.59 370.479  22
  -3  -1  10 3615.80 364.220  21
  -3  -1  10 3572.28 389.792  20
  -3  -1   9 18019.3 869.486  11
  -3  -1   9 18252.8 901.150  19
  -3  -1   9 18496.3 1378.84   6
   3   1  -9 14555.6 1121.71   5
   3   1  -9 18552.0 1328.39   8
   3   1  -9 17670.6 851.611  28
   3   1  -9 16904.3 849.756  22
  -3  -1   9 17100.8 851.733  20
  -3  -1   8 48741.3 1532.09  11
  -3  -1   8 49794.1 1587.22  19
  -3  -1   8 47746.9 2249.70   6
   3   1  -8 45035.7 1959.15   5
   3   1  -8 47976.7 2167.39   8
   3   1  -8 45604.0 1463.40  28
   3   1  -8 45999.4 1520.40  22
  -3  -1   8 46362.3 1501.63  20
  -3  -1   7 28999.8 1086.61  20
  -3  -1   7 28638.3 1110.53  11
  -3  -1   7 29339.8 1137.81  19
  -3  -1   7 29579.7 1672.11   6
   3   1  -7 26161.3 1371.73   5
   3   1  -7 28995.8 1582.29   8
   3   1  -7 32089.1 1155.90  22
  -3  -1   6 15604.2 1108.07   6
  -3  -1   6 14482.4 1041.19   9
   3   1  -6 13890.1 1018.39   8
   3   1  -6 14925.1 933.379   5
   3   1  -5 32473.9 1343.42   5
  -3  -1   5 34467.3 1578.82   9
  -3  -1   5 36781.3 1645.92   4
   3   1  -5 34977.1 1569.19   8
   3   1  -5 36178.1 1437.22   7
  -3  -1   4 851.373 226.902   6
  -3  -1   4 893.745 237.874   9
   3   1  -4 935.639 175.082   5
   3   1  -4 1308.18 273.067   8
  -3  -1   4 872.995 233.527   4
   3   1  -4 936.620 221.204   7
  -3  -1   3 41.0121 76.8080   9
   3   1  -3 150.318 72.6098   5
   3   1  -3 99.4060 124.847   8
   3   1  -3 79.6704 103.467   7
  -3  -1   3 147.681 128.322   4
  -3  -1   2 71855.7 2073.95   9
   3   1  -2 68309.7 1858.85   8
  -3  -1   2 70663.9 2062.20   4
   3   1  -2 74105.6 2042.30   7
  -3  -1   1 11319.9 718.316   9
   3   1  -1 11587.7 622.977   8
   3   1  -1 12164.4 752.988   2
  -3  -1   1 10689.8 683.143   4
   3   1  -1 11534.3 685.252   7
  -3  -1   0 73951.1 2099.63   9
   3   1   0 70903.2 1807.23   8
   3   1   0 72078.1 2083.88   2
  -3  -1   0 70490.5 2008.85   4
   3   1   1 172568. 3544.32   8
   3   1   1 182429. 4001.39   2
  -3  -1  -1 177015. 3893.11   4
  -3  -1  -1 184367. 3980.39   9
  -3  -1  -2 3289.78 378.142   9
  -3  -1  -2 3222.94 369.219   4
   3   1   2 3448.81 386.558   2
  -3  -1  -3 10214.8 677.718   9
  -3  -1  -3 10490.9 699.811   4
   3   1   3 10002.4 675.979   2
  -3  -1  -4 25096.2 1156.47   9
  -3  -1  -4 24596.4 1164.04   4
   3   1   4 23216.3 1099.67   2
   3   1   5 4159.47 461.220   2
  -3  -1  -5 4286.15 485.516   9
  -3  -1  -5 3810.35 466.675   4
  -3  -1  -6 1749.40 337.757   4
  -3  -1  -6 1748.86 342.570   9
   3   1   6 1764.29 317.423   2
   3   1   7 37340.4 1759.03   2
  -3  -1  -7 33833.0 1667.74   9
  -3  -1  -7 39530.8 1820.95   4
   3   1   8 57644.3 1591.08  15
   3   1   8 56870.3 1579.80  14
  -3  -1  -8 54871.2 2375.90   4
  -3  -1  -9 12519.2 1053.75   9
   3   1   9 18092.5 753.588  18
   3   1   9 13367.3 1167.71   2
   3   1   9 17332.4 804.367  15
   3   1   9 17111.7 798.597  14
  -3  -1  -9 12706.5 1161.61   4
   3   1  10 7441.78 471.719  18
   3   1  10 7065.26 512.757  15
   3   1  10 7287.68 522.555  14
   3   1  11 139.189 76.0513  18
   3   1  11 43.4504 67.0136  15
   3   1  11 99.6755 89.2670  14
   3   1  12 2494.29 268.656  18
   3   1  12 2748.41 324.124  15
   3   1  12 2858.80 322.322  14
   3   1  13 5839.92 396.922  18
   3   1  13 6977.57 477.164  15
   3   1  13 7187.32 479.070  14
   3   1  14 14549.7 653.426  14
   3   1  15 2410.22 223.189  14
   3   1  16 584.157 86.8524  14
   3   2 -14 4503.95 310.069  25
  -3  -2  14 4853.70 296.320  14
   3   2 -14 3876.64 269.062  24
  -3  -2  14 4703.36 295.861  21
  -3  -2  13-30.8762 75.9174  11
   3   2 -13-91.6324 72.0501  24
   3   2 -13-18.9687 48.2332  25
  -3  -2  13 12.1061 53.8094  14
  -3  -2  13-36.5955 65.2817  21
  -3  -2  12 91.4026 90.9704  19
  -3  -2  12 215.800 103.438  11
   3   2 -12 105.441 76.8013  28
   3   2 -12 69.2508 67.3695  25
  -3  -2  12 99.0637 65.9404  14
   3   2 -12-79.6646 65.2480  24
  -3  -2  12 114.977 84.8917  21
  -3  -2  11 7374.73 542.849  11
  -3  -2  11 7208.44 547.052  19
   3   2 -11 7117.01 499.923  28
  -3  -2  11 6649.93 465.346  14
   3   2 -11 7332.90 548.881  24
  -3  -2  11 6693.79 480.568  21
  -3  -2  10 6335.17 510.192  11
  -3  -2  10 6372.57 535.807  19
   3   2 -10 6561.58 502.418  28
   3   2 -10 6603.17 548.230  24
  -3  -2  10 6105.61 459.212  21
  -3  -2   9 24159.2 1025.15  11
  -3  -2   9 24093.6 1051.19  19
  -3  -2   9 21975.5 1490.53   6
   3   2  -9 22946.2 987.540  28
   3   2  -9 22576.7 1514.46   8
   3   2  -9 24485.3 1077.31  24
  -3  -2   9 21261.9 893.508  21
  -3  -2   9 21468.2 939.692  20
  -3  -2   8 27101.5 1089.86  11
   3   2  -8 25328.5 1459.72   5
  -3  -2   8 27630.4 1116.60  19
  -3  -2   8 25313.3 1561.45   6
   3   2  -8 25601.8 1047.30  28
   3   2  -8 26824.2 1637.70   8
   3   2  -8 27621.5 1144.53  24
  -3  -2   8 23623.3 928.348  21
  -3  -2   8 21943.6 962.441  20
  -3  -2   7 22690.6 992.725  11
  -3  -2   7 24666.0 1011.61  19
  -3  -2   7 24663.6 1467.76   6
   3   2  -7 24770.8 984.315  22
   3   2  -7 24403.2 997.023  28
   3   2  -7 19916.8 1234.87   5
   3   2  -7 22233.8 1438.43   8
   3   2  -7 22574.3 1012.78  24
  -3  -2   7 19988.5 871.824  20
  -3  -2   6 779.645 233.354   6
   3   2  -6 532.825 190.884   5
   3   2  -6 507.484 209.458   8
  -3  -2   5 519.902 219.260   6
   3   2  -5 433.947 145.351   5
   3   2  -5 612.827 203.929   8
  -3  -2   5 536.783 201.026   9
  -3  -2   5 498.889 222.168   4
  -3  -2   4 919.520 253.344   6
   3   2  -4 1012.50 187.465   5
   3   2  -4 1157.62 241.447   8
  -3  -2   4 1238.00 287.179   9
  -3  -2   4 1126.71 286.211   4
  -3  -2   3 43079.2 1546.21   6
  -3  -2   3 40005.8 1182.16   3
  -3  -2   3 40109.8 1601.19   9
   3   2  -3 41928.9 1508.64   8
  -3  -2   3 41509.3 1574.35   4
  -3  -2   2 73011.2 2062.06   6
  -3  -2   2 71400.4 1870.67   3
   3   2  -2 75885.7 2117.82   8
  -3  -2   2 74094.1 2154.84   4
  -3  -2   2 75153.9 2236.56   9
  -3  -2   1 2084.84 256.351   3
  -3  -2   1 1750.15 284.131   9
   3   2  -1 1998.43 273.641   8
  -3  -2   1 2046.21 286.458   4
   3   2   0 69820.5 1902.64   8
   3   2   0 70591.1 2075.25   2
  -3  -2   0 67582.4 1945.19   4
  -3  -2   0 70419.2 2045.87   9
  -3  -2  -1 160983. 3617.91   9
   3   2   1 151161. 3406.12   8
   3   2   1 158978. 3627.37   2
  -3  -2  -1 158963. 3528.59   4
   3   2   2 15249.9 815.118   2
  -3  -2  -2 14865.0 779.974   4
  -3  -2  -2 14084.4 786.794   9
  -3  -2  -3 5501.85 479.394   9
  -3  -2  -3 5006.00 458.152   4
   3   2   3 5351.39 469.552   2
  -3  -2  -4 79699.0 2303.39   4
  -3  -2  -4 80815.6 2281.00   9
   3   2   4 79489.7 2237.77   2
   3   2   5 130845. 3269.23   2
  -3  -2  -5 135450. 3372.10   9
  -3  -2  -5 136704. 3389.06   4
   3   2   6 33164.7 1409.53   2
  -3  -2  -6 32223.4 1431.14   9
  -3  -2  -6 32167.4 1446.39   4
  -3  -2  -7 30623.9 1502.32   9
  -3  -2  -7 33589.3 1626.50   4
   3   2   8 3579.70 316.929  18
   3   2   8 3524.47 326.492  15
   3   2   8 3409.69 322.476  14
  -3  -2  -8 3025.91 503.477   4
   3   2   9 128.911 58.6931  18
   3   2   9 225.797 111.295  15
   3   2   9 231.284 84.8706  14
   3   2   9 132.109 55.1535  30
   3   2  10 5648.55 427.083  18
   3   2  10 5145.88 384.619  30
   3   2  10 5549.12 455.781  15
   3   2  10 5530.78 453.464  14
  -3  -2 -10 4113.73 657.072   4
   3   2  11 8069.12 516.063  18
   3   2  11 7744.15 476.072  30
   3   2  11 7473.13 535.348  15
   3   2  11 7733.81 534.486  14
   3   2  12 9962.07 575.795  18
   3   2  12 9255.36 525.567  30
   3   2  12 9970.31 632.951  15
   3   2  12 10470.7 606.093  14
   3   2  13 2907.59 290.645  18
   3   2  13 2483.54 271.750  14
   3   2  14 36698.1 1113.84  14
   3   2  15 10274.2 463.988  14
   3   3 -14 580.715 107.192  26
   3   3 -14 514.028 91.3076  25
  -3  -3  14 640.032 91.0964  14
   3   3 -14 529.269 99.0451  13
  -3  -3  14 560.722 89.2442  21
   3   3 -13 13.8342 59.1831  25
  -3  -3  13-81.8926 45.8976  14
   3   3 -13-119.867 74.9822  24
  -3  -3  13-103.335 55.1150  21
  -3  -3  12 10468.8 612.217  11
  -3  -3  12 9936.21 511.910  14
   3   3 -12 10110.8 584.097  25
   3   3 -12 8592.80 521.435  24
  -3  -3  12 8584.02 489.136  21
  -3  -3  11 13875.4 774.105  11
  -3  -3  11 14936.1 800.400  19
   3   3 -11 15287.3 778.943  25
  -3  -3  11 13926.1 657.143  14
   3   3 -11 13426.5 662.646  28
   3   3 -11 14994.9 750.211  24
  -3  -3  11 13526.5 667.743  21
  -3  -3  10 13873.6 755.845  11
  -3  -3  10 13699.5 771.600  19
   3   3 -10 13589.9 703.506  28
   3   3 -10 14043.7 772.497  24
   3   3 -10 13630.6 772.278  25
  -3  -3  10 13469.9 671.263  14
  -3  -3  10 12771.5 666.673  21
   3   3  -9 3361.38 379.884  24
  -3  -3   9 3071.60 349.029  11
  -3  -3   9 3583.41 378.780  19
   3   3  -9 3631.69 363.439  28
   3   3  -9 3310.82 382.469  25
  -3  -3   9 3063.82 317.080  21
  -3  -3   8 24850.2 1017.10  11
  -3  -3   8 22864.0 1453.55   6
  -3  -3   8 24573.7 1053.36  19
   3   3  -8 25338.1 1049.08  28
   3   3  -8 24694.4 1624.72   8
   3   3  -8 26652.7 1122.02  25
   3   3  -8 24732.5 1104.61  24
  -3  -3   8 23421.6 921.101  21
  -3  -3   7 1559.90 244.783  11
  -3  -3   7 1524.44 236.787  19
  -3  -3   7 1303.32 312.520   6
   3   3  -7 1615.78 243.628  28
   3   3  -7 1400.87 372.013   8
   3   3  -7 1604.73 266.139  24
   3   3  -6 1240.94 197.812  28
  -3  -3   6 1148.76 210.708  19
  -3  -3   6 1078.58 190.179  11
  -3  -3   6 1082.67 265.560   6
   3   3  -6 1065.48 260.747   5
   3   3  -6 1329.71 353.170   8
   3   3  -6 1416.07 234.727  24
  -3  -3   5 31924.6 1491.06   6
   3   3  -5 32009.5 1571.64   8
   3   3  -5 28587.0 1268.01   5
  -3  -3   4 19519.5 1095.27   6
   3   3  -4 17816.1 871.830   5
  -3  -3   4 18147.6 1173.00   9
  -3  -3   4 19463.4 1128.77   4
   3   3  -4 20609.7 1147.08   8
  -3  -3   3 120040. 3202.94   6
  -3  -3   3 126220. 2972.72   3
  -3  -3   3 127073. 3460.84   9
   3   3  -3 128759. 3305.90   8
  -3  -3   3 127524. 3273.91   4
  -3  -3   2 186920. 4291.78   6
  -3  -3   2 201290. 4238.11   3
  -3  -3   2 191967. 4507.07   9
  -3  -3   2 193625. 4300.40   4
   3   3  -2 202252. 4468.20   8
  -3  -3   1 19496.1 917.527   3
  -3  -3   1 18429.8 864.318   6
  -3  -3   1 17829.3 953.463   9
   3   3  -1 18596.8 955.746   8
  -3  -3   1 17760.4 865.893   4
   3   3  -1 17651.3 960.380   1
  -3  -3   0 25745.2 959.567   6
  -3  -3   0 24367.9 1067.85   3
   3   3   0 25064.9 1103.83   8
  -3  -3   0 25978.1 1030.99   4
   3   3   0 24005.5 1119.37   1
  -3  -3   0 24626.7 1092.96   9
  -3  -3  -1 13711.1 603.308   6
  -3  -3  -1 12326.3 765.325   3
  -3  -3  -1 13414.1 757.316   9
  -3  -3  -1 13906.0 716.579   4
   3   3   1 12656.2 806.226   1
   3   3   1 14014.8 799.240   2
  -3  -3  -2 95884.0 2489.45   9
   3   3   2 94786.9 2680.50   1
  -3  -3  -2 98339.7 2422.24   4
   3   3   2 92122.7 2473.76   2
  -3  -3  -2 98119.4 2688.18   3
  -3  -3  -3 22604.6 1167.91   3
   3   3   3 20316.0 1087.33   1
  -3  -3  -3 21155.4 975.731   9
  -3  -3  -3 21064.4 935.777   4
   3   3   3 19895.6 938.795   2
  -3  -3  -4 88748.0 2732.36   3
  -3  -3  -4 87502.0 2375.29   9
   3   3   4 89289.0 2622.39   1
  -3  -3  -4 85718.6 2351.68   4
   3   3   4 85821.5 2309.21   2
   3   3   5 19337.7 928.464   2
  -3  -3  -5 21862.4 1275.33   3
   3   3   5 23214.9 1172.44   1
  -3  -3  -5 20765.4 1025.90   4
  -3  -3  -5 20510.8 1009.67   9
  -3  -3  -6 26227.3 1401.35   3
   3   3   6 25768.0 1228.77   1
   3   3   7 678.760 130.301  18
   3   3   7 269.557 86.1092  15
  -3  -3  -7 689.243 228.246   3
   3   3   7 491.714 173.584   1
   3   3   8 2441.41 268.152  18
   3   3   8 2375.03 260.006  30
   3   3   8 2432.98 291.201  15
   3   3   8 2549.93 282.981  14
  -3  -3  -8 2513.94 463.230   3
   3   3   9 3335.72 345.370  15
   3   3   9 3115.99 326.409  18
   3   3   9 3033.52 308.551  30
   3   3   9 2888.97 301.880  14
   3   3  10 36293.9 1244.16  18
   3   3  10 35120.8 1165.60  30
   3   3  10 34644.5 1231.47  14
   3   3  10 33094.0 1239.29  15
   3   3  11 130466. 2895.77  18
   3   3  11 123258. 2778.71  30
   3   3  11 118875. 2815.89  14
   3   3  11 123007. 2951.91  15
   3   3  12 6807.47 463.441  14
   3   3  12 7551.71 494.885  18
   3   3  12 7188.54 466.950  30
   3   3  13 9059.05 519.203  18
   3   3  13 8629.72 488.650  30
   3   3  13 8923.40 492.664  14
   3   3  14 8674.00 460.626  18
   3   3  14 7686.50 407.460  14
   3   3  15 5399.60 274.962  14
   3   4 -13 2248.82 212.009  26
   3   4 -13 2404.38 217.929  25
   3   4 -13 2771.37 235.749  13
   3   4 -12 11037.6 561.176  25
   3   4 -12 10123.1 493.460  24
   3   4 -12 11453.2 571.758  13
  -3  -4  12 9420.26 456.162  21
  -3  -4  11 15229.7 743.910  11
   3   4 -11 14743.2 728.708  25
  -3  -4  11 13905.3 591.954  14
   3   4 -11 14665.4 682.844  24
   3   4 -11 15523.0 744.287  13
  -3  -4  11 13130.8 603.569  21
  -3  -4  10 880.706 155.589  14
  -3  -4  10 648.720 163.169  11
   3   4 -10 896.147 159.049  28
   3   4 -10 711.821 183.314  25
   3   4 -10 927.591 166.915  24
  -3  -4  10 845.639 152.585  21
  -3  -4   9 13216.5 726.767  11
  -3  -4   9 13956.4 769.745  19
   3   4  -9 15401.2 826.121  25
  -3  -4   9 13788.9 632.124  14
   3   4  -9 14772.7 740.222  28
   3   4  -9 14676.8 788.235  24
  -3  -4   8 16880.1 815.041  11
  -3  -4   8 17903.3 868.354  19
   3   4  -8 19244.3 882.794  28
   3   4  -8 18599.6 930.031  25
   3   4  -8 18169.5 912.938  24
  -3  -4   7 5195.93 414.645  11
  -3  -4   7 3926.38 572.932   6
  -3  -4   7 4376.60 411.341  19
   3   4  -7 4604.11 675.832   8
   3   4  -7 4740.99 453.646  25
   3   4  -7 4795.77 446.107  24
   3   4  -7 4764.71 426.368  28
  -3  -4   6 72141.4 1882.93  11
  -3  -4   6 69961.6 2525.98   6
  -3  -4   6 72840.7 1974.27  19
  -3  -4   6 66331.3 1871.61  27
   3   4  -6 70957.6 1977.71  28
   3   4  -6 79349.5 2885.28   8
   3   4  -6 76950.6 2046.59  25
   3   4  -6 76280.5 2042.06  24
  -3  -4   5 66463.4 2352.77   6
  -3  -4   5 70490.5 1882.01  19
   3   4  -5 73213.3 2623.93   8
   3   4  -5 69301.5 1860.98  25
   3   4  -5 69179.2 1870.84  28
   3   4  -5 71016.6 1889.67  24
  -3  -4   4 2704.09 385.426   3
  -3  -4   4 2255.36 360.150   6
   3   4  -4 2911.47 445.741   8
   3   4  -4 2416.07 265.284  24
   3   4  -3 344.045 154.825   8
  -3  -4   3 311.907 126.120   3
  -3  -4   2 10607.5 750.915   3
  -3  -4   2 9508.96 795.903   9
   3   4  -2 10779.4 795.827   8
   3   4  -2 10608.2 768.653   1
  -3  -4   1 19200.3 1027.12   3
  -3  -4   1 19289.3 1078.25   9
  -3  -4   1 18486.4 892.671   4
   3   4  -1 18418.8 1031.61   1
  -3  -4   0 3952.73 452.532   3
  -3  -4   0 3716.94 434.156   9
   3   4   0 3671.02 450.965   1
   3   4   1 73643.9 2371.93   1
  -3  -4  -1 75670.8 2331.65   3
   3   4   1 68813.3 2145.78   2
  -3  -4  -1 74307.6 2204.49   9
   3   4   2 69258.0 2364.97   1
  -3  -4  -2 68539.5 2061.22   9
  -3  -4  -2 74777.2 2376.66   3
   3   4   2 66540.9 1989.39   2
  -3  -4  -3 66112.6 2313.18   3
   3   4   3 59345.7 2222.57   1
   3   4   4 13493.4 973.565   1
  -3  -4  -4 13403.7 1012.27   3
  -3  -4  -5 4172.61 580.573   3
   3   4   5 4676.53 568.660   1
   3   4   6 883.158 266.814   1
   3   4   6 575.074 127.260  30
   3   4   6 639.347 130.198  18
   3   4   6 528.024 145.532  15
  -3  -4  -6 520.540 244.845   3
   3   4   6 588.549 139.522  24
   3   4   6 515.853 157.086  22
   3   4   7 111629. 2490.20  18
   3   4   7 107769. 2503.09  30
  -3  -4  -7 112413. 3513.85   3
   3   4   7 109651. 3206.57   1
   3   4   7 107472. 2570.99  24
   3   4   8 71662.7 1936.34  30
   3   4   8 72658.7 1930.12  18
   3   4   9 8109.15 526.824  18
   3   4   9 8497.62 538.573  30
  -3  -4  -9 8423.04 934.494   7
   3   4  10 7525.18 505.762  30
   3   4  10 8557.20 550.745  18
   3   4  11 1373.55 222.350  18
   3   4  11 1467.67 212.365  30
   3   4  12 50.9744 60.7609  18
   3   4  12 36.7816 136.712  30
   3   4  13 610.565 129.082  18
   3   4  13 750.823 142.692  30
   3   4  14 5932.98 327.028  30
   3   5 -13 4608.31 256.432  13
   3   5 -12 3942.66 286.788  26
   3   5 -12 4917.83 314.504  25
   3   5 -12 4436.60 306.713  13
   3   5 -11 79.5825 65.7270  25
   3   5 -11-3.54339 52.5916  26
   3   5 -11 5.82508 39.2362  24
   3   5 -11 111.568 68.0758  13
   3   5 -10 1217.57 200.876  26
   3   5 -10 1268.53 208.634  25
   3   5 -10 1488.85 222.978  13
   3   5 -10 1269.37 187.176  24
   3   5  -9 11958.3 608.718  28
   3   5  -9 12537.8 713.656  26
   3   5  -9 13057.1 733.078  25
   3   5  -9 12960.3 676.150  24
   3   5  -9 12836.3 723.080  13
  -3  -5   9 11015.3 626.597  11
  -3  -5   8 7418.26 508.131  11
   3   5  -8 7785.58 576.902  26
   3   5  -8 8979.66 620.879  25
   3   5  -8 8404.46 543.867  28
   3   5  -8 8264.91 571.930  24
   3   5  -8 8690.27 612.478  13
  -3  -5   7 3441.47 336.779  11
   3   5  -7 4093.49 404.978  26
  -3  -5   7 3897.16 376.605  27
   3   5  -7 4166.53 419.020  25
   3   5  -7 4257.71 409.979  24
   3   5  -7 4231.46 419.029  13
   3   5  -7 4224.04 396.086  28
   3   5  -6 14366.5 760.842  28
   3   5  -6 15048.1 763.747  26
  -3  -5   6 14055.6 746.308  27
   3   5  -6 14148.6 1178.28   8
   3   5  -6 16820.9 831.068  25
   3   5  -6 14234.8 758.132  24
   3   5  -6 14530.2 765.703  13
   3   5  -5 23330.1 952.540  26
  -3  -5   5 26446.1 970.553  17
   3   5  -5 25529.5 1021.79  28
  -3  -5   5 25267.6 1042.47  27
   3   5  -5 26293.7 1542.65   8
   3   5  -5 26340.9 1036.74  25
   3   5  -5 25987.9 1016.11  24
   3   5  -5 25931.8 1009.68  13
  -3  -5   4 554.908 123.065  27
   3   5  -4 474.700 125.960  28
  -3  -5   4 385.651 143.950   3
   3   5  -4 383.253 97.1197  26
   3   5  -4 449.799 119.463  25
   3   5  -4 508.679 113.832  24
   3   5  -4 488.116 128.970  13
   3   5  -3 450.194 134.293  28
  -3  -5   3 98.5612 97.7059   3
   3   5  -3 308.471 100.945  25
   3   5  -3 96.3454 89.6894  10
   3   5  -3 376.506 112.024  24
   3   5  -3 108.215 70.6416  13
   3   5  -3 146.822 96.5519   1
   3   5  -2 28165.0 994.700  10
   3   5  -2 27981.7 988.369  28
  -3  -5   2 30921.6 1489.67   3
   3   5  -2 28598.9 1000.64  25
   3   5  -2 29067.5 1437.60   1
   3   5  -2 27938.5 981.069  24
   3   5  -1 39041.9 1194.51  10
  -3  -5   1 39040.6 1714.26   3
   3   5  -1 40575.3 1738.23   1
   3   5  -1 37906.2 1166.85  25
   3   5  -1 38792.2 1188.62  24
   3   5  -1 37553.1 1189.25  28
   3   5   0 40511.8 1229.45  10
  -3  -5   0 44856.4 1832.70   3
   3   5   0 40850.1 1795.80   1
   3   5   0 41510.7 1236.88  24
   3   5   0 40327.2 1237.13  28
   3   5   1 42764.6 1270.38  10
   3   5   1 43547.3 1923.42   1
  -3  -5  -1 43534.1 1845.13   3
   3   5   1 42465.8 1275.35  28
   3   5   1 42347.8 1252.63  24
   3   5   2 14557.6 1092.83   1
   3   5   2 13459.5 660.577  10
  -3  -5  -2 14638.1 1052.83   3
   3   5   2 13407.0 642.266  28
   3   5   2 14042.6 638.184  24
   3   5   2 14038.0 660.005  22
   3   5   3 96.5337 88.6419  10
   3   5   3-45.4002 55.2907  28
   3   5   3 178.895 98.2382   1
  -3  -5  -3-39.5752 101.154   3
   3   5   3-11.9935 53.2052  24
   3   5   3 37.7280 44.8681  22
   3   5   4 53178.0 2257.87   1
   3   5   4 45174.6 1253.37  18
   3   5   4 49672.3 1363.54  30
   3   5   4 46381.0 1384.84  28
   3   5   4 47326.4 1386.21  24
   3   5   4 50143.5 1487.98  22
  -3  -5  -4 51594.7 2235.39   3
   3   5   5 19137.4 745.124  18
  -3  -5  -5 19242.0 1346.09   3
   3   5   5 19283.1 783.607  30
   3   5   5 19946.6 834.725  28
   3   5   5 19268.5 819.749  24
   3   5   5 21602.7 924.190  22
   3   5   6 172.910 92.2793  18
   3   5   6 183.020 99.7958  30
  -3  -5  -6 397.806 196.458   3
   3   5   6 74.7576 71.9084  24
   3   5   6 363.135 116.173   1
  -3  -5  -6 130.206 141.491   7
   3   5   7 10818.6 592.978  18
  -3  -5  -7 10445.9 985.819   3
   3   5   7 11370.6 621.606  30
   3   5   7 11563.0 969.185   1
   3   5   7 10676.3 647.664  24
  -3  -5  -7 12210.7 1226.30   7
   3   5   8 19312.7 840.458  18
   3   5   8 20201.7 879.767  30
   3   5   9 3105.32 314.090  18
   3   5   9 2618.63 299.729  30
   3   5  10 4744.44 393.501  18
   3   5  10 4583.55 391.654  30
   3   5  11 2316.90 265.932  18
   3   5  11 2372.86 257.797  30
   3   5  12 5595.21 365.301  18
   3   5  12 5896.37 377.734  30
   3   5  13 4844.10 312.866  18
   3   5  13 5314.29 325.590  30
   3   5  14 9943.63 375.846  30
   3   6 -12 1604.40 139.414  13
   3   6 -11 1579.46 165.071  26
   3   6 -11 1939.95 188.367  25
   3   6 -11 2070.33 197.897  13
   3   6 -10 1826.32 204.175  26
   3   6 -10 2091.63 227.201  25
   3   6 -10 2086.10 226.546  13
   3   6  -9 12815.3 652.133  26
   3   6  -9 15580.1 723.128  25
   3   6  -9 13575.8 603.272  24
   3   6  -9 14583.3 701.480  13
   3   6  -8 20315.3 902.864  26
  -3  -6   8 21732.1 837.648  27
   3   6  -8 22617.4 844.759  28
   3   6  -8 22427.2 962.925  25
   3   6  -8 23139.9 893.633  24
   3   6  -8 22872.4 958.875  13
   3   6  -7 3235.43 322.356  28
  -3  -6   7 3311.85 338.308  27
   3   6  -7 2694.72 309.435  26
   3   6  -7 3386.13 367.474  25
   3   6  -7 2980.61 319.736  24
   3   6  -7 3207.74 353.115  13
   3   6  -6 1515.92 226.591  28
  -3  -6   6 1357.67 217.716  17
  -3  -6   6 1315.55 227.940  27
   3   6  -6 1531.62 229.639  26
   3   6  -6 1446.00 241.773  25
   3   6  -6 1361.59 222.093  24
   3   6  -6 1407.96 232.284  13
  -3  -6   5 563.854 148.732  27
  -3  -6   5 405.664 135.915  17
   3   6  -5 444.999 138.499  25
   3   6  -5 472.326 134.585  28
   3   6  -5 461.907 126.080  26
   3   6  -5 680.894 152.188  24
   3   6  -5 529.597 144.209  13
  -3  -6   4 3012.97 307.194  17
   3   6  -4 2849.37 318.975  28
  -3  -6   4 2917.25 333.549  27
   3   6  -4 2656.65 278.454  26
   3   6  -4 2969.32 319.403  25
   3   6  -4 3109.02 320.661  24
   3   6  -4 2865.21 301.417  13
  -3  -6   3 21238.3 954.903  27
  -3  -6   3 19501.1 1308.14   3
   3   6  -3 20312.1 868.881  10
  -3  -6   3 20890.3 884.451  17
   3   6  -3 19233.5 794.052  26
   3   6  -3 21158.9 881.202  25
   3   6  -3 20043.6 844.978  24
   3   6  -3 19292.2 809.532  13
   3   6  -3 21357.4 894.543  28
  -3  -6   2 25198.1 1082.99  27
   3   6  -2 25149.5 993.824  10
  -3  -6   2 25275.7 1495.04   3
   3   6  -2 26388.1 983.102  25
   3   6  -2 24838.8 969.233  28
   3   6  -2 23272.0 1384.35   1
   3   6  -2 25539.7 961.154  24
   3   6  -2 24284.3 901.863  13
   3   6  -1 18900.4 831.879  10
  -3  -6   1 17160.3 1208.38   3
   3   6  -1 18148.6 802.706  28
  -3  -6   1 17432.6 894.395  27
   3   6  -1 18994.8 802.089  25
   3   6  -1 17346.9 772.201  24
   3   6  -1 17858.0 732.665  13
   3   6  -1 17248.0 773.441  22
   3   6  -1 16194.0 1165.16   1
  -3  -6   0 9272.41 645.758  27
   3   6   0 9198.61 878.343   1
  -3  -6   0 9214.03 879.368   3
   3   6   0 9806.67 570.548  28
   3   6   0 9564.75 547.173  25
   3   6   0 9225.39 543.648  24
   3   6   0 9122.66 551.852  22
  -3  -6   0 8894.45 898.534   7
   3   6   1 2766.91 293.940  28
  -3  -6  -1 2884.42 504.020   3
  -3  -6  -1 2531.76 329.724  27
   3   6   1 2519.84 274.673  25
   3   6   1 2985.09 302.877  24
   3   6   1 2498.41 274.852  22
   3   6   1 2245.89 473.964   1
  -3  -6  -1 2320.83 486.705   7
   3   6   2 2014.69 260.220  28
  -3  -6  -2 1940.49 292.779  27
  -3  -6  -2 2074.40 419.700   3
   3   6   2 1742.54 225.397  25
   3   6   2 1855.49 421.259   1
   3   6   2 2037.47 246.983  24
   3   6   2 1758.74 241.371  22
  -3  -6  -2 1436.63 396.231   7
   3   6   3 10799.8 618.656  28
   3   6   3 10445.8 1051.42   1
  -3  -6  -3 10734.8 1034.55   3
  -3  -6  -3 10462.4 641.267  27
   3   6   3 10387.2 575.191  25
   3   6   3 10871.7 599.892  24
   3   6   3 11268.6 650.866  22
  -3  -6  -3 11025.4 1097.18   7
   3   6   4 65637.0 2788.42   1
  -3  -6  -4 61662.1 2696.06   3
   3   6   4 65904.0 1720.26  30
   3   6   4 61845.9 1765.07  28
   3   6   4 58672.5 1668.32  25
   3   6   4 61927.0 1737.76  24
  -3  -6  -4 67684.3 2895.95   7
   3   6   5 27871.8 974.680  18
   3   6   5 31344.4 1804.07   1
  -3  -6  -5 26976.2 1727.66   3
   3   6   5 30102.1 1050.79  30
   3   6   5 27212.1 1005.78  25
   3   6   5 29428.3 1091.53  24
  -3  -6  -5 32281.4 1942.61   7
   3   6   6 8913.22 533.844  18
   3   6   6 9881.85 565.479  25
   3   6   6 10404.8 631.133  24
   3   6   7 22802.6 893.640  18
   3   6   7 25158.1 980.776  30
   3   6   8 338.664 83.3518  18
   3   6   8 382.023 141.059  30
   3   6   9 95.9860 78.4568  18
   3   6   9 280.783 100.343  30
   3   6  10 310.023 85.0907  18
   3   6  10 416.321 111.199  30
   3   6  11 12259.0 531.003  18
   3   6  11 14046.2 603.506  30
   3   6  12 4222.37 274.602  18
   3   6  12 4954.34 303.163  30
   3   6  13 5608.69 273.411  30
   3   7 -10 3479.56 224.811  25
   3   7 -10 3478.29 231.656  13
   3   7  -9 7234.82 394.073  25
   3   7  -9 7263.41 392.940  13
   3   7  -8 4185.81 321.454  26
   3   7  -8 5060.57 371.507  25
   3   7  -8 4557.47 348.438  13
  -3  -7   8 4677.68 312.435  27
  -3  -7   7 586.122 130.086  17
   3   7  -7 591.561 137.089  26
   3   7  -7 659.697 142.220  25
   3   7  -7 610.466 123.349  24
   3   7  -7 754.954 150.559  13
  -3  -7   7 867.866 154.754  27
  -3  -7   6 9245.49 536.482  27
  -3  -7   6 6718.33 461.314  17
   3   7  -6 7871.26 481.264  28
   3   7  -6 6765.87 453.397  26
   3   7  -6 8446.50 539.735  25
   3   7  -6 7879.37 509.936  13
   3   7  -6 7647.57 470.629  24
   3   7  -5 4978.08 405.558  28
  -3  -7   5 5399.27 438.444  27
  -3  -7   5 4843.61 410.311  17
   3   7  -5 4604.03 368.162  26
   3   7  -5 5316.15 430.611  25
   3   7  -5 4790.00 384.161  24
   3   7  -5 4931.01 396.949  13
   3   7  -4 22009.5 884.914  24
  -3  -7   4 23904.9 963.444  17
   3   7  -4 22489.0 936.298  28
   3   7  -4 21367.1 846.101  26
   3   7  -4 22892.8 931.484  25
   3   7  -4 21244.8 867.327  13
  -3  -7   4 25060.2 1007.97  27
  -3  -7   3 9260.34 581.949  17
  -3  -7   3 9492.99 617.168  27
   3   7  -3 8410.83 493.669  26
   3   7  -3 9120.03 554.961  25
   3   7  -3 8782.77 525.485  24
   3   7  -3 8534.66 510.850  13
   3   7  -3 9481.37 577.775  28
  -3  -7   2 10274.0 614.598  17
   3   7  -2 9077.69 560.582  28
  -3  -7   2 9893.92 658.362  27
   3   7  -2 10262.6 586.453  25
   3   7  -2 9556.80 552.576  24
   3   7  -2 8904.47 516.970  13
  -3  -7   1 28692.7 1103.58  17
   3   7  -1 25214.0 1006.90  28
  -3  -7   1 29283.9 1205.08  27
   3   7  -1 28732.9 1046.30  25
   3   7  -1 27330.1 997.371  24
   3   7  -1 25737.3 933.452  13
  -3  -7   0 2523.69 345.613  27
  -3  -7   0 2852.85 333.786  17
   3   7   0 2982.51 307.734  25
   3   7   0 2703.97 285.575  24
   3   7   0 2358.27 275.480  28
  -3  -7  -1 48621.2 1575.46  17
  -3  -7  -1 44510.8 1568.62  27
   3   7   1 46399.3 1460.39  28
   3   7   1 47172.2 1434.71  25
   3   7   1 47072.1 1427.51  24
  -3  -7  -2 4256.10 409.050  27
  -3  -7  -2 4370.05 419.089  17
   3   7   2 4433.29 374.237  25
   3   7   2 4191.15 369.106  24
   3   7   2 4359.50 395.202  28
  -3  -7  -3 18127.0 867.427  17
   3   7   3 19216.3 812.275  30
   3   7   3 17507.6 837.323  28
   3   7   3 16496.4 767.136  25
   3   7   3 17740.5 809.567  24
  -3  -7  -4 16389.9 794.525  17
   3   7   4 17537.2 775.372  30
   3   7   4 16758.5 760.556  25
   3   7   4 17058.2 800.365  24
  -3  -7  -5 7627.75 507.020  17
   3   7   5 9425.82 546.094  30
   3   7   5 7822.37 503.843  25
   3   7   5 9643.06 595.302  24
   3   7   6 5799.71 431.728  30
   3   7   7 2029.35 254.488  30
   3   7   8 5619.30 417.292  30
   3   7   9 6011.40 403.380  30
   3   7  10 7128.45 399.072  30
   3   7  11 9934.93 422.248  30
   3   8  -8 1264.65 131.854  25
   3   8  -8 1188.19 129.588  13
  -3  -8   7 2952.56 206.641  17
  -3  -8   7 3511.96 245.520  27
   3   8  -7 2898.67 206.510  26
   3   8  -7 3864.46 276.573  25
   3   8  -7 3397.62 254.663  13
  -3  -8   6 6437.37 376.933  17
  -3  -8   6 7415.39 401.384  27
   3   8  -6 5724.28 335.477  26
   3   8  -6 7122.17 417.212  25
   3   8  -6 6358.78 382.515  13
  -3  -8   5 20852.8 769.999  27
   3   8  -5 17786.2 670.649  28
  -3  -8   5 18995.2 740.173  17
   3   8  -5 16922.8 647.379  26
   3   8  -5 19749.4 765.021  25
   3   8  -5 17680.9 642.417  24
   3   8  -5 17628.5 693.495  13
  -3  -8   4 14245.2 661.820  17
   3   8  -4 13318.4 618.291  28
   3   8  -4 12305.9 544.915  26
   3   8  -4 13960.3 644.142  25
   3   8  -4 13159.6 582.477  24
   3   8  -4 12876.7 584.115  13
  -3  -8   3 1485.17 199.919  29
  -3  -8   3 1919.50 239.756  17
   3   8  -3 2012.64 240.591  28
  -3  -8   3 1805.60 248.298  27
   3   8  -3 1822.58 230.529  25
   3   8  -3 1903.25 215.186  24
   3   8  -3 1738.19 202.496  13
  -3  -8   2 4365.21 381.852  17
  -3  -8   2 3580.77 325.265  29
  -3  -8   2 4592.96 400.092  27
   3   8  -2 3873.98 331.853  25
   3   8  -2 4109.22 354.733  28
   3   8  -2 3810.81 314.075  24
   3   8  -2 3593.54 287.948  13
  -3  -8   1 64.7627 80.8535  17
   3   8  -1 118.397 67.1491  28
  -3  -8   1-103.903 127.468  27
   3   8  -1 253.108 107.052  25
   3   8  -1 45.8013 47.0357  24
   3   8  -1 80.0198 54.9020  13
  -3  -8   0 680.543 166.109  17
   3   8   0 754.306 153.224  28
  -3  -8   0 966.826 196.959  27
   3   8   0 881.059 159.679  25
   3   8   0 861.631 153.844  24
   3   8   1 23899.6 884.576  30
  -3  -8  -1 23320.9 988.996  17
  -3  -8  -1 22163.5 917.123  27
   3   8   1 22295.3 862.977  25
   3   8   1 22536.8 856.782  24
  -3  -8  -2 26384.9 1045.04  17
   3   8   2 29259.9 985.045  30
  -3  -8  -2 25090.5 934.900  27
   3   8   2 26805.0 956.652  25
   3   8   2 26388.2 958.216  24
  -3  -8  -3 10141.5 578.963  17
   3   8   3 10589.5 550.583  30
   3   8   3 9094.86 517.710  25
   3   8   3 10440.9 571.901  24
  -3  -8  -4 13823.7 648.559  17
   3   8   4 13911.5 645.921  25
   3   8   4 14882.5 695.692  24
   3   8   5 307.465 106.171  30
   3   8   6 1860.69 220.289  30
   3   8   7 1760.14 205.809  30
  -3  -8  -7 1569.78 196.046  29
   3   8   8 18350.3 675.658  30
   3   8   9 13705.0 510.317  30
  -3  -9   5 1241.38 125.823  27
   3   9  -5 1082.57 120.610  25
  -3  -9   4 7678.86 363.289  17
  -3  -9   4 8033.64 371.534  27
   3   9  -4 7737.37 365.477  25
  -3  -9   3 228.559 75.3938  17
   3   9  -3 70.8493 43.0211  30
  -3  -9   3 163.071 53.4362  27
   3   9  -3 267.384 74.8727  25
  -3  -9   2 21229.2 749.769  17
   3   9  -2 18600.8 642.417  30
  -3  -9   2 20892.7 729.243  27
   3   9  -2 21019.4 688.276  25
  -3  -9   1 5678.90 381.559  17
   3   9  -1 5355.99 313.248  30
  -3  -9   1 5256.52 340.810  27
   3   9  -1 5869.85 338.905  25
  -3  -9   1 5164.48 340.721  29
   3   9  -1 5201.25 307.962  24
   3   9   0 16182.9 579.499  30
  -3  -9   0 14618.9 651.362  17
  -3  -9   0 14868.7 649.995  29
  -3  -9   0 13917.8 568.108  27
   3   9   0 14894.7 576.419  25
   3   9   0 14585.5 571.726  24
  -3  -9  -1 13202.3 618.097  17
   3   9   1 16484.6 596.698  30
  -3  -9  -1 15308.8 685.492  29
   3   9   1 13941.1 557.077  25
   3   9   2 2906.64 233.550  30
  -3  -9  -2 2555.40 237.533  17
  -3  -9  -2 2578.87 271.759  29
   3   9   2 2798.87 229.408  25
  -3  -9  -3 716.576 103.243  17
   3   9   3 905.734 123.761  30
  -3  -9  -3 1023.31 167.317  29
   3   9   4 730.511 117.875  30
  -3  -9  -4 796.488 134.663  29
   3   9   5 15501.3 552.471  30
  -3  -9  -5 15353.4 582.077  29
   3   9   6 9809.16 398.522  30
  -4   6   6 7220.89 321.902  16
   4  -6  -5 21313.7 682.659  12
  -4   6   5 20492.8 653.098  16
  -4   6   4 19116.8 660.542  16
   4  -6  -4 19751.5 695.830  12
  -4   6   3 16727.1 628.229  16
   4  -6  -3 15670.4 661.520  12
   4  -6  -2-39.8757 72.2350  29
  -4   6   2 30.9962 67.7811  16
   4  -6  -2 181.732 77.5706  12
  -4   6   1-14.5350 50.1162  20
  -4   6   1 35.4644 41.2509  16
   4  -6  -1 116.788 101.279  29
  -4   6   1 18.0798 46.7463  26
   4  -6  -1 81.6228 65.5103  12
  -4   6   0 8869.86 410.744  20
   4  -6   0 10835.6 612.922  29
  -4   6   0 10236.6 491.548  16
   4  -6   0 9565.53 521.879  15
   4  -6   0 9128.86 488.199  12
  -4   6  -1 23547.8 745.329  20
   4  -6   1 26730.1 1024.02  29
  -4   6  -1 27576.9 853.822  16
   4  -6   1 25390.0 900.979  15
   4  -6   1 21853.1 776.368  12
  -4   6  -2 17586.7 625.047  20
   4  -6   2 17241.6 663.319  27
   4  -6   2 17260.6 636.321  17
   4  -6   2 20837.4 872.135  29
  -4   6  -2 20723.5 722.463  16
   4  -6   2 19714.9 763.391  15
  -4   6  -3 5039.25 304.104  20
   4  -6   3 5848.92 367.691  27
   4  -6   3 5330.75 342.004  17
   4  -6   3 6230.71 433.761  29
   4  -6   3 5720.40 382.604  15
  -4   6  -3 6271.36 362.549  16
   4  -6   4 34338.9 1025.34  27
   4  -6   4 32325.8 977.236  17
   4  -6   4 34352.8 1034.17  15
   4  -6   4 35164.7 1083.86  29
  -4   6  -5 2996.71 224.560  20
  -4   6  -5 2417.81 199.049  19
   4  -6   5 3407.80 272.437  29
   4  -6   5 3606.69 272.190  17
  -4   6  -5 4203.30 281.545  16
   4  -6   5 3848.76 288.324  15
   4  -6   5 3914.70 288.813  27
  -4   6  -6 2833.64 202.324  20
  -4   6  -6 2073.78 181.933  19
   4  -6   6 3816.83 264.847  27
   4  -6   6 3820.69 255.677  17
  -4   6  -6 3277.47 242.384  16
   4  -6   6 3946.66 267.291  15
   4  -6   6 2964.20 220.790  29
   4  -6   7 10144.6 391.530  17
  -4   6  -7 8844.70 376.371  16
   4  -5  -8 11680.1 480.251  10
  -4   5   8 11128.9 450.301  16
  -4   5   7 26405.6 833.242  16
   4  -5  -7 26117.3 839.803  10
   4  -5  -7 24935.0 803.532  12
  -4   5   6 13608.2 563.921  20
   4  -5  -6 14853.6 636.800  10
  -4   5   6 14491.2 631.725  16
   4  -5  -6 13014.7 602.741  22
   4  -5  -6 15145.4 640.985  12
  -4   5   5 12304.2 573.572  20
   4  -5  -5 12454.8 612.526  10
  -4   5   5 12879.2 617.950  16
   4  -5  -5 12658.9 625.695  12
  -4   5   4 4430.84 340.306  20
   4  -5  -4 4300.24 363.026  10
  -4   5   4 4744.07 368.672  16
  -4   5   4 3849.32 294.830  23
   4  -5  -4 4615.36 387.429  12
  -4   5   3 2947.85 285.902  20
   4  -5  -3 2435.67 274.331  10
  -4   5   3 2552.92 255.769  26
   4  -5  -3 2625.08 296.584  29
  -4   5   3 3112.87 307.374  16
  -4   5   3 2475.51 243.633  23
   4  -5  -3 2911.83 326.723  12
  -4   5   2 14191.4 657.306  20
   4  -5  -2 11717.2 607.924  10
   4  -5  -2 13691.0 736.510  29
  -4   5   2 14863.6 687.583  16
  -4   5   2 13141.3 610.797  26
  -4   5   2 13280.8 595.036  23
   4  -5  -2 15470.7 781.545  12
  -4   5   1 18813.1 778.197  20
  -4   5   1 18989.9 797.193  16
   4  -5  -1 18796.6 922.284  29
  -4   5   1 17996.6 721.900  26
   4  -5  -1 19054.5 881.744  12
  -4   5   0 32509.4 1097.22  16
  -4   5   0 30738.0 1054.26  20
  -4   5   0 28290.3 1000.89  19
  -4   5   0 29581.2 1009.76  13
   4  -5   0 31801.9 1276.20  29
   4  -5   0 31880.6 1144.61  12
  -4   5  -1 28848.3 1019.68  20
  -4   5  -1 26903.6 981.722  19
   4  -5   1 25024.2 914.360  17
   4  -5   1 30586.6 1247.01  29
  -4   5  -1 30072.9 1064.37  16
   4  -5   1 25121.9 947.797  27
  -4   5  -1 28070.4 954.415  13
   4  -5   1 27349.3 1017.22  12
  -4   5  -2 810.293 162.602  20
  -4   5  -2 855.909 161.551  19
   4  -5   2 806.357 177.094  17
   4  -5   2 629.327 140.730  27
   4  -5   2 994.243 217.240  29
  -4   5  -2 1123.06 236.568  16
   4  -5   2 993.896 200.084  15
   4  -5   2 896.424 162.339  12
  -4   5  -3 507.633 131.710  20
  -4   5  -3 388.363 92.2410  16
   4  -5   3 735.522 173.526  17
   4  -5   3 811.700 190.896  29
   4  -5   3 783.109 180.984  15
   4  -5   3 882.647 181.937  27
  -4   5  -4 397.776 110.812  20
   4  -5   4 434.260 135.209  17
   4  -5   4 587.966 171.769  29
   4  -5   4 636.777 164.271  27
   4  -5   4 357.540 129.863  15
  -4   5  -4 444.535 119.611  16
  -4   5  -5 423.056 118.741  20
   4  -5   5 581.223 170.496  17
   4  -5   5 637.260 152.762  29
  -4   5  -5 710.799 144.844  16
   4  -5   5 395.136 115.695  27
   4  -5   5 764.979 165.685  15
  -4   5  -6 11757.8 620.906  20
   4  -5   6 12434.5 618.146  17
  -4   5  -6 12823.0 636.131  16
   4  -5   6 12875.5 639.363  27
   4  -5   6 13373.6 676.195  15
   4  -5   6 11675.4 617.335  29
  -4   5  -7 3658.20 324.457  20
   4  -5   7 4002.48 321.537  27
   4  -5   7 4022.42 315.581  17
  -4   5  -7 4022.52 331.115  16
   4  -5   7 4225.40 349.511  15
   4  -5   7 3585.43 301.007  29
   4  -5   8 12769.9 579.835  15
  -4   5  -8 11226.3 557.046  20
  -4   5  -8 12127.6 568.228  16
   4  -5   8 13284.1 548.768  17
   4  -5   8 13471.0 554.190  27
  -4   5  -9 4578.99 304.584  20
   4  -5   9 5593.92 305.619  17
   4  -5   9 5166.77 303.298  15
  -4   5  -9 4858.97 306.736  16
  -4   5 -10 635.127 91.1903  16
   4  -4 -10 10793.2 471.715  10
  -4   4  10 11862.6 451.484  16
   4  -4 -10 12403.8 488.931  28
   4  -4 -10 10900.9 490.314  22
   4  -4  -9 16034.9 643.467  10
  -4   4   9 15325.5 601.025  16
   4  -4  -9 15126.0 648.520  22
  -4   4   9 14200.8 548.175  20
  -4   4   8 31079.6 979.542  20
  -4   4   8 30974.7 1009.11  16
   4  -4  -8 32215.5 1034.34  10
   4  -4  -8 30841.7 1055.24  22
   4  -4  -8 28964.6 936.388  12
  -4   4   7 3852.53 338.843  20
  -4   4   7 3793.67 340.362  16
   4  -4  -7 3876.81 344.515  10
   4  -4  -7 3483.52 349.401  22
   4  -4  -7 3949.60 333.997  12
  -4   4   6 4900.92 413.588  20
  -4   4   6 5265.54 420.413  16
   4  -4  -6 5502.30 444.719  10
   4  -4  -6 5371.58 464.255  22
   4  -4  -6 5364.40 415.001  12
  -4   4   5 3996.76 374.475  20
   4  -4  -5 4523.35 415.037  10
  -4   4   5 4430.26 384.296  16
   4  -4  -5 4257.30 420.654  22
   4  -4  -5 4954.05 421.042  12
  -4   4   4 3655.77 344.151  20
   4  -4  -4 3458.02 367.414  10
  -4   4   4 3558.50 341.652  16
   4  -4  -4 3110.93 349.372  22
   4  -4  -4 3669.53 381.626  12
  -4   4   3 22615.0 912.744  20
   4  -4  -3 19942.3 920.080  29
   4  -4  -3 20504.6 931.406  10
  -4   4   3 21875.8 901.374  16
  -4   4   3 19720.0 832.954  26
   4  -4  -3 23037.7 1009.32  12
  -4   4   2 26503.2 1008.49  20
  -4   4   2 25751.2 978.462  19
   4  -4  -2 25293.0 1021.04  10
   4  -4  -2 26553.4 1110.56  29
  -4   4   2 24119.2 920.297  26
  -4   4   2 26822.4 1005.97  16
   4  -4  -2 27827.0 1139.45  12
  -4   4   1 14206.3 715.543  20
  -4   4   1 13368.8 693.450  19
  -4   4   1 13404.4 678.156  16
   4  -4  -1 11935.9 639.019  10
   4  -4  -1 13971.3 810.014  29
  -4   4   1 13612.7 665.921  13
   4  -4  -1 13615.7 763.597  12
  -4   4   0 3123.76 321.125  20
  -4   4   0 2992.07 327.311  19
   4  -4   0 2910.29 375.558  29
  -4   4   0 2747.85 294.438  16
   4  -4   0 2576.76 282.335  27
  -4   4   0 2680.07 275.375  13
   4  -4   0 2748.05 325.460  12
  -4   4  -1 37813.9 1285.23  20
   4  -4   1 34065.8 1175.24  17
   4  -4   1 36309.9 1437.26  29
  -4   4  -1 38297.7 1267.36  16
   4  -4   1 36251.0 1257.49  12
   4  -4   1 33758.7 1187.19  27
  -4   4  -2 111.442 101.607  20
  -4   4  -2 2.06065 82.5121  16
   4  -4   2 9.56249 88.2586  17
   4  -4   2 159.516 121.414  29
   4  -4   2-23.9137 78.2884  27
   4  -4   2 46.5327 46.1282  12
  -4   4  -3 6738.65 506.099  20
   4  -4   3 6018.61 534.308  29
   4  -4   3 5557.16 464.040  17
  -4   4  -3 6086.04 462.437  16
   4  -4   3 6287.00 500.667  15
   4  -4   3 6301.93 493.913  27
   4  -4   3 5829.02 429.331  12
  -4   4  -4 11010.9 649.685  20
  -4   4  -4 10494.8 625.405  16
   4  -4   4 9514.95 627.717  17
   4  -4   4 9586.76 655.767  29
   4  -4   4 9961.97 638.417  27
   4  -4   4 10839.0 658.480  15
  -4   4  -5 38938.6 1342.47  20
   4  -4   5 37782.2 1331.62  17
   4  -4   5 37273.0 1363.95  29
  -4   4  -5 39027.7 1315.06  16
   4  -4   5 36711.3 1334.52  27
   4  -4   5 39034.4 1379.27  15
  -4   4  -6 30090.2 1160.03  20
   4  -4   6 29336.4 1104.66  17
   4  -4   6 27837.8 1125.96  29
  -4   4  -6 29658.4 1120.61  16
   4  -4   6 29601.1 1130.49  27
   4  -4   6 31122.7 1187.17  15
   4  -4   7 5058.27 421.149  29
  -4   4  -7 4902.92 420.572  16
   4  -4   7 5360.04 423.299  17
   4  -4   7 4779.37 401.139  27
   4  -4   7 5571.10 463.973  15
   4  -4   7 4454.98 483.041  21
   4  -4   8 1502.67 225.018  17
  -4   4  -8 1167.33 211.873  16
   4  -4   8 1341.75 219.945  15
   4  -4   8 1296.78 260.666  21
   4  -4   8 1412.31 215.418  27
   4  -4   9 88.5902 65.4873  17
   4  -4   9 5.42338 76.6468  27
  -4   4  -9 29.3591 54.6812  16
   4  -4   9-25.4215 78.3148  15
   4  -4   9 74.0622 112.345  21
  -4   4 -10 8066.15 479.932  20
   4  -4  10 8375.70 427.032  17
  -4   4 -10 7700.63 456.388  16
   4  -4  10 8493.19 448.874  15
   4  -4  10 6736.81 486.106  21
  -4   4 -11 1082.10 148.723  20
  -4   4 -11 1043.73 139.888  16
   4  -4  11 1255.73 127.277  15
   4  -3 -11 10888.3 494.319  28
   4  -3 -11 7561.66 392.176  10
   4  -3 -11 7857.28 387.564  24
   4  -3 -11 7593.87 442.964  22
  -4   3  11 9756.59 414.895  21
  -4   3  11 8759.10 385.192  20
   4  -3 -10 12906.7 598.001  10
  -4   3  10 12273.6 549.202  16
   4  -3 -10 12458.5 619.597  22
  -4   3  10 13180.6 569.502  20
   4  -3  -9 14256.3 680.590  10
  -4   3   9 14025.9 646.664  16
   4  -3  -9 13961.9 726.892  22
  -4   3   9 14077.5 673.198  20
  -4   3   8 801.130 177.571  20
   4  -3  -8 679.782 168.156  10
  -4   3   8 680.981 159.298  16
   4  -3  -8 931.877 210.962  22
   4  -3  -8 768.257 152.445  12
  -4   3   7 4526.40 425.780  20
  -4   3   7 4102.72 393.263  16
   4  -3  -7 4844.87 421.641  10
   4  -3  -7 4926.42 463.843  22
   4  -3  -7 4260.54 377.865  12
  -4   3   6 14479.0 775.108  20
  -4   3   6 14488.0 747.893  16
   4  -3  -6 14449.7 766.062  10
   4  -3  -6 16226.2 859.205  22
   4  -3  -6 14361.2 738.302  12
  -4   3   5 10859.2 649.866  20
  -4   3   5 10428.1 609.384  19
   4  -3  -5 10854.8 668.872  10
  -4   3   5 11110.4 630.736  16
   4  -3  -5 11398.1 727.252  22
   4  -3  -5 11092.1 652.982  12
  -4   3   4 20094.3 892.242  20
  -4   3   4 20774.2 887.360  19
   4  -3  -4 20629.1 951.467  10
  -4   3   4 20228.0 866.188  16
   4  -3  -4 20848.5 986.134  22
   4  -3  -4 21741.2 976.983  12
  -4   3   3 45603.8 1434.94  20
  -4   3   3 46290.6 1428.12  19
   4  -3  -3 43978.1 1487.11  10
   4  -3  -3 44150.3 1460.26  29
  -4   3   3 45831.4 1389.45  16
  -4   3   3 41613.0 1325.84  26
  -4   3   3 43999.8 2092.24   1
   4  -3  -3 47369.5 2327.40   7
   4  -3  -3 48215.2 1514.48  22
   4  -3  -3 48165.2 1576.82  12
  -4   3   2 57898.2 1608.47  16
  -4   3   2 60726.2 1691.43  20
  -4   3   2 52995.5 1526.43  11
  -4   3   2 58004.0 1672.93  19
   4  -3  -2 57612.7 1702.19  10
   4  -3  -2 59620.7 1796.06  29
  -4   3   2 55910.9 2435.22   1
   4  -3  -2 60449.4 2588.90   7
   4  -3  -2 59196.3 1805.70  12
  -4   3   1 3625.09 345.023  20
  -4   3   1 2906.02 543.826   1
  -4   3   1 3227.06 301.674  11
  -4   3   1 3618.27 353.150  19
   4  -3  -1 3118.94 318.484  10
   4  -3  -1 3300.44 385.241  29
  -4   3   1 3288.30 311.015  16
  -4   3   1 3357.24 303.707  13
   4  -3  -1 3664.68 384.642  12
   4  -3  -1 3686.37 579.175   7
  -4   3   0 152.479 108.564  20
  -4   3   0-309.640 249.101   1
   4  -3   0-32.2000 80.0640  29
  -4   3   0-50.2227 63.1813  16
   4  -3   0 172.444 82.4403  27
   4  -3   0-149.323 102.310   7
   4  -3   0 68.4112 71.2988  12
  -4   3  -1 14477.6 733.344  20
   4  -3   1 12618.9 661.096  17
  -4   3  -1 14821.1 710.866  16
   4  -3   1 13942.4 826.680  29
  -4   3  -1 10646.5 1038.70   1
   4  -3   1 12765.7 663.518  27
   4  -3   1 12008.5 1016.13   7
   4  -3   1 14191.6 718.347  12
  -4   3  -2 26703.8 1042.06  20
   4  -3   2 23815.1 984.969  17
   4  -3   2 25539.6 1128.62  29
   4  -3   2 23749.1 984.318  27
  -4   3  -2 21375.6 1448.54   1
  -4   3  -2 25454.9 987.473  16
   4  -3   2 25538.5 1456.81   7
   4  -3   2 24544.1 959.807  12
  -4   3  -3 47339.8 1478.98  20
   4  -3   3 42720.0 1450.44  17
   4  -3   3 40581.5 2225.40   2
   4  -3   3 47176.0 1579.73  29
  -4   3  -3 46948.4 1425.67  16
   4  -3   3 43578.9 1464.77  27
  -4   3  -3 35953.6 1884.62   9
   4  -3   3 46413.2 1477.69  15
  -4   3  -3 38595.0 1926.35   1
   4  -3   3 43245.0 1337.68  12
   4  -3   4 10643.5 658.199  17
   4  -3   4 8452.69 1009.84   2
   4  -3   4 10838.7 687.290  29
   4  -3   4 10490.0 664.037  27
  -4   3  -4 8537.20 895.220   9
   4  -3   4 11744.3 682.440  15
  -4   3  -4 11272.6 633.997  16
   4  -3   4 9427.27 704.321  21
  -4   3  -5 27228.3 1066.60  16
   4  -3   5 27995.7 1117.66  17
   4  -3   5 28103.5 1149.30  29
   4  -3   5 25983.7 1092.86  27
  -4   3  -5 21269.1 1510.37   9
   4  -3   5 29066.1 1150.37  15
   4  -3   5 23201.0 1142.28  21
   4  -3   6 10074.6 629.787  17
   4  -3   6 9338.14 635.519  29
   4  -3   6 10587.2 647.463  27
   4  -3   6 10396.1 664.173  15
  -4   3  -6 10201.6 631.159  16
   4  -3   6 8650.19 675.716  21
   4  -3   7 1590.11 238.799  27
   4  -3   7 1438.13 252.657  29
  -4   3  -7 1885.78 272.227  16
   4  -3   7 1925.23 272.565  17
   4  -3   7 1706.25 275.806  15
   4  -3   7 1761.95 304.851  21
   4  -3   8 2067.46 265.156  27
   4  -3   8 2434.21 302.545  17
   4  -3   8 2683.79 334.257  15
  -4   3  -8 2626.08 330.156  16
   4  -3   8 1979.58 317.435  21
   4  -3   9 9288.99 598.938  15
   4  -3   9 8975.19 540.553  17
  -4   3  -9 8355.92 594.464  16
   4  -3   9 9572.21 538.995  27
   4  -3   9 8221.16 630.146  21
   4  -3  10 13962.4 642.217  17
   4  -3  10 14252.1 708.086  15
  -4   3 -10 13328.7 719.776  16
   4  -3  10 11601.1 725.223  21
  -4   3 -11 18165.0 770.743  16
   4  -3  11 18519.4 673.368  17
   4  -3  11 19225.2 750.856  15
   4  -3  11 17670.3 822.186  21
   4  -3  12 15029.3 550.891  15
  -4   3 -12 13054.8 553.460  16
   4  -3  12 14253.7 634.497  21
  -4   3 -13 2580.32 190.388  20
  -4   3 -13 2199.55 169.635  16
   4  -2 -12 8316.63 418.177  24
  -4   2  12 9139.08 410.195  21
   4  -2 -11 16243.1 672.666  10
   4  -2 -11 20015.6 787.968  28
   4  -2 -11 17072.2 774.499  22
  -4   2  11 19971.0 734.189  21
  -4   2  11 17975.8 717.057  20
   4  -2 -10 1770.65 237.545  10
  -4   2  10 1270.42 191.349  16
   4  -2 -10 1565.68 254.097  22
  -4   2  10 1783.16 255.218  20
  -4   2   9 805.208 187.133  20
   4  -2  -9 881.186 186.434  10
  -4   2   9 632.668 159.992  16
  -4   2   9 1099.58 153.961  14
   4  -2  -9 1267.03 251.725  22
  -4   2   8 486.207 158.589  20
  -4   2   8 309.030 121.425  19
  -4   2   8 513.633 143.558  16
   4  -2  -8 398.730 137.418  10
   4  -2  -8 556.293 175.719  22
  -4   2   7 25763.3 1103.34  20
  -4   2   7 21788.3 922.405  11
  -4   2   7 23040.6 1011.86  19
   4  -2  -7 25678.5 1027.24  10
  -4   2   7 22259.3 962.260  16
   4  -2  -7 27758.4 1168.38  22
   4  -2  -7 23400.0 930.292  12
  -4   2   6 37974.9 1367.64  20
  -4   2   6 36358.8 1241.76  11
  -4   2   6 37041.1 1323.34  19
  -4   2   6 36488.0 1986.39   6
   4  -2  -6 37335.6 1340.66  10
  -4   2   6 35712.6 1253.92  16
   4  -2  -6 40574.8 1483.14  22
   4  -2  -6 35622.9 1230.53  12
  -4   2   5 38916.8 1336.87  20
  -4   2   5 35429.9 1206.51  11
  -4   2   5 38160.0 1318.39  19
  -4   2   5 33600.4 1837.09   6
   4  -2  -5 39246.1 1354.83  10
  -4   2   5 37102.0 1234.75  16
  -4   2   5 35392.3 1795.70   1
   4  -2  -5 38012.7 2017.29   7
   4  -2  -5 40635.7 1460.54  22
   4  -2  -5 36384.3 1265.65  12
  -4   2   4 26349.9 1027.80  20
  -4   2   4 25000.7 951.422  11
  -4   2   4 24988.7 1008.64  19
   4  -2  -4 26982.1 1083.97  10
  -4   2   4 25182.2 950.552  16
   4  -2  -4 26829.1 1661.99   7
   4  -2  -4 26868.2 1131.78  22
   4  -2  -4 25358.5 1044.47  12
  -4   2   3 1181.22 198.501  20
  -4   2   3 1234.02 204.208  19
  -4   2   3 1213.91 194.501  11
   4  -2  -3 1458.41 239.162  10
  -4   2   3 1231.43 189.674  16
   4  -2  -3 1417.33 254.940  22
  -4   2   3 940.541 256.605   4
   4  -2  -3 1270.40 346.085   7
   4  -2  -3 1409.96 233.407  12
  -4   2   2 1058.92 176.971  20
  -4   2   2 935.985 170.966  19
  -4   2   2 1035.19 168.785  11
   4  -2  -2 933.146 185.332  10
   4  -2  -2 1287.71 217.325  29
  -4   2   2 985.761 158.057  16
   4  -2  -2 1116.17 194.879  22
  -4   2   2 1213.60 297.251   4
   4  -2  -2 1390.12 356.745   7
   4  -2  -2 1280.39 227.232  12
  -4   2   1 2414.09 274.049  20
  -4   2   1 2224.26 246.718  11
  -4   2   1 2275.73 273.343  19
   4  -2  -1 2040.07 246.810  10
   4  -2  -1 2339.35 309.548  29
  -4   2   1 2380.32 252.324  16
   4  -2  -1 2592.61 405.844   2
  -4   2   1 1841.84 332.455   9
   4  -2  -1 2440.98 308.144  12
   4  -2  -1 2492.49 436.138   7
  -4   2   1 1911.98 342.630   4
  -4   2   0 44301.7 1334.86  20
   4  -2   0 43376.5 1860.24   2
   4  -2   0 40155.7 1446.39  29
  -4   2   0 42559.2 1253.28  16
   4  -2   0 37064.0 1200.34  27
  -4   2   0 41556.8 1780.77   9
  -4   2   0 41099.0 1762.00   4
   4  -2   0 43552.5 1889.64   7
   4  -2   0 43769.7 1368.44  12
  -4   2  -1 17101.8 761.141  20
   4  -2   1 15005.0 1067.73   2
   4  -2   1 14497.0 681.577  27
   4  -2   1 13955.5 660.351  17
   4  -2   1 15490.4 837.959  29
  -4   2  -1 15843.2 695.021  16
  -4   2  -1 14295.5 1035.64   9
  -4   2  -1 15107.5 1028.22   4
   4  -2   1 17138.4 1112.71   7
   4  -2   1 16757.0 747.479  12
  -4   2  -2 96048.2 2290.11  20
   4  -2   2 89294.2 3041.43   2
   4  -2   2 87733.8 2222.57  27
   4  -2   2 86648.0 2227.62  17
   4  -2   2 91035.5 2440.24  29
  -4   2  -2 94277.1 2204.49  16
  -4   2  -2 90899.3 3023.93   9
  -4   2  -2 93152.9 2954.59   4
   4  -2   2 101171. 3038.59   7
   4  -2   2 90596.4 2192.90  12
   4  -2   3 36404.8 1869.86   2
   4  -2   3 32563.9 1203.87  17
   4  -2   3 35515.6 1304.60  29
  -4   2  -3 37375.7 1180.06  16
   4  -2   3 33396.5 1216.06  27
  -4   2  -3 35399.8 1770.46   9
   4  -2   3 37271.5 1223.85  15
   4  -2   3 39252.8 1743.30   7
  -4   2  -3 36320.7 1735.73   4
   4  -2   3 31663.4 1291.49  21
   4  -2   3 35287.8 1144.68  12
  -4   2  -4 5894.32 431.734  16
   4  -2   4 5770.13 768.428   2
   4  -2   4 5746.55 460.579  17
   4  -2   4 6376.02 497.129  29
   4  -2   4 6094.28 475.530  27
  -4   2  -4 5690.77 708.153   9
   4  -2   4 6185.76 469.689  15
  -4   2  -4 5446.21 668.427   4
   4  -2   4 4788.03 448.346  21
   4  -2   5 5863.43 834.831   2
   4  -2   5 6384.81 493.377  17
   4  -2   5 6755.97 518.897  29
  -4   2  -5 6181.84 455.739  16
   4  -2   5 6391.71 496.177  27
  -4   2  -5 5105.84 723.217   9
   4  -2   5 7077.99 518.916  15
  -4   2  -5 5595.37 694.081   4
   4  -2   5 6055.25 516.972  21
   4  -2   6 6634.63 488.468  17
   4  -2   6 5804.10 863.456   2
   4  -2   6 6297.92 505.737  29
   4  -2   6 6958.23 503.380  27
  -4   2  -6 5335.19 773.155   9
   4  -2   6 7632.93 556.671  15
   4  -2   6 5628.32 424.681  14
  -4   2  -6 5666.37 733.966   4
   4  -2   6 5816.96 512.287  21
   4  -2   7 27439.4 1052.45  17
   4  -2   7 23296.3 1871.31   2
   4  -2   7 27843.0 1058.60  27
  -4   2  -7 23460.2 1744.66   9
   4  -2   7 28930.0 1172.92  15
   4  -2   7 25851.2 1002.22  14
  -4   2  -7 24766.1 1655.40   4
   4  -2   7 26514.6 1097.63  29
   4  -2   7 24343.5 1118.95  21
   4  -2   8 44570.2 1394.62  17
   4  -2   8 41676.0 1344.10  27
   4  -2   8 44210.8 1527.17  15
   4  -2   8 39449.6 1338.60  14
   4  -2   8 40954.3 1538.37  21
   4  -2   9 21532.6 896.473  17
   4  -2   9 21279.1 861.779  27
   4  -2   9 21529.7 997.146  15
   4  -2   9 19598.3 880.700  14
   4  -2   9 19601.3 1012.61  21
   4  -2  10 15652.2 730.711  17
   4  -2  10 17397.0 844.004  15
   4  -2  10 14399.5 719.595  14
   4  -2  10 15465.6 854.929  21
   4  -2  11 5090.21 415.876  15
   4  -2  11 4069.81 343.050  14
   4  -2  11 4819.50 426.700  21
   4  -2  12 239.427 83.6415  15
   4  -2  12 88.6524 62.6931  14
  -4   2 -13 4904.24 321.428  16
   4  -2  13 5849.57 328.350  15
   4  -2  13 4984.02 334.907  21
   4  -1 -13 481.371 91.5985  28
   4  -1 -13 535.027 104.586  24
  -4   1  13 560.575 97.1712  21
   4  -1 -12 2349.68 249.242  28
  -4   1  12 2013.28 182.827  14
   4  -1 -12 2343.73 256.960  24
   4  -1 -12 1583.26 198.841  22
  -4   1  12 2273.77 222.248  21
  -4   1  11 303.101 103.690  20
  -4   1  11 221.170 70.3672  19
  -4   1  11 110.813 58.0739  11
   4  -1 -11 221.694 90.8153  10
   4  -1 -11 301.467 118.925  28
  -4   1  11 263.610 88.9095  14
   4  -1 -11 52.6866 100.345  22
  -4   1  11 296.100 102.018  21
  -4   1  10 1497.77 208.292  11
  -4   1  10 1388.71 231.930  20
  -4   1  10 1149.20 194.491  19
   4  -1 -10 1187.80 193.778  10
   4  -1 -10 1333.63 221.935  28
  -4   1  10 1288.59 185.288  14
  -4   1  10 1502.03 203.074  16
   4  -1 -10 1219.30 255.078  22
  -4   1   9 9259.77 629.061  20
  -4   1   9 8522.29 555.752  11
  -4   1   9 9356.56 607.705  19
   4  -1  -9 9420.08 589.435  10
  -4   1   9 8450.56 529.961  16
   4  -1  -9 9004.16 652.323  22
  -4   1   8 19680.2 960.279  20
  -4   1   8 18014.6 873.907  11
  -4   1   8 18972.9 938.389  19
   4  -1  -8 19859.3 883.701  10
  -4   1   8 18222.7 836.072  16
   4  -1  -8 21588.2 1008.19  22
  -4   1   7 22903.9 1049.15  20
  -4   1   7 22626.1 997.927  11
  -4   1   7 23727.9 1058.34  19
  -4   1   7 22515.1 1602.81   6
  -4   1   7 22002.3 934.401  16
   4  -1  -7 23012.9 989.639  10
   4  -1  -7 21275.2 1402.78   8
   4  -1  -7 26431.3 1131.20  22
  -4   1   6 19206.4 919.731  20
  -4   1   6 19060.0 869.289  11
  -4   1   6 20250.5 940.679  19
  -4   1   6 19140.2 1403.73   6
  -4   1   6 17699.0 811.468  16
   4  -1  -6 19361.9 897.457  10
  -4   1   6 17661.1 1312.91   4
   4  -1  -6 18006.7 1259.49   8
   4  -1  -6 19607.3 1321.74   7
   4  -1  -6 21509.6 1030.25  22
   4  -1  -6 18182.3 789.463  12
  -4   1   5 16045.4 782.367  20
  -4   1   5 16483.5 767.574  11
  -4   1   5 16416.2 803.379  19
  -4   1   5 16181.3 1218.23   6
   4  -1  -5 14650.7 783.659  10
  -4   1   5 14261.2 700.337  16
  -4   1   5 14525.0 1142.10   4
   4  -1  -5 14415.5 1069.85   8
   4  -1  -5 16902.9 1237.11   7
   4  -1  -5 16332.0 877.277  22
   4  -1  -5 15455.2 744.176  12
  -4   1   4 3317.67 323.445  20
  -4   1   4 3688.64 330.732  11
  -4   1   4 3545.51 347.823  19
   4  -1  -4 3537.23 362.502  10
  -4   1   4 3276.02 305.680  16
  -4   1   4 3089.46 490.514   4
   4  -1  -4 3459.67 472.367   8
   4  -1  -4 3880.70 407.091  22
   4  -1  -4 3571.66 361.269  12
   4  -1  -4 3632.82 555.933   7
  -4   1   3 22355.2 871.337  20
   4  -1  -3 21157.6 919.619  10
  -4   1   3 23137.3 883.390  11
  -4   1   3 22887.2 913.873  19
  -4   1   3 22995.8 1232.55   9
  -4   1   3 21740.4 1273.55   4
   4  -1  -3 23319.5 1413.53   7
   4  -1  -3 22353.9 1300.68   2
   4  -1  -3 24358.5 985.306  22
   4  -1  -3 22845.1 938.215  12
  -4   1   2 8877.37 774.603   4
  -4   1   2 8550.63 735.246   9
   4  -1  -2 10127.5 860.638   7
   4  -1  -2 9255.95 787.659   2
  -4   1   1 106866. 3115.93   4
   4  -1  -1 113340. 3273.11   7
   4  -1  -1 105384. 3093.45   2
  -4   1   1 104816. 3076.33   9
  -4   1   0 34853.7 1589.85   9
  -4   1   0 35675.7 1584.38   4
   4  -1   0 38360.7 1654.04   7
   4  -1   0 34750.9 1565.31   2
  -4   1  -1 18071.3 1123.13   9
  -4   1  -1 17282.1 1076.30   4
   4  -1   1 18964.1 1110.84   7
   4  -1   1 17101.5 1068.04   2
   4  -1   2 24116.5 1326.86   2
  -4   1  -2 24556.7 1357.29   9
   4  -1   2 26052.5 1335.79   7
  -4   1  -2 25110.4 1346.94   4
   4  -1   3 2997.81 478.244   2
  -4   1  -3 3245.03 484.762   9
  -4   1  -3 3132.94 473.906   4
   4  -1   4 45119.0 2053.20   2
   4  -1   4 39441.5 1306.74  17
   4  -1   4 41978.9 1372.19  29
   4  -1   4 39592.0 1310.65  27
  -4   1  -4 43411.0 1970.83   9
   4  -1   4 43829.7 1329.94  15
  -4   1  -4 43353.6 1946.16   4
   4  -1   5 1393.12 221.166  17
   4  -1   5 1434.68 223.335  29
   4  -1   5 1463.73 238.876  27
  -4   1  -5 1490.90 378.086   9
   4  -1   5 1450.01 374.902   2
   4  -1   5 1597.88 227.857  15
   4  -1   5 1398.88 207.284  14
   4  -1   5 1347.67 215.012  21
  -4   1  -5 1104.35 322.882   4
  -4   1  -6 53880.2 2479.66   9
   4  -1   6 50564.5 2509.85   2
   4  -1   6 52661.2 1607.92  29
   4  -1   6 53945.5 1553.43  17
   4  -1   6 53382.2 1556.22  27
   4  -1   6 56310.5 1662.30  15
   4  -1   6 49639.8 1482.36  14
  -4   1  -6 50103.6 2293.35   4
   4  -1   6 46737.2 1533.37  21
   4  -1   7 30368.4 1106.20  17
   4  -1   7 30383.9 1997.42   2
   4  -1   7 31407.8 1183.41  29
   4  -1   7 31375.4 1100.71  27
   4  -1   7 33094.7 1253.94  15
  -4   1  -7 29922.1 1917.38   9
   4  -1   7 30374.8 1115.07  14
  -4   1  -7 30650.2 1857.01   4
   4  -1   7 29973.6 1173.89  21
   4  -1   8 22335.9 885.218  27
   4  -1   8 23467.9 933.596  17
   4  -1   8 19297.7 1663.06   2
  -4   1  -8 17629.0 1513.51   9
   4  -1   8 25954.9 1105.69  15
   4  -1   8 22667.8 969.819  14
  -4   1  -8 21562.6 1626.38   4
   4  -1   8 21718.8 1008.33  21
   4  -1   9 2502.92 302.335  17
   4  -1   9 2664.60 327.599  15
   4  -1   9 2857.11 333.792  14
   4  -1   9 2645.02 333.432  21
   4  -1  10 71.0275 68.9838  17
   4  -1  10-40.9412 106.093  15
   4  -1  10 58.9853 68.0434  14
   4  -1  10 75.5557 76.2355  21
   4  -1  11 419.366 138.520  15
   4  -1  11 286.490 116.410  14
   4  -1  11 170.712 92.9919  21
   4  -1  12 6430.87 455.432  15
   4  -1  12 6234.58 430.790  14
   4  -1  12 6087.60 438.618  21
   4  -1  13 18138.6 713.963  15
   4  -1  13 18412.8 695.352  14
   4  -1  14 6821.90 339.390  15
   4  -1  14 6907.48 346.656  14
  -4   0  13 292.468 79.3311  11
   4   0 -13 293.604 82.3786  28
  -4   0  13 386.629 80.0081  14
   4   0 -13 180.625 69.3148  24
  -4   0  13 328.872 73.4030  21
  -4   0  12 855.367 141.304  19
  -4   0  12 884.965 153.035  11
   4   0 -12 1133.20 182.899  28
  -4   0  12 899.243 139.709  14
   4   0 -12 895.438 169.808  24
   4   0 -12 520.053 114.811  22
  -4   0  12 995.993 157.272  21
  -4   0  11 1265.14 222.394  20
  -4   0  11 1190.40 195.318  19
  -4   0  11 1313.43 205.440  11
   4   0 -11 1320.58 219.222  28
  -4   0  11 1791.73 218.743  14
   4   0 -11 1401.49 235.974  24
   4   0 -11 1076.56 182.230  22
  -4   0  11 1474.71 213.548  21
  -4   0  10 16529.9 802.877  11
  -4   0  10 16535.9 833.258  19
   4   0 -10 17145.8 774.427  10
   4   0 -10 17061.3 841.406  28
   4   0 -10 16796.1 840.730  22
  -4   0  10 16934.9 840.272  20
  -4   0   9 19663.9 927.729  11
   4   0  -9 18939.4 911.314  28
  -4   0   9 20705.6 966.794  19
   4   0  -9 20263.0 881.091  10
   4   0  -9 21836.0 978.869  22
  -4   0   9 19498.4 939.027  20
  -4   0   8 14124.2 802.493  20
  -4   0   8 14347.9 802.233  11
  -4   0   8 14192.4 810.729  19
   4   0  -8 14517.4 748.843  10
  -4   0   8 13797.5 683.232  16
   4   0  -8 15030.7 852.390  22
  -4   0   7 14782.9 816.827  20
  -4   0   7 15566.3 821.769  11
  -4   0   7 15123.7 843.288  19
  -4   0   7 14689.2 1268.89   6
  -4   0   7 14283.8 696.945  16
   4   0  -7 15987.6 802.619  10
   4   0  -7 15393.6 1232.46   8
   4   0  -7 16754.0 916.046  22
  -4   0   6 3414.25 366.919  20
  -4   0   6 3582.54 369.171  11
  -4   0   6 2668.44 468.067   9
  -4   0   6 3801.56 391.072  19
  -4   0   6 3240.11 576.054   6
   4   0  -6 3618.81 370.852  10
   4   0  -6 2683.90 526.464   2
  -4   0   6 3649.02 602.249   4
   4   0  -6 3957.65 609.136   8
   4   0  -6 4142.81 578.650   7
   4   0  -6 3920.15 440.264  22
  -4   0   5 604.382 152.357  20
  -4   0   5 208.941 107.550  19
  -4   0   5 418.535 132.143  11
  -4   0   5 471.101 188.193   6
   4   0  -5 513.327 148.062  10
   4   0  -5 405.966 194.834   2
  -4   0   5 185.784 139.230   9
   4   0  -5 661.948 257.967   8
   4   0  -5 628.582 192.295  22
  -4   0   5 304.876 189.348   4
   4   0  -5 572.214 274.896   7
   4   0  -5 449.618 115.014  12
  -4   0   4 30827.6 1057.46  20
  -4   0   4 31393.6 1063.37  11
  -4   0   4 31605.0 1113.92  19
   4   0  -4 27717.9 1085.02  10
  -4   0   4 28767.4 1474.26   9
   4   0  -4 29910.9 1461.95   8
  -4   0   4 31248.3 1618.28   4
   4   0  -4 29584.4 1580.30   7
   4   0  -4 33192.8 1224.57  22
   4   0  -4 30762.4 1636.05   2
  -4   0   3 3082.50 455.468   9
   4   0  -3 3241.41 409.364   8
  -4   0   3 3384.87 479.345   4
   4   0  -3 3229.31 475.108   2
   4   0  -3 3536.13 503.269   7
  -4   0   2 37441.3 1607.55   9
   4   0  -2 33024.6 1326.33   8
  -4   0   2 38893.6 1657.69   4
   4   0  -2 39209.1 1713.02   7
   4   0  -2 35539.1 1604.81   2
  -4   0   1 76147.7 2481.95   9
   4   0  -1 74515.5 2076.70   8
  -4   0   1 84021.9 2567.57   4
   4   0  -1 82059.2 2572.26   7
   4   0  -1 79119.3 2511.77   2
  -4   0   0 21795.8 1203.99   9
  -4   0   0 23704.0 1227.49   4
   4   0   0 23719.2 1230.30   7
   4   0   0 22179.0 1195.18   2
   4   0   1 80.1237 61.3249   2
  -4   0  -1-64.4992 79.5069   9
   4   0   1 60.2018 105.532   7
  -4   0  -1 106.377 74.8410   4
  -4   0  -2 11360.5 858.868   9
  -4   0  -2 11119.0 844.062   4
   4   0   2 11856.7 881.771   2
  -4   0  -3 114067. 3343.00   9
   4   0   3 117336. 3392.00   2
   4   0   4 5100.07 616.564   2
  -4   0  -4 4931.24 593.487   9
  -4   0  -4 5516.68 626.902   4
   4   0   5 117608. 3641.70   2
  -4   0  -5 119803. 3661.41   9
  -4   0  -5 124733. 3649.27   4
   4   0   6 6057.65 738.732   2
   4   0   6 6269.55 443.905  17
   4   0   6 6250.97 465.122  29
  -4   0  -6 5291.63 690.439   9
   4   0   6 6181.74 462.182  15
   4   0   6 5745.95 421.221  14
  -4   0  -6 6212.78 733.323   4
   4   0   7 15206.6 755.015  29
   4   0   7 13733.3 1234.85   2
   4   0   7 14414.9 697.090  17
  -4   0  -7 14856.3 1281.34   9
   4   0   7 14226.8 763.487  15
   4   0   7 13697.0 706.490  14
  -4   0  -7 14975.7 1228.18   4
   4   0   8 5758.38 484.838  15
   4   0   8 4715.66 392.489  17
   4   0   8 4078.37 719.674   2
  -4   0  -8 4408.42 714.446   9
   4   0   8 4968.96 422.575  14
  -4   0  -8 4159.40 694.080   4
   4   0   8 5175.39 428.520  21
   4   0   9 7056.47 543.174  15
   4   0   9 5519.89 861.725   2
  -4   0  -9 4976.70 796.108   9
   4   0   9 6626.98 510.919  14
  -4   0  -9 4577.72 795.947   4
   4   0   9 6543.37 495.500  21
   4   0  10 23389.8 1015.85  15
   4   0  10 22001.3 993.999  14
   4   0  10 20701.5 936.836  21
   4   0  11 2637.36 325.517  15
   4   0  11 2045.98 280.119  14
   4   0  11 1959.95 265.701  21
   4   0  12 20233.1 878.753  15
   4   0  12 20101.7 862.584  14
   4   0  13 3365.31 312.799  15
   4   0  13 3262.68 301.417  14
   4   0  14 6010.17 360.815  15
   4   0  14 6884.41 383.576  14
   4   0  15 10.9792 37.0342  14
  -4  -1  14-44.8395 39.6499  14
  -4  -1  13 4396.49 304.001  11
   4   1 -13 4577.56 304.328  28
  -4  -1  13 4719.76 292.786  14
   4   1 -13 4638.47 326.616  25
   4   1 -13 4252.06 311.362  24
  -4  -1  13 4488.92 291.992  21
  -4  -1  12 3125.03 300.687  11
  -4  -1  12 2963.36 291.170  19
   4   1 -12 3331.74 306.219  28
  -4  -1  12 3405.88 288.092  14
   4   1 -12 2781.30 299.402  24
  -4  -1  12 2948.28 272.482  21
  -4  -1  11 8506.28 560.686  11
  -4  -1  11 8767.61 564.441  19
  -4  -1  11 10035.2 553.451  14
   4   1 -11 9607.57 597.878  24
   4   1 -11 8393.06 513.572  22
   4   1 -11 9469.39 577.479  28
  -4  -1  11 8702.04 521.182  21
  -4  -1  10 15090.7 790.486  11
  -4  -1  10 15092.7 807.059  19
   4   1 -10 15523.2 801.410  28
   4   1 -10 16442.3 829.829  24
   4   1 -10 14576.7 765.847  22
  -4  -1  10 14712.3 724.871  21
  -4  -1  10 14610.4 780.335  20
  -4  -1   9 2299.64 318.621  11
  -4  -1   9 2392.47 325.881  19
   4   1  -9 2583.12 293.538  10
   4   1  -9 2235.83 300.388  28
   4   1  -9 2191.28 322.280  24
   4   1  -9 2307.24 312.312  22
  -4  -1   9 1920.57 285.955  20
  -4  -1   8 11633.4 725.300  11
  -4  -1   8 12200.4 763.824  19
  -4  -1   8 11724.0 1136.29   6
   4   1  -8 11681.2 657.874  10
   4   1  -8 12241.8 721.891  28
   4   1  -8 12298.4 1153.97   8
   4   1  -8 11795.8 747.284  22
  -4  -1   8 11562.6 701.863  20
  -4  -1   7 3424.02 372.737  20
  -4  -1   7 3814.65 393.662  11
  -4  -1   7 3574.79 409.185  19
  -4  -1   7 3526.78 602.183   6
   4   1  -7 3953.83 377.305  10
   4   1  -7 2719.90 585.980   2
   4   1  -7 3694.37 392.549  28
   4   1  -7 3809.91 632.058   8
   4   1  -7 3731.38 419.733  22
  -4  -1   6 364.395 116.402  20
  -4  -1   6 507.423 145.894  19
  -4  -1   6 843.335 188.139  11
  -4  -1   6 247.351 214.555   6
   4   1  -6 856.715 183.661  10
   4   1  -6 429.775 238.967   2
   4   1  -6 696.293 161.958  28
  -4  -1   6 331.166 162.298   9
   4   1  -6 604.138 219.981   8
   4   1  -6 698.376 187.000  22
  -4  -1   6 566.820 284.256   4
  -4  -1   5 35794.6 1281.03  20
  -4  -1   5 41105.5 1312.46  11
  -4  -1   5 42970.9 1397.48  19
  -4  -1   5 43399.8 1993.76   6
   4   1  -5 38198.1 1346.20  10
  -4  -1   5 36467.1 1816.55   9
   4   1  -5 34585.7 1287.33  28
  -4  -1   5 39534.2 1942.46   4
   4   1  -5 40073.6 1884.87   8
   4   1  -5 35995.1 1945.09   2
   4   1  -5 43671.6 1866.08   7
   4   1  -5 40453.1 1418.20  22
  -4  -1   4 77220.3 2663.34   6
  -4  -1   4 70409.5 2545.02   9
   4   1  -4 74199.9 2482.61   8
  -4  -1   4 75800.9 2626.79   4
   4   1  -4 72372.4 2693.45   2
   4   1  -4 73076.2 2576.71   7
  -4  -1   3 48750.5 1949.83   9
   4   1  -3 49483.4 1814.50   8
  -4  -1   3 50984.1 1995.11   4
   4   1  -3 52220.9 2099.10   2
   4   1  -3 48208.5 1983.75   7
  -4  -1   2 25517.9 1332.17   9
   4   1  -2 24826.2 1134.64   8
  -4  -1   2 25646.8 1312.21   4
   4   1  -2 26120.7 1371.88   2
   4   1  -2 29432.1 1428.55   7
  -4  -1   1 7186.93 663.366   9
   4   1  -1 6056.22 510.624   8
  -4  -1   1 5893.18 598.222   4
   4   1  -1 6418.19 636.040   2
  -4  -1   0 9498.70 762.597   9
   4   1   0 9409.59 612.139   8
  -4  -1   0 9633.79 747.969   4
   4   1   0 9349.35 764.178   2
  -4  -1  -1 10941.7 814.271   9
   4   1   1 9713.08 565.362   8
  -4  -1  -1 10351.2 774.529   4
   4   1   1 10795.1 825.317   2
  -4  -1  -2 93409.9 2812.92   9
  -4  -1  -2 95405.2 2792.14   4
   4   1   2 92357.3 2820.64   2
  -4  -1  -3 9377.92 768.136   9
  -4  -1  -3 10044.1 799.929   4
   4   1   3 8387.94 743.352   2
  -4  -1  -4 91783.3 2862.36   9
  -4  -1  -4 94369.3 2914.98   4
   4   1   4 93725.1 2883.73   2
   4   1   5 16604.8 1100.36   2
  -4  -1  -5 16415.2 1107.73   9
  -4  -1  -5 15082.5 1058.24   4
   4   1   6 1319.46 340.575   2
  -4  -1  -6 836.066 274.842   9
   4   1   6 1193.15 193.136  15
   4   1   6 1055.17 175.109  14
  -4  -1  -6 1069.25 297.955   4
   4   1   7 949.992 190.995  29
   4   1   7 1034.56 156.724  18
  -4  -1  -7 995.021 338.678   9
   4   1   7 876.253 297.454   2
   4   1   7 823.795 182.381  15
   4   1   7 1192.18 197.605  14
  -4  -1  -7 1158.90 352.187   4
   4   1   8 199.621 92.2874  18
  -4  -1  -8 86.7759 174.351   9
   4   1   8 196.225 87.5993  15
   4   1   8-45.2858 125.855   2
   4   1   8 204.175 125.884  14
  -4  -1  -8 176.496 115.073   4
   4   1   9 34722.2 1128.46  18
   4   1   9 29471.5 1978.85   2
  -4  -1  -9 26196.7 1741.25   9
   4   1   9 36811.4 1293.41  15
   4   1   9 36106.7 1293.73  14
  -4  -1  -9 28973.4 1934.95   4
   4   1  10 13359.2 652.644  18
   4   1  10 13987.1 762.046  15
   4   1  10 13555.3 766.725  14
   4   1  11 19512.9 788.726  18
   4   1  11 21978.0 965.341  15
   4   1  11 22739.0 988.960  14
   4   1  12 4414.66 403.036  15
   4   1  12 4319.46 386.262  14
   4   1  13-35.0724 73.8059  15
   4   1  13 60.6742 81.8566  14
   4   1  14 647.140 127.473  15
   4   1  14 574.436 114.605  14
   4   1  15 332.326 77.4136  14
  -4  -2  13 6785.92 390.564  11
  -4  -2  13 7380.47 367.890  14
   4   2 -13 7322.14 403.174  25
   4   2 -13 6767.06 385.496  24
   4   2 -13 6806.16 350.647  28
  -4  -2  13 7174.27 353.929  21
  -4  -2  12 10650.5 580.331  11
  -4  -2  12 10115.9 570.773  19
   4   2 -12 11030.5 554.782  28
   4   2 -12 10915.8 576.480  25
  -4  -2  12 11138.9 524.254  14
   4   2 -12 10214.7 556.521  24
  -4  -2  12 10019.9 502.933  21
  -4  -2  11 24591.9 1016.25  11
  -4  -2  11 24938.3 1024.37  19
   4   2 -11 28269.4 1024.14  28
   4   2 -11 26980.0 1021.43  25
  -4  -2  11 24941.5 928.777  14
   4   2 -11 26730.1 1032.92  24
  -4  -2  11 24178.6 910.037  21
  -4  -2  10 18409.4 885.299  11
  -4  -2  10 19682.0 933.706  19
   4   2 -10 19519.3 893.322  28
   4   2 -10 19276.6 920.692  24
   4   2 -10 18331.9 807.201  22
  -4  -2  10 17102.9 774.927  21
  -4  -2   9 1324.56 223.261  20
  -4  -2   9 1710.44 270.628  19
  -4  -2   9 1748.09 269.637  11
   4   2  -9 1767.06 287.912  24
   4   2  -9 1428.45 252.316  28
   4   2  -9 1784.76 260.748  22
  -4  -2   9 1549.17 218.258  21
  -4  -2   8 9472.37 634.709  11
  -4  -2   8 9500.80 660.927  19
   4   2  -8 9118.56 564.907  10
   4   2  -8 9057.60 631.260  28
   4   2  -8 9395.44 664.442  24
   4   2  -8 9387.39 622.840  22
  -4  -2   8 8119.53 520.516  21
  -4  -2   8 8059.69 555.665  20
  -4  -2   7 44475.8 1510.80  11
  -4  -2   7 44875.0 1549.50  19
  -4  -2   7 42053.3 2167.48   6
   4   2  -7 42573.6 1384.46  10
   4   2  -7 40357.0 2158.97   8
   4   2  -7 42655.4 1555.59  24
   4   2  -7 45733.8 1543.89  22
   4   2  -7 43926.5 1520.71  28
  -4  -2   7 40455.8 1367.44  20
  -4  -2   6 15685.1 780.340  20
  -4  -2   6 16629.0 848.582  11
  -4  -2   6 17646.6 904.704  19
  -4  -2   6 17463.0 1317.52   6
   4   2  -6 18205.8 839.027  10
  -4  -2   6 15798.3 1295.41   9
   4   2  -6 18006.4 1328.77   8
   4   2  -6 17957.2 902.718  24
   4   2  -6 17573.0 894.866  22
   4   2  -6 17030.0 875.132  28
  -4  -2   5 36774.7 1275.55  11
  -4  -2   5 34760.0 1299.43  19
  -4  -2   5 38030.9 1894.13   6
   4   2  -5 34928.4 1263.38  10
  -4  -2   5 34916.0 1855.89   9
   4   2  -5 36152.1 1305.32  28
  -4  -2   5 36739.4 1851.02   4
   4   2  -5 36907.7 1830.47   8
   4   2  -5 38851.3 1316.41  24
   4   2  -5 37350.0 1350.61  22
  -4  -2   4 24690.9 1471.40   9
  -4  -2   4 25174.8 1439.43   6
   4   2  -4 25756.2 1386.84   8
  -4  -2   4 25545.6 1424.88   4
  -4  -2   3 2243.16 393.540   6
  -4  -2   3 2286.09 413.602   9
  -4  -2   3 2296.09 403.070   4
   4   2  -3 2141.34 357.414   8
   4   2  -2 80.2153 76.5801   2
  -4  -2   2 178.331 123.434   9
  -4  -2   2 68.2991 54.8058   3
   4   2  -2 112.618 117.489   8
  -4  -2   2 111.267 128.958   4
  -4  -2   1 6416.98 643.985   9
  -4  -2   1 6304.96 522.843   3
   4   2  -1 6243.13 553.124   8
   4   2  -1 6580.61 657.007   2
  -4  -2   1 6489.66 612.689   4
   4   2   0 60122.7 1930.52   8
  -4  -2   0 64347.0 2129.90   4
   4   2   0 62217.1 2190.76   2
  -4  -2   0 62675.7 2182.81   9
  -4  -2  -1 36637.5 1586.10   9
  -4  -2  -1 38260.0 1560.34   4
   4   2   1 37636.9 1625.62   2
  -4  -2  -2 48092.7 1801.38   4
   4   2   2 47961.6 1834.63   2
  -4  -2  -2 48718.0 1859.85   9
  -4  -2  -3 5521.57 581.845   9
  -4  -2  -3 5439.44 560.929   4
   4   2   3 5799.52 584.463   2
  -4  -2  -4 8473.21 733.934   9
  -4  -2  -4 8666.61 730.182   4
   4   2   4 9196.86 755.753   2
   4   2   5 4000.13 510.173   2
  -4  -2  -5 4411.18 541.329   9
  -4  -2  -5 4383.81 539.284   4
   4   2   6 40594.0 1801.13   2
  -4  -2  -6 39656.2 1816.18   9
   4   2   6 36088.9 1201.47  15
   4   2   6 38038.8 1198.16  14
  -4  -2  -6 39484.2 1822.58   4
   4   2   7 9703.54 909.482   2
   4   2   7 10587.3 539.377  18
  -4  -2  -7 8091.06 834.813   9
   4   2   7 9100.08 557.391  15
   4   2   7 9614.17 569.980  14
  -4  -2  -7 8548.58 879.554   4
   4   2   8 23321.5 887.466  18
   4   2   8 19906.3 1408.63   2
   4   2   8 20784.9 914.229  15
   4   2   8 22950.7 964.509  14
  -4  -2  -8 18753.9 1430.61   4
   4   2   9 12277.6 651.357  18
   4   2   9 12821.2 706.372  15
   4   2   9 12675.4 715.021  14
   4   2  10 4640.72 399.577  18
   4   2  10 4409.46 415.842  15
   4   2  10 3994.90 401.825  14
   4   2  11 4683.43 392.171  18
   4   2  11 4512.25 419.015  15
   4   2  11 5105.90 439.405  14
   4   2  12 316.834 109.393  18
   4   2  12 431.519 125.560  15
   4   2  12 347.876 122.555  14
   4   2  13 4888.28 390.591  15
   4   2  13 4869.87 368.487  14
   4   2  14 10330.6 495.590  14
   4   2  15 4449.00 261.793  14
  -4  -3  13 7602.73 340.314  14
   4   3 -13 8782.72 413.181  25
   4   3 -13 7582.38 368.803  24
   4   3 -13 8297.64 404.709  13
  -4  -3  12 37.0182 47.5068  11
   4   3 -12 20.0358 36.9490  28
   4   3 -12 11.6574 51.1278  25
  -4  -3  12-8.38525 52.1122  14
   4   3 -12 59.2690 43.8019  24
  -4  -3  12 88.6574 60.0159  21
  -4  -3  11 1030.18 191.428  19
  -4  -3  11 945.846 182.004  11
   4   3 -11 1113.50 167.316  28
   4   3 -11 702.787 158.494  25
  -4  -3  11 830.037 156.236  14
   4   3 -11 1100.00 193.034  24
  -4  -3  11 742.101 143.155  21
  -4  -3  10 2098.78 284.974  11
  -4  -3  10 2170.66 298.966  19
   4   3 -10 2471.37 287.725  28
   4   3 -10 2518.92 304.235  25
  -4  -3  10 2154.45 260.813  14
   4   3 -10 2329.26 296.431  24
  -4  -3  10 2028.55 234.526  21
  -4  -3   9 1389.98 243.976  19
  -4  -3   9 1710.69 261.609  11
   4   3  -9 1194.68 221.169  28
   4   3  -9 1458.82 249.071  25
   4   3  -9 1364.45 249.607  24
  -4  -3   9 1330.65 194.901  21
  -4  -3   8 47020.5 1567.39  11
  -4  -3   8 44635.9 1550.75  19
   4   3  -8 45929.0 1568.42  28
   4   3  -8 46105.2 1582.64  25
   4   3  -8 45977.3 1633.67  24
   4   3  -8 46139.2 1465.42  22
  -4  -3   7 14260.1 779.659  11
  -4  -3   7 13432.5 760.101  19
  -4  -3   7 11831.8 1067.77   6
   4   3  -7 13701.1 685.280  10
   4   3  -7 13417.5 779.518  28
   4   3  -7 12258.5 1176.11   8
   4   3  -7 13054.6 771.802  25
   4   3  -7 12956.4 789.404  24
   4   3  -7 14202.8 761.943  22
  -4  -3   7 11422.0 620.238  20
  -4  -3   6 14129.8 769.918  11
  -4  -3   6 15014.5 800.900  19
   4   3  -6 12840.3 768.620  28
  -4  -3   6 13739.7 1120.46   6
   4   3  -6 14395.6 733.430  10
   4   3  -6 13942.9 771.919  25
   4   3  -6 15991.7 1290.99   8
   4   3  -6 14804.9 818.140  24
   4   3  -6 13868.3 771.178  22
  -4  -3   5 13740.2 725.654  11
  -4  -3   5 13508.4 756.108  19
  -4  -3   5 13880.3 1080.79   6
   4   3  -5 13200.6 711.853  10
   4   3  -5 14463.7 1135.84   8
  -4  -3   5 14211.7 1241.84   9
   4   3  -5 14019.4 762.598  28
   4   3  -5 13234.7 709.206  25
   4   3  -5 15247.3 780.764  24
   4   3  -5 13452.1 742.816  22
  -4  -3   4 1582.26 228.798  19
  -4  -3   4 1620.19 228.777  11
  -4  -3   4 1357.86 322.744   6
   4   3  -4 1743.06 239.285  28
  -4  -3   4 1584.00 383.336   9
   4   3  -4 2131.83 398.809   8
   4   3  -4 1683.00 227.681  24
   4   3  -4 2014.47 265.726  22
  -4  -3   4 1518.82 338.285   4
   4   3  -4 1462.29 214.424  10
  -4  -3   3 7719.96 727.992   6
  -4  -3   3 8302.96 823.394   9
   4   3  -3 7956.08 726.589   8
  -4  -3   3 9103.68 797.962   4
  -4  -3   2 2135.28 353.186   6
  -4  -3   2 2707.02 349.956   3
  -4  -3   2 2348.53 410.266   9
   4   3  -2 2485.58 389.919   8
  -4  -3   2 2139.29 368.107   4
  -4  -3   1 64905.2 2057.75   6
  -4  -3   1 66105.0 2090.70   3
  -4  -3   1 65628.9 2307.14   9
   4   3  -1 66608.3 2212.07   8
   4   3  -1 64817.7 2343.30   2
  -4  -3   1 67328.1 2213.78   4
  -4  -3   0 4593.23 484.060   3
  -4  -3   0 4284.79 516.056   9
   4   3   0 4966.96 522.759   8
  -4  -3   0 4850.08 511.637   4
   4   3   0 4733.87 555.678   2
  -4  -3  -1 55806.9 2020.20   9
  -4  -3  -1 55675.6 1968.23   3
  -4  -3  -1 58201.6 1963.61   4
   4   3   1 54746.1 2035.42   2
  -4  -3  -2 24459.8 1254.05   9
  -4  -3  -2 26679.2 1333.03   3
  -4  -3  -2 25635.4 1223.66   4
   4   3   2 25109.2 1267.49   2
  -4  -3  -3 7054.58 711.876   3
  -4  -3  -3 6869.40 635.768   9
  -4  -3  -3 6848.81 615.671   4
   4   3   3 6869.70 631.926   2
   4   3   4 1187.83 251.165   2
  -4  -3  -4 1227.36 282.519   9
  -4  -3  -4 932.219 235.170   4
   4   3   5 7198.86 417.618  18
  -4  -3  -5 6996.64 681.278   9
  -4  -3  -5 7012.06 672.788   4
   4   3   5 7616.93 677.415   2
   4   3   6 24415.5 1292.36   2
   4   3   6 26245.5 883.224  18
   4   3   6 23296.0 933.068  15
   4   3   6 24146.9 898.904  14
  -4  -3  -6 22822.8 1313.11   4
   4   3   6 23566.7 895.768  22
   4   3   7 45123.8 1282.58  18
  -4  -3  -7 41749.0 2032.31   3
   4   3   7 40035.3 1319.10  15
   4   3   7 40164.9 1283.87  14
  -4  -3  -7 35686.1 1801.31   4
   4   3   7 38376.4 1274.45  22
   4   3   8 11370.7 612.981  18
  -4  -3  -8 10869.8 999.641   3
   4   3   8 9935.79 611.539  15
   4   3   8 10765.6 630.950  14
   4   3   9 13444.6 701.150  18
  -4  -3  -9 13022.3 1127.99   3
   4   3   9 12512.9 707.697  15
   4   3   9 12598.0 714.386  14
   4   3  10 3766.63 362.016  18
   4   3  10 2905.85 345.885  15
   4   3  10 3074.29 347.144  14
   4   3  11 3850.59 348.707  18
   4   3  11 2958.17 359.045  15
   4   3  11 3366.76 350.900  14
   4   3  12 83.7432 75.7794  18
   4   3  12 89.4869 84.9742  14
   4   3  13 23.4784 50.7743  18
   4   3  13 96.2204 60.8233  14
   4   3  14 20010.5 683.095  18
   4   3  14 21231.8 679.333  14
   4   4 -13 4636.01 258.401  25
   4   4 -13 4301.82 248.646  13
   4   4 -12 2815.60 250.350  25
   4   4 -12 2921.01 235.084  24
   4   4 -12 3278.82 262.329  13
  -4  -4  11 9605.44 532.642  11
   4   4 -11 10094.3 495.616  28
   4   4 -11 7823.76 450.405  26
   4   4 -11 9665.53 528.305  25
  -4  -4  11 9601.44 445.435  14
   4   4 -11 8998.15 498.759  24
   4   4 -11 9520.15 521.950  13
  -4  -4  10 3685.67 345.503  11
  -4  -4  10 3146.89 351.786  19
   4   4 -10 3320.73 311.778  28
   4   4 -10 3692.11 350.697  25
  -4  -4  10 3323.10 281.968  14
   4   4 -10 3289.18 331.057  24
  -4  -4   9 15389.4 767.125  11
  -4  -4   9 14767.2 796.318  19
   4   4  -9 16401.0 780.955  28
   4   4  -9 16704.7 831.568  25
  -4  -4   9 14625.0 667.222  14
   4   4  -9 15786.6 815.868  24
  -4  -4   8 9450.67 599.567  11
  -4  -4   8 9617.69 622.443  19
   4   4  -8 10522.9 658.230  28
   4   4  -8 9878.77 667.918  25
   4   4  -8 9818.98 674.660  24
  -4  -4   7 1567.44 253.077  19
  -4  -4   7 1568.38 231.542  11
   4   4  -7 1608.08 259.870  28
   4   4  -7 1288.43 237.096  25
   4   4  -7 1570.62 262.570  24
  -4  -4   6 7282.30 522.718  11
  -4  -4   6 7339.60 530.951  19
   4   4  -6 7169.99 481.568  10
   4   4  -6 7065.20 546.853  28
   4   4  -6 8071.27 924.427   8
   4   4  -6 7344.16 552.334  25
   4   4  -6 8082.82 593.386  24
   4   4  -6 7318.79 518.401  22
  -4  -4   5-42.1730 90.0903  19
  -4  -4   5-31.5157 82.9473  11
   4   4  -5-40.6932 75.9686  10
   4   4  -5 130.229 91.0568  28
   4   4  -5 11.4156 83.1080  25
   4   4  -5 219.334 201.380   8
   4   4  -5-92.2174 114.982  24
   4   4  -5-38.6699 71.0102  22
  -4  -4   4 6927.29 477.080  11
  -4  -4   4 7543.93 515.967  19
   4   4  -4 6780.88 484.622  10
  -4  -4   4 6670.36 823.337   9
   4   4  -4 6845.43 496.555  28
   4   4  -4 7986.82 819.508   8
   4   4  -4 7012.91 474.503  25
   4   4  -4 7087.10 494.199  24
   4   4  -4 6534.33 481.778  22
   4   4  -3 11406.3 622.379  10
  -4  -4   3 11195.9 1002.47   9
   4   4  -3 11402.5 621.478  28
   4   4  -3 11209.4 929.977   8
  -4  -4   3 10374.8 874.264   4
   4   4  -3 11269.2 581.826  25
   4   4  -3 11709.2 625.249  24
   4   4  -3 11704.6 627.279  22
   4   4  -2 64840.7 1720.28  10
  -4  -4   2 66770.8 2218.81   3
  -4  -4   2 64828.5 2482.35   9
   4   4  -2 64330.4 1715.36  28
   4   4  -2 68700.0 2421.60   8
  -4  -4   2 67849.6 2300.85   4
   4   4  -2 65367.1 1728.95  24
   4   4  -2 62240.0 1706.20  22
   4   4  -1 39375.8 1215.22  10
  -4  -4   1 42738.4 1713.26   3
  -4  -4   1 41557.9 1832.33   9
  -4  -4   1 42572.3 1645.53   4
   4   4  -1 40287.0 1834.95   2
  -4  -4   0 15577.4 1001.15   3
  -4  -4   0 15125.4 1012.49   9
  -4  -4   0 15263.8 895.211   4
   4   4   0 16129.2 1069.97   2
  -4  -4  -1 17844.8 1103.89   3
  -4  -4  -1 17642.5 1070.39   9
   4   4   1 16937.3 1066.18   2
   4   4   2 60.1385 110.524   1
   4   4   2 69.3091 52.3165   2
  -4  -4  -2-111.146 139.761   9
   4   4   3 49408.8 2089.55   1
   4   4   3 46568.7 1298.64  18
  -4  -4  -3 49258.2 1886.95   9
   4   4   3 49962.5 1428.27  22
   4   4   3 49632.9 1836.75   2
   4   4   4 25877.8 1468.04   1
   4   4   4 26435.0 950.683  10
   4   4   4 25636.7 870.237  18
  -4  -4  -4 29421.7 1637.41   3
   4   4   4 26176.6 968.787  22
   4   4   5 14889.7 695.763  10
   4   4   5 15623.2 650.456  18
  -4  -4  -5 15107.6 1209.43   3
   4   4   5 13497.9 698.566  15
   4   4   5 15670.6 670.712  24
   4   4   5 14642.9 723.973  22
   4   4   6 37923.5 1141.33  18
  -4  -4  -6 39972.3 2006.34   3
   4   4   6 32061.5 1209.01  15
   4   4   6 35533.2 1140.46  24
   4   4   6 35612.0 1234.69  22
   4   4   7 152.988 76.2171  18
   4   4   7 98.9183 100.591  15
  -4  -4  -7-36.0207 155.244   3
   4   4   7 50.8980 75.5337  22
   4   4   8 19765.9 844.382  18
   4   4   8 17116.0 763.784  30
  -4  -4  -8 17595.5 1302.15   3
   4   4   8 17887.7 871.550  15
   4   4   9 11444.5 652.121  18
   4   4   9 11535.3 594.818  30
   4   4  10 4947.48 410.459  18
   4   4  10 4204.03 338.257  30
   4   4  10 3842.49 358.925  14
   4   4  11 32045.1 1018.41  30
   4   4  11 32417.9 1080.86  14
   4   4  12 12341.0 621.054  18
   4   4  13 20224.2 723.475  18
   4   4  14 2617.01 223.311  18
   4   5 -12 1546.04 148.312  25
   4   5 -12 1327.74 139.864  13
   4   5 -11 9900.28 477.635  25
   4   5 -11 9460.59 432.863  24
   4   5 -11 9770.31 462.168  13
   4   5 -10 9361.86 475.048  28
   4   5 -10 8027.84 450.238  26
   4   5 -10 10310.2 550.332  25
   4   5 -10 9558.50 504.142  24
   4   5 -10 9328.07 518.899  13
  -4  -5   9 14633.1 676.464  11
   4   5  -9 15559.2 700.010  28
   4   5  -9 13343.3 661.152  26
   4   5  -9 15421.9 760.631  25
   4   5  -9 15775.5 740.763  24
   4   5  -9 15525.6 737.933  13
  -4  -5   8 6852.42 472.703  11
   4   5  -8 8620.76 554.793  28
   4   5  -8 7205.54 497.092  26
   4   5  -8 8398.60 583.896  25
   4   5  -8 8521.70 575.098  24
   4   5  -8 8035.08 559.414  13
  -4  -5   7 399.730 206.669  19
  -4  -5   7 259.668 90.0523  11
  -4  -5   7 315.010 91.6628  27
   4   5  -7 350.006 137.669  25
   4   5  -7 246.928 125.419  24
   4   5  -7 399.704 126.181  13
   4   5  -7 375.958 126.679  28
  -4  -5   6 9000.15 601.704  19
   4   5  -6 9189.89 627.836  28
  -4  -5   6 9151.84 587.414  27
   4   5  -6 10027.6 644.842  25
   4   5  -6 9947.02 648.520  24
   4   5  -6 9007.37 595.164  13
   4   5  -5 24329.4 1037.19  28
   4   5  -5 22031.9 905.241  10
  -4  -5   5 22472.7 987.109  27
   4   5  -5 23842.2 998.337  25
   4   5  -5 23885.1 1015.21  24
   4   5  -5 22103.5 932.013  13
   4   5  -4 45420.2 1436.92  10
   4   5  -4 49290.8 1533.09  28
   4   5  -4 47652.7 1464.76  25
   4   5  -4 50471.2 1523.04  24
   4   5  -4 43320.1 1353.93  13
   4   5  -4 44490.8 1419.99  22
   4   5  -3 27911.3 1060.03  10
   4   5  -3 29183.6 1042.38  25
   4   5  -3 28495.5 1082.84  28
   4   5  -3 29981.8 1087.55  24
   4   5  -3 27610.7 1043.78  22
   4   5  -2 15029.7 723.789  10
  -4  -5   2 14646.2 1039.68   3
   4   5  -2 15337.0 727.716  28
   4   5  -2 14612.1 682.016  25
   4   5  -2 14769.0 713.015  24
   4   5  -2 14733.9 707.837  22
   4   5  -1 6904.62 464.718  10
  -4  -5   1 6778.00 702.090   3
  -4  -5   1 6475.85 741.791   9
   4   5  -1 6237.74 445.228  28
   4   5  -1 6302.87 419.452  25
   4   5  -1 6178.34 704.651   2
   4   5  -1 7092.94 469.742  24
   4   5  -1 5998.86 432.914  22
   4   5   0 13397.5 1024.85   1
   4   5   0 13761.4 667.238  10
  -4  -5   0 13762.0 1020.62   3
  -4  -5   0 12369.2 1015.78   9
   4   5   0 14128.1 688.245  28
   4   5   0 13889.2 628.977  25
   4   5   0 13270.3 997.457   2
   4   5   0 14511.7 695.049  24
   4   5   0 13187.7 656.701  22
   4   5   1 470.272 126.191  10
   4   5   1 560.469 107.413  18
   4   5   1 551.055 125.948  28
   4   5   1 528.823 218.668   1
  -4  -5  -1 407.092 185.258   3
   4   5   1 604.498 131.589  24
   4   5   1 552.124 132.305  22
   4   5   2 14545.7 698.853  10
   4   5   2 14400.2 623.647  18
  -4  -5  -2 16203.3 1172.82   3
   4   5   2 15449.4 703.026  24
   4   5   2 14801.6 707.763  22
   4   5   2 15243.0 1159.23   1
   4   5   2 15119.5 706.199  28
   4   5   3 27794.1 1029.93  10
   4   5   3 26324.4 903.882  18
  -4  -5  -3 30653.1 1706.11   3
   4   5   3 28279.4 949.495  30
   4   5   3 27838.1 1003.58  28
   4   5   3 29046.4 1011.22  24
   4   5   3 27317.9 1618.38   1
   4   5   3 28306.2 1045.13  22
   4   5   4 53036.6 1551.65  10
   4   5   4 49108.6 1373.65  18
   4   5   4 52515.1 1418.50  30
  -4  -5  -4 54206.1 2437.23   3
   4   5   4 49136.7 1461.61  28
   4   5   4 53419.7 1496.22  24
   4   5   4 54647.5 1588.30  22
   4   5   4 51304.9 2293.65   1
   4   5   5 65102.9 1681.54  18
   4   5   5 66606.6 1701.80  30
  -4  -5  -5 65713.0 2791.25   3
   4   5   5 62248.6 1753.64  28
   4   5   5 68736.6 1794.70  24
   4   5   5 70943.6 1907.78  22
   4   5   5 71586.5 2734.65   1
   4   5   6 31637.6 1059.19  18
   4   5   6 32072.6 1069.78  30
  -4  -5  -6 29602.7 1808.13   3
   4   5   6 31333.4 1119.29  24
   4   5   6 32646.1 1213.21  22
   4   5   6 31308.1 1710.17   1
   4   5   7 9678.90 551.432  18
   4   5   7 9220.76 540.052  30
   4   5   7 8671.14 555.870  24
   4   5   8 33904.3 1159.61  18
   4   5   8 32020.2 1120.58  30
   4   5   9 21277.6 899.414  18
   4   5   9 22488.8 884.879  30
   4   5  10 24174.7 950.576  18
   4   5  10 23597.4 871.704  30
   4   5  11 28827.6 983.920  18
   4   5  11 27109.7 895.856  30
   4   5  12 3576.45 280.846  18
   4   5  12 3330.69 249.121  30
   4   5  13 489.133 100.346  18
   4   6 -11 6453.30 308.882  25
   4   6 -11 6354.17 297.802  13
   4   6 -10 225.140 72.6122  25
   4   6 -10 155.988 59.4054  24
   4   6 -10 173.823 55.9241  13
   4   6  -9 39.7999 36.1994  28
   4   6  -9 65.2285 44.8584  25
   4   6  -9 75.3861 47.5986  24
   4   6  -9 46.4954 50.2402  13
   4   6  -8 7354.00 456.500  28
   4   6  -8 7712.41 509.363  25
   4   6  -8 7570.61 476.944  24
   4   6  -8 6918.54 468.417  13
   4   6  -7 16649.7 775.988  28
  -4  -6   7 15608.8 709.425  27
   4   6  -7 15701.7 788.028  25
   4   6  -7 16778.6 791.421  24
   4   6  -7 14873.9 739.998  13
   4   6  -6 16369.0 809.078  28
  -4  -6   6 15486.3 774.627  27
   4   6  -6 17145.1 833.606  25
   4   6  -6 15739.5 794.286  24
   4   6  -6 15398.3 764.819  13
  -4  -6   5 9035.31 546.153  17
   4   6  -5 9327.27 610.751  28
  -4  -6   5 9293.49 601.170  27
   4   6  -5 10111.0 613.640  25
   4   6  -5 9656.50 611.208  24
   4   6  -5 8565.66 540.798  13
   4   6  -4 22909.0 935.460  10
  -4  -6   4 25973.8 977.697  17
   4   6  -4 25287.6 1032.27  28
  -4  -6   4 23767.8 1022.76  27
   4   6  -4 23374.7 963.101  25
   4   6  -4 24064.0 988.801  24
   4   6  -4 21510.3 872.481  13
  -4  -6   3 444.564 141.822  27
   4   6  -3 239.571 100.208  28
   4   6  -3 523.578 134.806  25
   4   6  -3 377.968 117.318  24
   4   6  -3 393.742 129.238  10
   4   6  -3 387.095 125.079  22
   4   6  -2 5803.72 457.920  10
  -4  -6   2 5357.39 658.270   3
   4   6  -2 6179.37 463.299  28
   4   6  -2 5649.57 422.993  25
   4   6  -2 5599.84 438.678  24
   4   6  -2 5143.55 419.335  22
   4   6  -1 2689.89 307.350  10
   4   6  -1 2490.02 289.633  28
  -4  -6   1 3040.08 513.225   3
   4   6  -1 2649.86 288.537  25
   4   6  -1 2620.64 297.077  24
   4   6  -1 2392.82 279.309  22
   4   6   0 45495.7 1415.74  10
   4   6   0 41866.9 1195.60  18
  -4  -6   0 44315.7 2071.62   3
   4   6   0 45684.9 1416.28  28
   4   6   0 46251.1 1367.53  25
   4   6   0 47418.0 1419.67  24
   4   6   0 42567.7 1361.54  22
   4   6   0 41619.7 2016.48   1
   4   6   1 106655. 2528.03  10
  -4  -6  -1 109187. 3544.79   3
   4   6   1 106616. 2543.04  28
   4   6   1 110163. 2465.69  25
   4   6   1 111602. 2550.22  24
   4   6   1 104835. 2508.71  22
   4   6   1 105561. 3569.05   1
   4   6   2 45674.5 1420.45  10
   4   6   2 40043.7 1187.82  18
  -4  -6  -2 47087.3 2216.04   3
   4   6   2 44616.7 1402.44  28
   4   6   2 45666.9 1326.59  25
   4   6   2 45870.4 1396.43  24
   4   6   2 46229.1 2243.03   1
   4   6   2 42465.8 1384.75  22
   4   6   3 52609.2 1448.07  18
  -4  -6  -3 60639.2 2637.15   3
   4   6   3 62416.3 1628.45  30
   4   6   3 58451.4 1651.99  24
   4   6   3 53231.2 2525.41   1
   4   6   3 57364.5 1691.18  22
   4   6   3 57196.8 1654.84  28
   4   6   4 26043.5 909.272  18
   4   6   4 27894.5 987.093  30
   4   6   4 26338.5 1027.97  28
   4   6   4 26801.5 1025.00  24
   4   6   4 27175.1 1089.90  22
   4   6   5 4443.83 355.068  18
   4   6   5 4371.65 359.269  30
   4   6   5 4291.01 387.325  28
   4   6   5 4165.67 377.124  24
   4   6   5 4530.84 430.811  22
   4   6   6 6907.10 457.299  18
   4   6   6 7854.24 500.466  30
   4   6   6 7516.49 521.936  24
   4   6   7 25233.6 951.519  18
   4   6   7 26907.9 1002.68  30
   4   6   8 29382.9 1039.59  18
   4   6   8 29751.9 1053.78  30
   4   6   9 1889.03 237.152  18
   4   6   9 1824.30 225.652  30
   4   6  10 5500.95 363.719  18
   4   6  10 5230.67 359.698  30
   4   6  11 1186.77 156.545  18
   4   6  11 1245.39 161.598  30
   4   6  12 161.812 52.6981  18
   4   6  12 122.225 56.8833  30
   4   7  -9 3864.05 257.489  25
   4   7  -9 3311.75 226.024  13
   4   7  -8 4250.49 262.893  28
  -4  -7   8 4340.58 262.216  27
   4   7  -8 4577.78 328.607  25
   4   7  -8 4613.51 284.930  24
   4   7  -8 4352.93 301.320  13
   4   7  -7 26371.4 867.454  28
  -4  -7   7 25532.9 854.087  27
   4   7  -7 25876.4 934.545  25
   4   7  -7 27109.1 888.845  24
   4   7  -7 23615.9 850.331  13
  -4  -7   6 5581.09 379.546  17
   4   7  -6 6829.84 447.834  28
  -4  -7   6 7450.74 462.281  27
   4   7  -6 6888.00 467.739  25
   4   7  -6 7059.11 451.215  24
   4   7  -6 5944.69 400.750  13
  -4  -7   5 9138.42 526.029  17
   4   7  -5 9777.58 579.103  28
  -4  -7   5 10374.3 586.756  27
   4   7  -5 10264.7 587.244  25
   4   7  -5 10046.6 569.520  24
   4   7  -5 8524.51 497.522  13
  -4  -7   4 558.733 143.188  17
   4   7  -4 303.107 116.508  28
  -4  -7   4 483.411 150.202  27
   4   7  -4 563.308 146.283  25
   4   7  -4 453.272 136.710  24
   4   7  -4 317.071 95.4288  13
  -4  -7   3 37592.6 1253.70  17
   4   7  -3 37299.5 1268.73  28
  -4  -7   3 38618.7 1347.37  27
   4   7  -3 37118.1 1224.56  25
   4   7  -3 37292.0 1235.51  24
  -4  -7   2 34658.3 1206.12  17
   4   7  -2 34580.5 1205.10  28
  -4  -7   2 36381.6 1342.14  27
   4   7  -2 34160.5 1156.40  25
   4   7  -2 34121.1 1170.08  24
  -4  -7   1 27103.5 1040.50  17
   4   7  -1 24590.0 978.943  28
  -4  -7   1 26653.6 1147.97  27
   4   7  -1 24019.6 936.892  25
   4   7  -1 24791.4 955.688  24
   4   7  -1 22922.8 954.228  22
   4   7   0 15495.1 750.932  28
  -4  -7   0 14923.6 850.622  27
   4   7   0 16716.3 737.898  25
   4   7   0 15576.3 735.046  24
   4   7   0 15247.6 751.364  22
   4   7   1 7571.18 516.296  28
  -4  -7  -1 7138.10 573.763  27
   4   7   1 7595.27 481.957  25
   4   7   1 7728.83 502.625  24
   4   7   1 7318.20 508.209  22
   4   7   2 16655.2 737.766  30
   4   7   2 15515.2 757.290  28
  -4  -7  -2 13623.6 786.439  27
   4   7   2 14931.5 691.571  25
   4   7   2 15045.7 728.612  24
   4   7   2 14111.5 736.810  22
   4   7   3 1632.16 211.593  30
   4   7   3 1650.16 246.133  28
  -4  -7  -3 1361.34 224.748  27
   4   7   3 1559.52 210.394  25
   4   7   3 1820.93 245.262  24
   4   7   4 8136.86 491.775  30
   4   7   4 6848.64 433.307  25
   4   7   4 7904.72 519.167  24
   4   7   4 7265.63 508.027  28
   4   7   5 13790.6 661.343  30
   4   7   5 12716.5 680.215  24
   4   7   6 4984.62 342.202  18
   4   7   6 6337.66 433.302  30
   4   7   6 5664.36 438.119  24
   4   7   7 16191.1 649.579  18
   4   7   7 17401.9 746.269  30
   4   7   8 14562.1 571.868  18
   4   7   8 14414.8 651.841  30
   4   7   9 3606.23 251.043  18
   4   7   9 4206.72 309.433  30
   4   7  10 2501.56 188.573  18
   4   7  10 3252.21 241.693  30
   4   7  11 3436.16 198.091  30
  -4  -8   7 248.969 55.0149  27
   4   8  -7 285.426 73.7104  25
  -4  -8   6 4882.75 278.742  17
  -4  -8   6 6408.20 343.542  27
   4   8  -6 6128.64 360.182  25
   4   8  -6 6131.71 310.616  24
   4   8  -6 4543.03 270.168  13
   4   8  -6 5628.10 299.920  28
  -4  -8   5 1829.64 191.913  17
   4   8  -5 2010.04 210.001  28
  -4  -8   5 2486.75 234.401  27
   4   8  -5 2270.37 231.059  25
   4   8  -5 2108.43 201.916  24
  -4  -8   4 1994.56 215.704  17
   4   8  -4 1930.31 218.794  28
  -4  -8   4 2048.81 230.188  27
   4   8  -4 2188.42 235.252  25
   4   8  -4 2286.59 228.466  24
  -4  -8   3 1514.60 205.201  17
   4   8  -3 1462.13 205.780  28
  -4  -8   3 1263.13 193.630  27
   4   8  -3 1412.60 185.822  25
   4   8  -3 1151.76 170.767  24
  -4  -8   2 6903.70 449.892  17
   4   8  -2 6250.93 428.681  28
  -4  -8   2 6867.87 480.251  27
   4   8  -2 6078.24 401.475  25
   4   8  -2 6508.59 411.880  24
  -4  -8   1 15840.2 730.400  17
   4   8  -1 14247.6 677.365  28
  -4  -8   1 15113.7 760.582  27
   4   8  -1 13887.9 628.549  25
   4   8  -1 14426.7 644.675  24
  -4  -8   0 4865.97 402.723  17
   4   8   0 4165.37 341.506  30
   4   8   0 4374.90 357.883  28
  -4  -8   0 4160.62 387.906  27
   4   8   0 3916.37 318.317  25
   4   8   0 4430.45 338.766  24
  -4  -8  -1 193.988 111.949  17
   4   8   1 15.4810 64.0155  30
   4   8   1-2.95026 55.0980  28
  -4  -8  -1 148.485 108.721  27
   4   8   1 47.9031 44.2998  25
   4   8   1 169.688 94.0889  24
  -4  -8  -2 2459.26 293.985  17
   4   8   2 2406.87 242.085  30
   4   8   2 2087.33 249.215  28
  -4  -8  -2 1800.61 230.479  27
   4   8   2 2126.21 223.608  25
   4   8   2 2168.82 245.763  24
  -4  -8  -3 2847.69 293.390  17
   4   8   3 2736.16 259.427  30
   4   8   3 2469.64 242.924  25
   4   8   3 2597.31 270.983  24
  -4  -8  -4 21335.9 833.252  17
   4   8   4 22318.2 852.498  24
  -4  -8  -5 22503.5 801.332  17
   4   8   5 26906.4 883.972  30
   4   8   6 3024.10 264.525  30
   4   8   7 134.954 64.7758  30
   4   8   8 143.541 60.3625  30
   4   8   9 5211.72 260.652  30
  -4  -9   4 10606.4 390.022  27
   4   9  -4 9353.36 367.867  25
  -4  -9   3 8521.98 387.039  17
   4   9  -3 8649.08 380.614  25
   4   9  -3 7677.29 334.320  24
  -4  -9   2 44.7091 64.8455  27
  -4  -9   2 0.98656 44.8739  17
   4   9  -2 71.2890 30.0466  30
   4   9  -2 40.8140 29.8597  25
   4   9  -2 108.859 57.9962  24
  -4  -9   1 3500.47 277.357  17
   4   9  -1 3377.72 237.670  30
  -4  -9   1 2711.13 221.028  29
  -4  -9   1 3367.40 261.876  27
   4   9  -1 3588.32 244.103  25
   4   9  -1 3654.97 251.109  24
  -4  -9   0 809.227 147.374  17
   4   9   0 518.796 96.4039  30
  -4  -9   0 753.292 123.254  29
  -4  -9   0 706.769 121.116  27
   4   9   0 691.591 108.404  25
   4   9   0 616.419 106.984  24
  -4  -9  -1 8478.41 459.186  17
   4   9   1 10757.0 440.209  30
  -4  -9  -1 9817.78 498.245  29
  -4  -9  -1 8547.69 397.023  27
   4   9   1 9281.77 404.513  25
   4   9   1 10424.3 455.463  24
  -4  -9  -2 6195.77 367.425  17
  -4  -9  -2 6055.95 395.642  29
   4   9   2 6429.95 320.168  25
   4   9   2 6953.71 369.972  24
  -4  -9  -3 3249.31 279.289  29
  -4  -9  -3 3181.79 249.691  17
   4   9   4 3066.91 219.416  30
  -4  -9  -4 2692.18 237.836  29
   4   9   5 10982.6 423.138  30
  -4  -9  -5 10233.7 446.355  29
   4   9   6 79.4691 32.9960  30
  -5   5   5 12627.6 478.566  16
   5  -5  -5 12751.8 492.461  12
  -5   5   4 9194.89 406.111  20
  -5   5   4 9852.17 441.756  16
   5  -5  -4 9703.03 458.029  12
  -5   5   3 24302.0 782.430  20
  -5   5   3 26273.0 823.074  16
   5  -5  -3 24728.1 858.748  12
  -5   5   2 10715.4 482.766  20
   5  -5  -2 9079.05 469.415  29
  -5   5   2 10661.2 490.443  16
   5  -5  -2 10407.6 535.019  12
  -5   5   1 4409.35 306.098  20
   5  -5  -1 4606.13 358.271  29
  -5   5   1 4805.92 319.576  16
   5  -5  -1 3789.62 307.673  15
   5  -5  -1 4302.32 340.128  12
  -5   5   0 1700.99 187.619  20
   5  -5   0 1939.53 244.521  29
  -5   5   0 1687.15 188.594  16
   5  -5   0 1685.70 211.499  15
   5  -5   0 1688.49 209.395  12
  -5   5  -1 10884.4 504.533  20
  -5   5  -1 9446.29 454.256  19
   5  -5   1 11248.2 626.638  29
  -5   5  -1 11392.0 511.169  16
   5  -5   1 11105.6 557.178  15
   5  -5   1 10279.8 502.630  12
  -5   5  -2 8467.08 440.508  20
   5  -5   2 8806.14 546.836  29
  -5   5  -2 7721.76 412.983  19
  -5   5  -2 8715.04 446.539  16
   5  -5   2 8608.33 483.692  15
   5  -5   2 7385.41 391.337  12
  -5   5  -3 12303.0 536.538  20
  -5   5  -3 10667.7 504.103  19
  -5   5  -3 12784.8 535.586  16
   5  -5   3 10520.4 472.995  17
   5  -5   3 13237.0 656.058  29
   5  -5   3 12226.6 577.000  15
  -5   5  -4 28623.0 880.733  20
  -5   5  -4 24590.0 838.413  19
   5  -5   4 24897.1 823.952  17
   5  -5   4 29083.9 978.949  29
  -5   5  -4 30158.0 883.543  16
   5  -5   4 27981.1 925.085  15
  -5   5  -5 8926.98 440.286  20
   5  -5   5 9390.49 477.951  29
   5  -5   5 8845.63 430.315  17
  -5   5  -5 10049.0 452.731  16
   5  -5   5 9564.90 477.270  15
  -5   5  -6 972.640 137.264  20
  -5   5  -6 800.843 124.752  19
   5  -5   6 861.539 116.564  17
   5  -5   6 1016.65 139.690  29
  -5   5  -6 847.413 126.383  16
   5  -5   6 891.564 134.798  15
  -5   5  -7 1811.16 164.808  20
  -5   5  -7 1494.24 158.686  19
  -5   5  -7 1972.66 166.332  16
   5  -5   7 2004.43 178.929  15
   5  -4  -8 4359.15 263.330  10
  -5   4   8 3951.01 223.494  16
  -5   4   7 3731.34 256.522  20
  -5   4   7 3778.29 254.741  16
   5  -4  -7 3696.29 270.951  10
   5  -4  -7 3488.44 255.644  22
   5  -4  -7 3737.18 252.330  12
  -5   4   6 25673.8 857.970  20
  -5   4   6 25898.5 843.207  16
   5  -4  -6 26234.9 870.401  10
   5  -4  -6 24158.4 839.479  22
   5  -4  -6 26070.1 843.510  12
  -5   4   5 33469.1 1077.97  20
  -5   4   5 34286.4 1065.93  16
   5  -4  -5 34505.6 1098.29  10
   5  -4  -5 33902.2 1069.80  12
  -5   4   4 3319.62 304.646  20
   5  -4  -4 3554.28 324.966  10
  -5   4   4 3500.94 307.025  16
   5  -4  -4 3709.73 329.200  12
  -5   4   3 9572.28 543.930  20
  -5   4   3 8602.66 478.634  19
   5  -4  -3 8727.65 525.786  10
  -5   4   3 9817.38 537.732  16
   5  -4  -3 8158.70 494.749  29
   5  -4  -3 9981.31 588.221  12
  -5   4   2 1904.50 243.541  20
  -5   4   2 1606.13 205.547  19
   5  -4  -2 1350.95 198.982  10
  -5   4   2 1797.45 223.117  16
   5  -4  -2 1378.40 217.471  29
   5  -4  -2 1296.30 206.431  15
   5  -4  -2 1565.48 240.852  12
  -5   4   1 2607.32 279.158  20
  -5   4   1 2214.25 251.730  19
   5  -4  -1 2336.41 306.359  29
  -5   4   1 2695.56 274.315  16
   5  -4  -1 2176.07 276.106  15
   5  -4  -1 2608.65 307.885  12
  -5   4   0 19585.7 825.669  20
  -5   4   0 19272.7 816.380  19
   5  -4   0 18767.1 933.124  29
  -5   4   0 18533.1 772.332  16
   5  -4   0 18305.8 822.946  15
   5  -4   0 18759.7 852.213  12
  -5   4  -1 67885.0 1792.46  20
  -5   4  -1 63964.2 1767.34  19
   5  -4   1 64498.1 2000.62  29
  -5   4  -1 67564.7 1730.06  16
   5  -4   1 64666.7 1796.09  15
   5  -4   1 63380.8 1760.00  12
  -5   4  -2 21863.5 883.165  20
  -5   4  -2 17516.7 736.733  11
  -5   4  -2 20640.0 871.304  19
   5  -4   2 18306.9 762.064  17
   5  -4   2 21363.9 1014.77  29
  -5   4  -2 22614.2 879.140  16
   5  -4   2 20957.6 886.965  15
   5  -4   2 19729.7 807.980  12
  -5   4  -3 3528.37 331.215  20
  -5   4  -3 2728.04 267.896  11
  -5   4  -3 2960.87 313.436  19
   5  -4   3 2669.87 277.460  17
   5  -4   3 3246.88 379.386  29
  -5   4  -3 3205.83 293.373  16
   5  -4   3 2930.81 314.589  15
   5  -4   3 2788.67 272.719  12
  -5   4  -4 768.072 162.642  20
   5  -4   4 590.474 154.888  17
   5  -4   4 674.426 171.381  29
   5  -4   4 752.053 152.990  15
  -5   4  -4 550.614 116.945  16
  -5   4  -5 3245.77 326.028  20
   5  -4   5 3218.61 336.246  29
   5  -4   5 3133.88 306.965  17
  -5   4  -5 3333.37 305.014  16
   5  -4   5 3127.13 320.702  15
  -5   4  -6 3680.37 345.072  20
   5  -4   6 3680.40 332.537  29
   5  -4   6 3890.47 323.540  17
  -5   4  -6 4016.95 328.652  16
   5  -4   6 3950.84 357.074  15
  -5   4  -7 12759.0 636.574  20
   5  -4   7 12281.2 588.089  29
   5  -4   7 12560.8 574.230  17
  -5   4  -7 12291.4 583.910  16
   5  -4   7 13350.4 645.660  15
  -5   4  -8 6131.28 400.408  20
   5  -4   8 6422.09 364.783  17
  -5   4  -8 5507.43 357.075  16
   5  -4   8 6512.74 408.357  15
  -5   4  -9 12878.6 543.331  20
  -5   4  -9 12370.8 498.489  16
   5  -3  -9 16343.0 607.509  10
  -5   3   9 14774.5 522.241  16
   5  -3  -9 16310.6 566.718  28
   5  -3  -9 15702.3 613.108  22
  -5   3   9 16685.9 584.469  20
  -5   3   8 22454.7 800.633  20
   5  -3  -8 23769.8 822.215  10
  -5   3   8 22307.2 748.152  16
   5  -3  -8 21262.2 741.949  28
   5  -3  -8 22971.2 837.602  22
  -5   3   7 8790.42 512.911  20
   5  -3  -7 8389.49 489.610  10
  -5   3   7 8163.83 458.639  16
   5  -3  -7 7505.57 437.008  28
   5  -3  -7 8385.72 515.332  22
   5  -3  -7 7541.86 436.417  12
  -5   3   6 31429.0 1144.58  20
  -5   3   6 30273.5 1032.24  19
   5  -3  -6 34161.6 1167.33  10
  -5   3   6 32707.9 1090.47  16
   5  -3  -6 35679.6 1233.91  22
   5  -3  -6 33168.9 1095.45  12
  -5   3   5 24.5596 85.9545  20
  -5   3   5-26.1996 54.2461  19
   5  -3  -5 47.7009 87.6829  10
  -5   3   5 51.6406 67.9804  16
   5  -3  -5 0.63585 67.6605  22
   5  -3  -5 46.4610 69.2173  12
  -5   3   4 4585.82 406.700  20
  -5   3   4 3950.21 358.763  19
   5  -3  -4 4068.72 398.826  10
  -5   3   4 3867.03 352.721  16
   5  -3  -4 3828.36 387.871  22
   5  -3  -4 4368.75 405.038  12
  -5   3   3 39107.8 1298.92  20
  -5   3   3 34247.3 1121.94  11
  -5   3   3 37022.7 1249.75  19
   5  -3  -3 35499.9 1289.12  10
   5  -3  -3 34337.9 1225.63  29
  -5   3   3 36909.4 1209.64  16
   5  -3  -3 39446.6 1377.09  12
  -5   3   2 31712.8 1146.79  20
  -5   3   2 29076.7 1022.96  11
  -5   3   2 29638.1 1117.04  19
   5  -3  -2 29692.4 1120.05  10
   5  -3  -2 30584.7 1185.38  29
  -5   3   2 31094.8 1078.36  16
   5  -3  -2 31384.8 1241.03  12
  -5   3   1 11005.4 634.354  20
  -5   3   1 10373.3 576.854  11
  -5   3   1 10721.4 638.095  19
   5  -3  -1 9836.87 567.213  10
   5  -3  -1 11057.6 709.238  29
  -5   3   1 10481.7 574.248  16
   5  -3  -1 10140.5 618.266  15
   5  -3  -1 11907.7 715.363  12
  -5   3   0 12099.0 672.844  20
  -5   3   0 11224.9 615.742  11
  -5   3   0 11793.5 682.037  19
   5  -3   0 12028.1 778.077  29
  -5   3   0 11721.4 614.825  16
   5  -3   0 12018.8 668.792  15
   5  -3   0 12881.4 724.814  12
  -5   3  -1 11445.3 659.178  20
  -5   3  -1 10597.4 604.832  11
  -5   3  -1 11465.5 677.397  19
   5  -3   1 10329.7 564.788  17
   5  -3   1 11525.9 773.902  29
  -5   3  -1 11674.3 615.713  16
   5  -3   1 11092.5 656.317  15
   5  -3   1 11676.6 666.808  12
  -5   3  -2 1379.67 224.431  20
  -5   3  -2 1355.73 227.489  19
   5  -3   2 1204.61 203.229  17
   5  -3   2 1723.52 295.489  29
  -5   3  -2 1072.95 174.084  16
   5  -3   2 1365.81 234.676  15
   5  -3   2 1314.61 214.734  12
  -5   3  -3 3680.51 367.152  20
   5  -3   3 3343.75 343.584  17
   5  -3   3 3768.58 426.747  29
  -5   3  -3 3491.10 325.926  16
   5  -3   3 3299.89 352.346  15
   5  -3   3 3325.41 326.804  12
   5  -3   3 3525.04 363.612  27
  -5   3  -4 9277.83 593.275  20
   5  -3   4 9282.73 598.225  17
   5  -3   4 9670.83 664.982  29
  -5   3  -4 9892.48 566.769  16
   5  -3   4 9887.60 624.562  15
   5  -3   4 8246.74 583.803  27
  -5   3  -5 8498.52 565.451  20
   5  -3   5 7943.47 582.799  29
   5  -3   5 7669.24 539.528  17
  -5   3  -5 7390.55 495.355  16
   5  -3   5 7219.21 539.750  27
   5  -3   5 8016.37 566.281  15
  -5   3  -6 29782.9 1130.12  20
   5  -3   6 28029.5 1068.73  17
   5  -3   6 27652.3 1118.27  29
  -5   3  -6 27464.3 1041.85  16
   5  -3   6 27729.3 1130.05  15
   5  -3   6 28252.5 1094.35  27
  -5   3  -7 10128.1 637.137  20
   5  -3   7 10538.1 586.012  17
   5  -3   7 10650.1 624.191  29
  -5   3  -7 10057.8 581.061  16
   5  -3   7 9941.08 632.619  15
  -5   3  -8 12195.1 675.907  20
   5  -3   8 12779.5 623.826  17
   5  -3   8 12133.9 615.851  29
  -5   3  -8 11594.0 620.834  16
   5  -3   8 13786.4 712.687  15
  -5   3  -9 1141.11 189.964  20
  -5   3  -9 947.309 164.200  16
   5  -3   9 1391.26 211.353  15
  -5   3 -10 4935.28 350.168  20
  -5   3 -10 4468.32 312.743  16
  -5   3 -11 7697.61 374.716  20
   5  -3  11 8399.81 382.650  15
   5  -2 -11 9192.08 380.509  28
  -5   2  11 8515.54 340.638  21
   5  -2 -10 6451.71 368.147  10
   5  -2 -10 6721.44 377.988  28
   5  -2 -10 5904.95 382.317  22
  -5   2  10 6323.62 359.904  20
   5  -2  -9 22052.2 804.219  10
  -5   2   9 18103.6 669.953  16
   5  -2  -9 19055.8 752.229  28
   5  -2  -9 22043.8 843.774  22
  -5   2   9 20443.2 788.127  20
  -5   2   8 8299.51 537.108  20
  -5   2   8 7760.88 462.500  19
   5  -2  -8 8570.18 522.780  10
  -5   2   8 7629.32 446.094  16
   5  -2  -8 7501.37 471.052  28
   5  -2  -8 8535.42 551.532  22
  -5   2   7 2493.07 314.985  20
  -5   2   7 2322.92 249.963  11
  -5   2   7 2443.02 283.954  19
  -5   2   7 2313.10 264.180  16
   5  -2  -7 2729.30 320.692  10
   5  -2  -7 2623.03 293.725  28
   5  -2  -7 2901.04 354.265  22
   5  -2  -7 2522.38 264.124  12
  -5   2   6 8444.55 578.997  20
  -5   2   6 6746.15 473.967  11
  -5   2   6 8434.40 569.841  19
   5  -2  -6 8329.52 571.484  10
  -5   2   6 7596.73 498.861  16
   5  -2  -6 9493.30 657.394  22
   5  -2  -6 7874.11 512.160  12
  -5   2   5 233.096 107.225  20
  -5   2   5 210.291 99.7743  19
  -5   2   5 225.948 105.769  11
   5  -2  -5 93.8198 72.9756  10
  -5   2   5 83.2301 58.5463  16
   5  -2  -5 187.732 137.456  22
   5  -2  -5 292.445 134.878  12
  -5   2   4 3826.24 378.494  20
  -5   2   4 3490.46 336.168  11
  -5   2   4 3449.68 361.892  19
   5  -2  -4 3773.22 406.577  10
  -5   2   4 3863.90 347.492  16
   5  -2  -4 4075.53 427.669  22
   5  -2  -4 3982.40 394.086  12
  -5   2   3 10920.8 646.303  20
  -5   2   3 10309.3 593.404  11
  -5   2   3 11203.8 660.168  19
   5  -2  -3 10622.6 678.343  10
  -5   2   3 10766.9 598.109  16
   5  -2  -3 11298.1 683.226  22
   5  -2  -3 11480.3 708.172  12
  -5   2   2 34608.7 1226.36  20
  -5   2   2 33090.5 1166.96  11
  -5   2   2 34773.0 1259.67  19
   5  -2  -2 35617.5 1275.84  10
   5  -2  -2 33532.8 1270.21  29
  -5   2   2 33824.5 1128.70  16
   5  -2  -2 34046.7 1209.02  22
   5  -2  -2 33593.0 1329.23  12
  -5   2   1 32417.7 1179.35  20
  -5   2   1 30584.6 1119.42  11
  -5   2   1 33211.9 1237.22  19
   5  -2  -1 31657.6 1143.74  10
   5  -2  -1 31574.5 1285.91  29
  -5   2   1 31508.2 1069.56  16
   5  -2  -1 34456.9 1929.16   7
   5  -2  -1 32312.8 1274.28  12
  -5   2   0 22128.2 936.206  20
  -5   2   0 20445.3 886.657  11
  -5   2   0 22302.1 979.094  19
   5  -2   0 19701.2 834.677  10
   5  -2   0 21144.5 1068.74  29
  -5   2   0 20520.5 829.087  16
   5  -2   0 20774.6 899.232  15
   5  -2   0 21104.6 1460.03   7
   5  -2   0 21582.7 980.874  12
  -5   2  -1 1120.95 196.709  20
  -5   2  -1 1268.06 223.812  19
   5  -2   1 1080.29 178.203  17
   5  -2   1 1203.33 247.675  29
  -5   2  -1 1060.59 178.415  16
  -5   2  -1 1210.52 349.733   9
   5  -2   1 1018.41 186.974  15
   5  -2   1 1264.48 357.059   7
  -5   2  -1 1165.65 308.788   4
   5  -2   1 1270.64 224.288  12
  -5   2  -2 2672.72 303.416  20
   5  -2   2 2250.67 275.505  17
   5  -2   2 2159.88 330.171  29
  -5   2  -2 2555.60 267.647  16
  -5   2  -2 2039.48 436.350   9
   5  -2   2 2153.78 451.971   2
   5  -2   2 2309.20 277.473  15
   5  -2   2 2172.43 268.088  12
  -5   2  -2 2066.91 451.011   4
  -5   2  -3 18076.6 844.333  20
   5  -2   3 16547.8 825.348  17
   5  -2   3 18688.2 977.453  29
  -5   2  -3 17856.2 777.675  16
  -5   2  -3 15223.0 1232.04   9
   5  -2   3 16487.4 842.747  27
   5  -2   3 16435.5 817.247  15
  -5   2  -3 16475.7 1242.58   4
   5  -2   3 17583.1 808.339  12
  -5   2  -4 31786.6 1163.11  20
   5  -2   4 32031.2 1285.67  29
   5  -2   4 26611.4 1130.99  17
  -5   2  -4 28838.9 1054.62  16
   5  -2   4 28097.8 1160.49  27
   5  -2   4 30786.6 1177.25  15
   5  -2   4 30114.7 1088.14  12
  -5   2  -5 16818.3 823.548  20
   5  -2   5 15211.8 817.317  17
   5  -2   5 17318.6 896.668  29
  -5   2  -5 15790.7 738.941  16
   5  -2   5 15890.3 836.856  27
   5  -2   5 16354.5 849.547  15
  -5   2  -6 4671.57 430.473  20
   5  -2   6 4277.27 443.144  29
   5  -2   6 4431.98 413.828  17
  -5   2  -6 4101.11 365.965  16
   5  -2   6 4715.15 431.473  27
   5  -2   6 4724.33 456.158  15
   5  -2   6 3064.89 387.260  21
   5  -2   7 111.917 95.1247  17
   5  -2   7 310.194 140.744  29
  -5   2  -7 265.627 104.180  16
   5  -2   7 238.228 95.4628  15
   5  -2   7 152.216 111.243  21
   5  -2   8-21.2570 76.2989  17
   5  -2   8 133.284 80.9747  29
  -5   2  -8 72.7491 73.2737  16
   5  -2   8-63.0195 108.820  15
   5  -2   8 37.5696 98.3158  21
   5  -2   9 2796.36 293.631  17
  -5   2  -9 2230.07 268.313  16
   5  -2   9 3026.12 333.720  15
   5  -2   9 2221.79 302.832  21
  -5   2 -10 239.867 88.8112  16
   5  -2  10 429.646 132.724  15
   5  -2  10 266.221 100.327  21
  -5   2 -11 3744.30 298.300  20
  -5   2 -11 3172.28 260.260  16
  -5   2 -12 4468.55 269.038  20
  -5   2 -12 3574.09 223.644  16
   5  -1 -11 5816.30 313.185  10
   5  -1 -11 7938.14 407.687  28
  -5   1  11 6110.72 282.927  14
   5  -1 -11 5846.64 331.982  24
   5  -1 -11 6299.51 369.828  22
  -5   1  11 7036.84 352.337  21
  -5   1  11 7205.07 377.032  20
  -5   1  10 1730.98 181.159  11
  -5   1  10 1559.17 181.972  19
   5  -1 -10 1575.97 197.026  10
   5  -1 -10 2021.77 229.378  28
  -5   1  10 1547.14 161.523  14
   5  -1 -10 1533.53 199.764  24
   5  -1 -10 1945.25 244.078  22
  -5   1  10 1717.94 217.533  20
  -5   1   9 9102.53 498.321  11
  -5   1   9 9260.93 532.006  19
   5  -1  -9 9364.46 541.858  10
  -5   1   9 7660.94 421.731  16
   5  -1  -9 9426.28 543.086  28
   5  -1  -9 9064.79 523.129  24
   5  -1  -9 9391.41 579.636  22
  -5   1   9 9662.54 569.355  20
  -5   1   8 7588.68 540.254  20
  -5   1   8 6461.41 466.843  11
  -5   1   8 6343.31 493.392  19
   5  -1  -8 6175.96 475.996  10
  -5   1   8 5678.33 399.223  16
   5  -1  -8 7010.24 494.427  28
   5  -1  -8 6945.27 480.893  24
   5  -1  -8 7153.84 553.338  22
  -5   1   7 1150.32 232.552  20
  -5   1   7 1462.85 249.894  19
  -5   1   7 921.910 193.910  11
  -5   1   7 1049.15 181.891  16
   5  -1  -7 1544.84 250.192  10
   5  -1  -7 1423.65 236.181  28
   5  -1  -7 1503.06 241.559  24
   5  -1  -7 1642.93 286.737  22
  -5   1   6 13417.6 765.454  20
  -5   1   6 13831.3 741.996  11
  -5   1   6 14236.9 797.046  19
   5  -1  -6 14811.4 805.582  10
  -5   1   6 11831.5 635.766  16
   5  -1  -6 14065.6 763.055  28
   5  -1  -6 16451.6 913.537  22
   5  -1  -6 13543.7 695.953  12
  -5   1   5 40854.9 1419.71  20
  -5   1   5 40520.2 1372.00  11
  -5   1   5 42909.9 1480.99  19
   5  -1  -5 43675.2 1506.55  10
   5  -1  -5 45050.1 1618.54  22
   5  -1  -5 41400.0 1358.52  12
  -5   1   4 40930.6 1379.07  20
  -5   1   4 38998.2 1317.00  11
  -5   1   4 41148.2 1412.95  19
   5  -1  -4 37756.6 1430.10  10
  -5   1   4 38996.9 1242.21  16
  -5   1   4 36651.7 1912.79   4
   5  -1  -4 42863.9 1543.56  22
   5  -1  -4 41841.0 1405.63  12
  -5   1   3 30117.2 1121.81  20
  -5   1   3 30056.9 1113.82  11
  -5   1   3 30364.7 1171.06  19
   5  -1  -3 31071.0 1226.80  10
  -5   1   3 29562.4 1017.63  16
  -5   1   3 29672.4 1654.12   4
   5  -1  -3 28829.3 1842.35   7
   5  -1  -3 34059.1 1275.79  22
   5  -1  -3 30867.2 1216.49  12
  -5   1   2 2237.35 274.605  20
  -5   1   2 2303.90 275.509  11
  -5   1   2 2446.15 300.438  19
   5  -1  -2 2542.67 306.220  10
   5  -1  -2 2055.26 278.991  29
   5  -1  -2 2562.18 459.097   2
  -5   1   2 1550.91 346.837   9
   5  -1  -2 2118.83 281.170  22
   5  -1  -2 2542.65 320.173  12
   5  -1  -2 2384.98 479.707   7
  -5   1   2 1910.19 394.080   4
  -5   1   1 2014.81 255.113  20
  -5   1   1 1704.60 379.798   9
  -5   1   1 1999.42 254.907  11
  -5   1   1 2184.27 283.657  19
   5  -1  -1 2133.43 271.234  10
   5  -1  -1 2416.12 315.165  29
   5  -1  -1 2250.84 444.385   2
   5  -1  -1 2077.56 256.784  22
   5  -1  -1 2341.84 310.748  12
   5  -1  -1 2370.34 478.175   7
  -5   1   1 2482.09 470.481   4
  -5   1   0 783.915 160.766  20
  -5   1   0 794.613 171.286  19
  -5   1   0 692.491 151.575  11
   5  -1   0 779.239 170.418  10
   5  -1   0 776.379 183.599  29
   5  -1   0 839.240 243.078   2
  -5   1   0 358.717 224.764   9
   5  -1   0 876.237 311.062   7
  -5   1   0 969.376 270.953   4
   5  -1   0 840.689 191.158  12
   5  -1   1 16678.0 1211.60   2
  -5   1  -1 18692.3 826.203  20
  -5   1  -1 19030.8 876.217  19
   5  -1   1 15669.8 715.075  17
   5  -1   1 17084.3 944.360  29
  -5   1  -1 16990.3 1251.55   9
   5  -1   1 17225.8 784.384  15
  -5   1  -1 19891.3 1318.32   4
   5  -1   1 19579.1 1325.90   7
   5  -1   1 18656.6 858.333  12
  -5   1  -2 8106.07 524.229  20
   5  -1   2 6843.23 780.984   2
   5  -1   2 6269.62 464.065  17
   5  -1   2 7346.55 593.477  29
  -5   1  -2 7370.96 822.856   9
   5  -1   2 6927.05 478.308  15
  -5   1  -2 7029.88 793.438   4
   5  -1   2 7730.99 520.247  12
  -5   1  -3 15631.9 746.256  20
   5  -1   3 14560.7 1187.62   2
   5  -1   3 13806.6 730.504  17
   5  -1   3 15145.1 860.139  29
  -5   1  -3 14129.8 1164.99   9
   5  -1   3 14517.6 735.181  15
  -5   1  -3 15152.4 1173.08   4
   5  -1   3 15063.6 733.155  12
  -5   1  -4 7698.20 512.463  20
   5  -1   4 6457.92 824.211   2
   5  -1   4 6814.78 515.516  17
   5  -1   4 7591.16 578.476  29
  -5   1  -4 7031.35 442.809  16
  -5   1  -4 7029.39 834.902   9
   5  -1   4 7053.75 509.207  15
  -5   1  -4 7285.81 815.965   4
   5  -1   4 7315.31 500.094  12
  -5   1  -5 44461.6 1381.32  20
   5  -1   5 41151.1 2274.90   2
   5  -1   5 39849.7 1390.21  17
   5  -1   5 42932.1 1492.91  29
  -5   1  -5 39351.8 1236.36  16
  -5   1  -5 39256.2 2130.96   9
   5  -1   5 41724.8 1423.06  15
  -5   1  -5 42310.7 2101.58   4
   5  -1   6 36653.3 1288.54  17
  -5   1  -6 34201.9 1142.67  16
   5  -1   6 36614.7 1345.94  29
   5  -1   6 35868.4 1332.20  15
   5  -1   7 266.957 127.656  29
   5  -1   7 297.201 127.827  17
  -5   1  -7 233.351 88.5690  16
   5  -1   7 288.379 111.424  15
   5  -1   7 133.857 65.4220  21
   5  -1   8 11112.9 628.979  17
   5  -1   8 10981.3 666.458  29
  -5   1  -8 9227.46 582.668  16
   5  -1   8 11779.3 725.915  15
   5  -1   8 8701.79 630.371  21
  -5   1  -9 16092.7 790.628  16
   5  -1   9 14895.1 822.797  21
  -5   1 -10 26817.4 1043.51  16
   5  -1  10 28106.1 1114.26  21
  -5   1 -11 7066.79 426.539  16
   5  -1  11 7072.72 458.716  21
  -5   1 -12 2392.96 201.160  16
   5  -1  12 4242.90 323.030  15
   5  -1  13-65.7382 58.0155  15
  -5   0  12 14339.8 469.991  14
   5   0 -12 13388.6 483.728  25
   5   0 -12 14296.1 520.532  24
  -5   0  11 12789.8 530.568  11
  -5   0  11 12304.6 536.269  19
  -5   0  11 12983.6 510.619  14
   5   0 -11 12782.7 568.851  24
   5   0 -11 14027.2 607.246  28
   5   0 -11 11979.8 568.837  22
  -5   0  11 13207.1 538.812  21
  -5   0  11 13198.8 568.876  20
  -5   0  10 4034.36 331.240  11
  -5   0  10 3939.91 337.180  19
   5   0 -10 3573.28 308.429  10
   5   0 -10 4134.37 353.453  28
   5   0 -10 4074.39 341.393  24
   5   0 -10 4161.53 364.421  22
  -5   0  10 4166.11 321.564  21
  -5   0  10 3950.55 349.132  20
  -5   0   9 11585.8 664.703  11
  -5   0   9 12112.2 676.238  19
   5   0  -9 12194.7 636.056  10
   5   0  -9 12154.0 664.709  28
   5   0  -9 11661.9 649.467  24
   5   0  -9 11322.9 695.496  22
  -5   0   9 11898.0 665.426  20
  -5   0   8 5702.67 482.179  20
  -5   0   8 5347.13 475.269  11
  -5   0   8 5978.32 501.518  19
   5   0  -8 6380.84 476.375  10
   5   0  -8 5822.63 473.774  28
   5   0  -8 5647.42 474.042  24
   5   0  -8 6299.61 522.131  22
  -5   0   7 16269.2 876.588  20
  -5   0   7 17462.3 889.162  11
  -5   0   7 17746.4 925.672  19
   5   0  -7 19025.3 888.122  10
   5   0  -7 19009.6 913.945  28
   5   0  -7 19056.3 922.643  24
   5   0  -7 19916.8 1007.12  22
  -5   0   6 21413.1 997.098  20
  -5   0   6 22620.0 1015.64  11
  -5   0   6 21176.4 1037.73  19
   5   0  -6 23966.7 1035.73  10
   5   0  -6 22023.4 1012.14  28
   5   0  -6 20332.9 975.474  24
   5   0  -6 24812.7 1160.46  22
   5   0  -6 21740.2 890.014  12
  -5   0   5 14910.5 787.572  20
  -5   0   5 15267.5 787.831  11
  -5   0   5 15796.9 851.353  19
  -5   0   5 14661.0 1240.37   6
   5   0  -5 15249.4 851.163  10
   5   0  -5 13240.6 772.159  28
  -5   0   5 16184.9 1299.80   4
   5   0  -5 14216.5 759.982  24
   5   0  -5 15831.7 1285.99   7
   5   0  -5 16396.9 921.601  22
   5   0  -5 14619.5 750.378  12
  -5   0   4 28058.1 1088.52  20
  -5   0   4 27689.1 1069.63  11
  -5   0   4 29803.7 1167.81  19
  -5   0   4 26901.8 1658.50   6
   5   0  -4 27485.9 1169.17  10
  -5   0   4 24780.0 1526.28   9
   5   0  -4 26705.2 1102.29  28
  -5   0   4 26927.6 1639.35   4
   5   0  -4 28575.6 1790.85   7
   5   0  -4 26703.7 1711.53   2
   5   0  -4 31660.8 1285.51  22
   5   0  -4 29408.1 1117.34  12
  -5   0   3 9147.64 562.792  20
  -5   0   3 9667.68 585.251  11
  -5   0   3 9832.33 614.747  19
   5   0  -3 9880.13 642.648  10
  -5   0   3 7886.02 802.095   9
   5   0  -3 8720.83 552.645  28
  -5   0   3 8973.31 898.337   4
   5   0  -3 10280.9 1037.72   7
   5   0  -3 8692.93 923.625   2
   5   0  -3 10513.0 666.688  22
   5   0  -3 9061.48 607.511  12
  -5   0   2 500.794 127.959  20
  -5   0   2 397.230 119.575  19
  -5   0   2 502.490 132.700  11
   5   0  -2 444.696 149.054  10
   5   0  -2 294.327 115.031  29
  -5   0   2 387.063 234.671   9
   5   0  -2 757.676 263.467   2
   5   0  -2 298.845 104.858  22
   5   0  -2 805.501 310.631   7
  -5   0   2 500.979 231.131   4
   5   0  -2 516.862 159.992  12
  -5   0   1 5214.81 398.572  20
   5   0  -1 5204.89 456.813  29
  -5   0   1 5104.73 407.080  11
  -5   0   1 5407.68 438.407  19
   5   0  -1 5404.90 423.909  10
  -5   0   1 5587.74 683.710   9
  -5   0   1 5279.47 665.849   4
   5   0  -1 6260.40 745.026   7
   5   0  -1 5678.67 438.313  22
   5   0  -1 5109.75 653.232   2
   5   0  -1 5219.88 456.062  12
  -5   0   0 4477.13 360.212  20
  -5   0   0 4819.14 400.995  19
  -5   0   0 4595.86 386.708  11
  -5   0   0 4714.58 626.933   9
   5   0   0 4777.42 384.339  10
   5   0   0 4572.19 444.649  29
  -5   0   0 4794.54 625.130   4
   5   0   0 4661.35 390.617  22
   5   0   0 5300.70 645.575   2
   5   0   0 4646.77 415.283  12
  -5   0  -1 92041.9 2211.71  20
  -5   0  -1 97320.9 2339.04  19
   5   0   1 93245.3 2208.56  10
   5   0   1 81912.1 2449.51  29
  -5   0  -1 93493.4 3181.70   9
  -5   0  -1 102910. 3281.66   4
   5   0   1 94702.7 2336.01  12
   5   0   1 90021.1 3093.80   2
  -5   0  -2 130244. 2863.64  20
   5   0   2 123281. 3167.76  29
  -5   0  -2 126419. 3903.83   9
  -5   0  -2 134452. 3963.91   4
   5   0   2 130744. 2933.50  12
   5   0   2 127837. 3886.19   2
   5   0   3 43131.6 2057.80   2
  -5   0  -3 41470.6 1278.15  20
   5   0   3 43534.4 1523.25  29
   5   0   3 39315.7 1307.91  17
  -5   0  -3 39938.9 1975.64   9
   5   0   3 38003.8 1280.58  15
  -5   0  -3 43401.7 2036.15   4
   5   0   3 41746.6 1330.75  12
  -5   0  -4 3376.99 318.047  20
   5   0   4 3597.88 596.648   2
   5   0   4 3152.20 335.209  17
   5   0   4 3404.87 372.027  29
  -5   0  -4 3173.83 554.049   9
   5   0   4 3033.97 320.341  15
   5   0   4 3490.00 332.469  12
  -5   0  -4 3190.37 533.656   4
   5   0   5 9474.97 990.825   2
   5   0   5 7917.89 549.751  17
   5   0   5 9044.37 621.063  29
  -5   0  -5 8116.73 897.890   9
   5   0   5 8426.36 560.928  15
  -5   0  -5 8296.59 895.872   4
   5   0   5 9844.49 564.409  12
   5   0   6 26853.8 1817.93   2
   5   0   6 26592.1 1049.95  17
  -5   0  -6 26121.4 1744.02   9
   5   0   6 25122.5 1067.76  15
   5   0   6 26646.9 1111.60  29
  -5   0  -6 25790.6 1673.08   4
   5   0   7 15855.2 842.654  29
   5   0   7 15684.4 834.916  15
   5   0   7 15115.1 773.266  14
   5   0   8 30670.8 1236.14  15
   5   0   8 30466.9 1175.92  14
   5   0   8 32282.0 1217.12  29
   5   0   9 15554.7 825.162  15
   5   0   9 14477.9 782.554  14
   5   0  10 5750.46 486.721  15
   5   0  10 5378.55 455.543  14
   5   0  11 6577.16 484.303  15
   5   0  11 6550.77 468.900  14
   5   0  12 653.361 151.404  15
   5   0  12 498.885 120.557  14
   5   0  13 4207.04 305.355  15
   5   0  14 3842.38 233.304  15
  -5  -1  12-32.4358 32.4331  19
  -5  -1  12 36.1803 33.5604  11
   5   1 -12 53.6439 48.2674  28
   5   1 -12 8.27218 31.8798  25
  -5  -1  12 50.6562 49.4615  14
   5   1 -12 36.4700 36.8408  24
  -5  -1  12-7.60548 33.4240  21
  -5  -1  11 667.760 129.413  19
  -5  -1  11 743.507 141.224  11
   5   1 -11 808.702 149.185  28
   5   1 -11 829.816 143.086  25
  -5  -1  11 962.490 138.299  14
   5   1 -11 699.334 133.428  24
   5   1 -11 638.148 124.899  22
  -5  -1  11 716.019 120.725  21
  -5  -1  10 4111.77 361.630  11
  -5  -1  10 4029.29 359.818  19
   5   1 -10 3920.63 315.465  10
   5   1 -10 4323.33 375.804  28
   5   1 -10 3993.80 360.515  24
   5   1 -10 3866.06 343.946  22
  -5  -1  10 4064.69 319.356  21
  -5  -1  10 4104.68 347.886  20
  -5  -1   9 10390.4 628.193  11
  -5  -1   9 11021.1 657.135  19
   5   1  -9 9947.53 569.334  10
   5   1  -9 10981.0 638.983  28
   5   1  -9 10609.3 639.980  24
   5   1  -9 11177.0 650.155  22
  -5  -1   9 9892.02 547.617  21
  -5  -1   9 9425.48 588.464  20
  -5  -1   8 23213.6 1044.37  11
  -5  -1   8 22982.0 1080.09  19
   5   1  -8 23980.4 985.482  10
   5   1  -8 24657.4 1065.63  28
   5   1  -8 24142.3 1061.16  24
   5   1  -8 25669.5 1103.05  22
  -5  -1   8 23332.3 1011.81  20
  -5  -1   7 33267.4 1276.02  20
  -5  -1   7 33210.6 1318.80  11
  -5  -1   7 34560.8 1372.11  19
   5   1  -7 34843.6 1275.49  10
   5   1  -7 35995.0 1344.42  28
   5   1  -7 34279.0 1335.30  24
  -5  -1   6 21728.8 998.020  20
  -5  -1   6 22844.8 1031.21  11
  -5  -1   6 22876.9 1086.36  19
   5   1  -6 23423.1 1058.34  10
   5   1  -6 23160.7 1075.84  28
   5   1  -6 23072.1 1054.85  24
   5   1  -6 25414.1 1170.54  22
  -5  -1   5 465.512 147.845  20
  -5  -1   5 362.833 137.289  19
  -5  -1   5 612.048 156.798  11
  -5  -1   5 521.919 236.393   6
   5   1  -5 684.133 178.026  10
   5   1  -5 187.660 170.911   2
   5   1  -5 318.961 155.414  28
  -5  -1   5 283.445 114.531   9
   5   1  -5 271.848 128.425   8
   5   1  -5 358.350 116.953  24
   5   1  -5 527.196 156.985  22
  -5  -1   5 318.910 247.898   4
   5   1  -5 484.193 133.524  12
  -5  -1   4 1385.64 231.087  20
  -5  -1   4 1597.94 263.494  19
  -5  -1   4 1237.31 225.242  11
  -5  -1   4 1219.50 336.849   6
   5   1  -4 1516.82 247.868  10
   5   1  -4 1283.89 364.662   2
   5   1  -4 1537.48 243.693  28
  -5  -1   4 1061.49 311.254   9
   5   1  -4 1178.92 305.890   8
   5   1  -4 1270.77 209.060  24
   5   1  -4 1698.01 278.956  22
  -5  -1   4 1445.98 381.057   4
   5   1  -4 1564.53 231.455  12
  -5  -1   3 1355.65 220.093  20
  -5  -1   3 1516.85 238.159  19
  -5  -1   3 1216.35 217.789  11
   5   1  -3 1692.79 264.465  10
   5   1  -3 1480.78 390.305   2
   5   1  -3 1437.21 228.011  28
  -5  -1   3 1388.01 333.056   9
   5   1  -3 1713.57 324.773   8
   5   1  -3 1649.56 270.489  22
  -5  -1   3 1252.47 329.618   4
   5   1  -3 1397.36 232.495  12
  -5  -1   2 147557. 3209.63  20
  -5  -1   2 151806. 3291.98  11
  -5  -1   2 156557. 3394.83  19
   5   1  -2 162500. 3447.83  10
  -5  -1   2 147684. 4272.97   9
   5   1  -2 145120. 3194.26  28
  -5  -1   2 149954. 4300.46   4
   5   1  -2 150153. 4393.12   2
   5   1  -2 157596. 3440.77  22
   5   1  -2 143368. 3402.67  12
  -5  -1   1 56808.6 1609.36  11
  -5  -1   1 58158.0 1654.04  19
   5   1  -1 58533.1 1657.32  10
   5   1  -1 53790.0 1684.41  29
  -5  -1   1 56937.6 2352.32   9
  -5  -1   1 60656.6 2372.43   4
   5   1  -1 57295.4 2369.24   2
   5   1  -1 62769.3 1706.53  22
   5   1  -1 57550.3 1740.52  12
  -5  -1   0 46830.1 1394.67  11
  -5  -1   0 45866.2 1402.61  19
   5   1   0 45803.5 1382.19  10
  -5  -1   0 48034.8 2115.99   9
  -5  -1   0 46849.5 2037.05   4
   5   1   0 44903.8 1536.71  29
   5   1   0 44500.8 2044.08   2
   5   1   0 46999.0 1427.56  22
   5   1   0 48326.8 1496.20  12
  -5  -1  -1 10175.0 564.978  19
   5   1   1 9496.79 643.971  29
  -5  -1  -1 9598.01 896.480   9
  -5  -1  -1 9751.88 879.011   4
   5   1   1 10093.0 909.227   2
   5   1   1 10700.9 611.264  12
  -5  -1  -2-64.9733 38.6124  19
   5   1   2 26.3709 76.4458  29
  -5  -1  -2 125.057 149.221   9
  -5  -1  -2 148.150 138.059   4
   5   1   2 202.297 99.8777  12
  -5  -1  -3 801.526 150.048  19
   5   1   3 728.527 180.843  29
   5   1   3 377.472 222.153   2
  -5  -1  -3 862.381 280.244   9
  -5  -1  -3 710.557 243.141   4
   5   1   3 705.398 156.062  12
   5   1   4 5012.81 668.903   2
  -5  -1  -4 5266.92 668.606   9
   5   1   4 4912.15 401.720  15
  -5  -1  -4 6163.47 719.370   4
   5   1   4 5911.51 432.678  12
   5   1   4 5590.77 485.236  29
   5   1   5 56988.1 2462.64   2
   5   1   5 57020.4 1737.81  29
  -5  -1  -5 55175.9 2410.42   9
   5   1   5 49394.5 1578.56  15
  -5  -1  -5 58506.4 2424.84   4
   5   1   5 54575.5 1572.54  12
   5   1   6 17833.8 1358.35   2
   5   1   6 16716.9 852.499  29
  -5  -1  -6 17653.8 1368.10   9
   5   1   6 15931.3 800.116  15
   5   1   6 16900.9 790.469  14
  -5  -1  -6 17542.7 1336.73   4
   5   1   7 47673.5 2426.94   2
   5   1   7 49799.1 1599.19  29
  -5  -1  -7 46503.7 2413.71   9
   5   1   7 47827.2 1556.12  15
   5   1   7 49465.5 1541.14  14
  -5  -1  -7 48980.4 2422.84   4
   5   1   8 13903.7 767.893  15
   5   1   8 14323.1 772.627  14
   5   1   9 494.997 166.544  15
   5   1   9 475.689 150.435  14
   5   1  10 370.671 132.475  15
   5   1  10 440.580 140.753  14
   5   1  11 5233.72 441.231  15
   5   1  11 4840.06 417.803  14
   5   1  12 12578.6 644.733  15
   5   1  12 12769.6 630.858  14
   5   1  13 18352.3 732.860  15
   5   1  13 19055.5 704.461  14
  -5  -2  12 2656.24 226.842  11
   5   2 -12 2936.50 226.136  28
   5   2 -12 2419.39 203.723  25
  -5  -2  12 2763.15 208.853  14
   5   2 -12 2915.00 231.518  24
  -5  -2  11 10782.3 546.694  11
  -5  -2  11 11054.9 556.469  19
   5   2 -11 10623.6 537.893  28
   5   2 -11 10212.3 499.823  25
  -5  -2  11 11171.1 507.048  14
   5   2 -11 11169.0 552.856  24
  -5  -2  11 10481.0 454.178  21
  -5  -2  10 9636.67 571.400  11
  -5  -2  10 9478.44 574.755  19
   5   2 -10 9912.63 563.228  28
   5   2 -10 8868.64 511.430  25
   5   2 -10 9453.57 557.056  24
   5   2 -10 9316.89 512.870  22
  -5  -2  10 7937.12 435.561  21
  -5  -2   9 15946.4 813.617  11
  -5  -2   9 16474.6 837.736  19
   5   2  -9 15982.5 707.431  10
   5   2  -9 17041.4 818.341  28
   5   2  -9 15582.4 752.176  25
   5   2  -9 16623.0 822.968  24
   5   2  -9 17769.6 802.396  22
  -5  -2   9 14170.5 642.683  21
  -5  -2   9 14101.8 707.924  20
  -5  -2   8 5723.01 490.818  11
  -5  -2   8 6145.17 527.795  19
   5   2  -8 5961.27 448.207  10
   5   2  -8 5601.55 489.810  28
   5   2  -8 5876.60 475.211  25
   5   2  -8 5686.07 498.404  24
   5   2  -8 6399.31 507.158  22
  -5  -2   8 4519.13 359.420  21
  -5  -2   8 4958.98 419.379  20
  -5  -2   7 16231.9 872.606  11
  -5  -2   7 16465.5 911.521  19
   5   2  -7 16178.7 813.679  10
   5   2  -7 17510.7 907.523  28
   5   2  -7 16268.5 886.123  24
   5   2  -7 17023.0 903.084  22
  -5  -2   7 15388.4 776.289  20
  -5  -2   6 769.226 168.425  20
  -5  -2   6 708.845 185.565  19
  -5  -2   6 612.922 185.163  11
   5   2  -6 982.480 197.520  10
   5   2  -6 950.408 225.906  28
   5   2  -6 783.493 185.197  24
   5   2  -6 779.420 205.976  22
  -5  -2   5 34729.8 1255.73  20
  -5  -2   5 37968.8 1365.23  11
  -5  -2   5 37553.9 1425.83  19
  -5  -2   5 34425.7 2002.41   6
   5   2  -5 39317.4 1414.39  10
  -5  -2   5 35021.6 1973.87   9
   5   2  -5 37530.9 1400.60  28
   5   2  -5 37478.2 1985.51   8
  -5  -2   5 37029.9 2065.72   4
   5   2  -5 31650.4 2048.61   2
   5   2  -5 38618.0 1363.14  24
   5   2  -5 38308.2 1473.54  22
  -5  -2   4 21748.4 948.008  11
  -5  -2   4 20621.5 988.476  19
  -5  -2   4 21360.3 1464.78   6
   5   2  -4 19025.3 967.264  10
  -5  -2   4 17956.6 1372.96   9
   5   2  -4 21009.3 961.109  28
   5   2  -4 20149.7 1335.35   8
  -5  -2   4 20624.5 1422.67   4
   5   2  -4 19906.1 1510.89   2
   5   2  -4 19689.3 883.130  24
   5   2  -4 23199.4 1056.52  22
   5   2  -4 20938.5 891.344  12
  -5  -2   3 10844.7 631.084  11
  -5  -2   3 11391.0 676.324  19
  -5  -2   3 11747.9 1007.73   6
   5   2  -3 10672.7 669.750  10
  -5  -2   3 10603.1 993.263   9
   5   2  -3 10210.7 609.418  28
   5   2  -3 9548.62 835.330   8
  -5  -2   3 10593.4 959.672   4
   5   2  -3 9784.29 993.319   2
   5   2  -3 9996.79 568.478  24
   5   2  -3 11716.2 693.088  22
   5   2  -3 10872.5 640.220  12
  -5  -2   2 41404.0 1307.09  11
  -5  -2   2 41551.4 1355.42  19
   5   2  -2 43132.5 1402.09  10
  -5  -2   2 40522.9 1972.11   9
   5   2  -2 39892.1 1263.75  28
   5   2  -2 38078.2 1693.18   8
  -5  -2   2 40791.7 1917.82   4
   5   2  -2 39983.8 2002.65   2
   5   2  -2 43550.3 1398.78  22
   5   2  -2 38310.5 1358.37  12
  -5  -2   1 32263.7 1104.12  11
  -5  -2   1 33214.8 1140.20  19
   5   2  -1 33552.4 1167.61  10
  -5  -2   1 33636.4 1747.27   9
   5   2  -1 30338.1 1155.31  29
   5   2  -1 32430.6 1483.18   8
  -5  -2   1 36539.4 1757.32   4
   5   2  -1 33521.9 1763.16   2
   5   2  -1 35420.8 1194.21  22
   5   2  -1 32016.0 1202.64  12
  -5  -2   0 15094.6 691.218  11
   5   2   0 15748.2 726.066  10
   5   2   0 15196.2 794.272  29
  -5  -2   0 15599.6 1147.19   9
  -5  -2   0 15579.7 973.717   3
  -5  -2   0 16986.8 1159.99   4
   5   2   0 16740.4 1195.19   2
   5   2   0 16143.1 751.236  22
   5   2   0 16702.3 800.786  12
  -5  -2  -1 1179.64 188.287  11
   5   2   1 936.500 160.662  10
   5   2   1 773.297 179.009  29
   5   2   1 1104.84 306.186   2
  -5  -2  -1 956.859 281.522   9
   5   2   1 1199.65 190.804  22
  -5  -2  -1 784.442 238.133   4
   5   2   1 809.438 175.825  12
  -5  -2  -2 22681.4 859.855  11
  -5  -2  -2 23084.1 1393.39   9
  -5  -2  -2 24247.5 1402.44   4
   5   2   2 23146.6 892.653  22
   5   2   2 20023.7 995.976  29
   5   2   2 23935.7 1432.99   2
   5   2   2 23152.5 928.172  12
   5   2   3 34384.5 1055.18  18
   5   2   3 34191.9 1319.21  29
  -5  -2  -3 34401.9 1739.73   9
  -5  -2  -3 35271.6 1737.78   4
   5   2   3 33272.3 1105.68  22
   5   2   3 35159.4 1178.92  12
   5   2   3 34270.3 1744.21   2
   5   2   4 40125.8 1180.71  18
   5   2   4 43427.8 1484.30  29
  -5  -2  -4 41046.9 1962.38   9
  -5  -2  -4 42399.1 1936.52   4
   5   2   4 41084.7 1312.43  12
   5   2   4 42445.7 1983.19   2
   5   2   5 25262.9 1532.00   2
   5   2   5 25417.1 880.459  18
  -5  -2  -5 26503.0 1592.41   9
   5   2   5 23589.8 971.840  15
  -5  -2  -5 26437.9 1544.07   4
   5   2   5 26807.5 1099.70  29
   5   2   5 25844.8 983.270  12
   5   2   6 12235.6 1064.84   2
   5   2   6 12704.4 589.648  18
  -5  -2  -6 11455.1 1068.78   9
   5   2   6 11356.6 651.592  15
   5   2   6 11400.5 642.719  14
  -5  -2  -6 10733.6 1004.51   4
   5   2   6 12295.4 633.776  12
   5   2   7 5763.94 784.349   2
   5   2   7 5825.51 408.679  18
   5   2   7 5072.10 433.269  15
  -5  -2  -7 4228.33 654.833   9
   5   2   7 5574.78 455.909  14
  -5  -2  -7 5625.54 750.376   4
   5   2   8 461.746 124.202  18
   5   2   8 495.847 152.692  15
   5   2   8 611.736 156.280  14
   5   2   9 3471.88 332.956  18
   5   2   9 3547.19 367.568  15
   5   2   9 3666.76 388.252  14
   5   2  10 19403.4 804.756  18
   5   2  10 19347.2 893.876  15
   5   2  10 18143.0 892.228  14
   5   2  11 6788.61 421.226  18
   5   2  11 6942.89 500.504  15
   5   2  11 7303.36 511.327  14
   5   2  12 8832.71 540.793  15
   5   2  12 9802.45 546.508  14
   5   2  13 4935.90 367.217  15
   5   2  13 5161.25 346.018  14
  -5  -3  12 11017.5 463.286  11
   5   3 -12 11238.1 428.663  28
   5   3 -12 10622.4 431.095  25
  -5  -3  12 10360.2 393.267  14
   5   3 -12 10715.4 444.979  24
   5   3 -12 9915.64 415.014  13
  -5  -3  11 5617.02 388.646  11
  -5  -3  11 6066.29 397.185  19
   5   3 -11 6369.79 380.588  28
   5   3 -11 5819.07 361.692  25
  -5  -3  11 5870.92 337.368  14
   5   3 -11 5843.86 370.468  24
  -5  -3  10 18212.8 777.657  11
  -5  -3  10 17614.7 801.899  19
   5   3 -10 18845.3 775.864  28
   5   3 -10 17128.1 729.144  25
  -5  -3  10 17112.0 699.342  14
   5   3 -10 18847.9 796.424  24
  -5  -3   9 1170.29 222.375  19
  -5  -3   9 1003.81 204.249  11
   5   3  -9 1268.28 204.681  28
   5   3  -9 991.758 173.923  25
   5   3  -9 1538.60 240.473  24
   5   3  -9 923.673 160.838  22
  -5  -3   8 2058.39 286.093  11
  -5  -3   8 1906.98 286.112  19
   5   3  -8 1622.65 217.760  10
   5   3  -8 2040.24 296.828  28
   5   3  -8 1859.20 271.113  25
   5   3  -8 1763.15 276.943  24
   5   3  -8 1822.64 259.024  22
  -5  -3   7 1541.81 258.077  19
  -5  -3   7 1436.18 248.788  11
   5   3  -7 968.052 193.801  10
   5   3  -7 1189.69 239.506  28
   5   3  -7 1043.32 210.264  25
   5   3  -7 1156.96 232.428  24
   5   3  -7 1403.40 238.444  22
  -5  -3   6 288.542 131.514  19
  -5  -3   6 196.423 125.680  11
   5   3  -6 212.286 122.843  28
   5   3  -6 133.203 73.6142  25
   5   3  -6 242.511 108.186  24
   5   3  -6 301.497 146.438  22
   5   3  -6 349.174 142.759  10
  -5  -3   5 98474.0 2566.95  11
  -5  -3   5 98833.6 2617.22  19
  -5  -3   5 94266.3 3412.11   6
   5   3  -5 102439. 2572.75  10
  -5  -3   5 92124.6 3665.20   9
  -5  -3   5 94716.9 3616.32   4
   5   3  -5 100347. 3547.99   8
   5   3  -5 94459.7 2408.29  25
   5   3  -5 85599.1 3608.17   2
   5   3  -5 99904.8 2637.30  28
   5   3  -5 103707. 2589.82  24
   5   3  -5 96794.2 2642.89  22
  -5  -3   4 15907.7 805.811  11
  -5  -3   4 14295.3 806.671  19
  -5  -3   4 14141.3 1151.18   6
   5   3  -4 15106.7 820.501  10
  -5  -3   4 15393.8 1300.00   9
   5   3  -4 16286.6 833.409  28
   5   3  -4 14282.8 1139.73   8
  -5  -3   4 14983.0 1242.11   4
   5   3  -4 13766.2 1264.84   2
   5   3  -4 15785.0 784.403  24
   5   3  -4 16130.5 862.334  22
  -5  -3   3 26835.2 1041.01  11
  -5  -3   3 25808.2 1071.88  19
  -5  -3   3 24899.2 1486.50   6
   5   3  -3 27176.0 1105.45  10
  -5  -3   3 26815.8 1670.19   9
   5   3  -3 25726.0 1028.13  28
   5   3  -3 24545.2 1434.22   8
  -5  -3   3 26595.1 1599.30   4
   5   3  -3 25934.7 1672.71   2
   5   3  -3 26123.5 1001.08  24
   5   3  -3 29044.7 1143.30  22
   5   3  -3 24076.2 1004.38  12
  -5  -3   2 3738.88 342.219  11
  -5  -3   2 4010.79 374.647  19
  -5  -3   2 3812.12 526.839   6
   5   3  -2 4306.44 392.335  10
   5   3  -2 4095.15 360.620  28
  -5  -3   2 3141.37 542.234   9
   5   3  -2 3940.68 532.706   8
  -5  -3   2 4116.43 575.620   4
   5   3  -2 3363.05 566.505   2
   5   3  -2 3932.09 340.683  24
   5   3  -2 4116.66 382.959  22
   5   3  -2 3637.83 370.368  12
  -5  -3   1 3390.82 304.838  11
  -5  -3   1 2988.32 446.008   6
   5   3  -1 3286.44 330.802  10
  -5  -3   1 3530.22 561.489   9
   5   3  -1 3040.46 292.647  28
   5   3  -1 3499.66 483.368   8
  -5  -3   1 3275.09 504.585   4
   5   3  -1 2907.92 281.180  24
   5   3  -1 3214.52 526.864   2
   5   3  -1 3487.28 342.064  22
   5   3  -1 2879.80 332.890  12
  -5  -3   0 4989.54 569.010   3
   5   3   0 5405.57 412.783  10
  -5  -3   0 5221.40 666.225   9
   5   3   0 4752.35 360.504  28
  -5  -3   0 5714.05 651.410   4
   5   3   0 5858.94 710.858   2
   5   3   0 5296.63 414.261  22
   5   3   0 5567.03 449.105  12
   5   3   1 8293.67 509.778  10
  -5  -3  -1 8669.81 838.744   9
  -5  -3  -1 8422.96 767.690   3
  -5  -3  -1 9207.31 825.443   4
   5   3   1 8871.14 863.925   2
   5   3   1 8901.32 549.298  22
   5   3   1 8971.40 565.726  12
   5   3   2 54263.0 1533.07  10
  -5  -3  -2 56130.5 2274.92   9
  -5  -3  -2 57234.9 2243.83   3
  -5  -3  -2 58975.7 2250.19   4
   5   3   2 56998.9 2304.47   2
   5   3   2 56122.9 1593.32  22
   5   3   2 53239.4 1603.31  12
   5   3   3 24895.9 923.478  10
   5   3   3 24615.1 885.370  18
  -5  -3  -3 25108.5 1455.52   9
  -5  -3  -3 24704.7 1481.51   3
  -5  -3  -3 26310.2 1438.93   4
   5   3   3 25126.1 954.322  22
   5   3   3 23806.8 970.776  12
   5   3   3 25484.2 1455.92   2
   5   3   4 31174.7 1071.83  10
   5   3   4 34155.3 1076.45  18
  -5  -3  -4 35392.4 1771.51   9
  -5  -3  -4 33592.1 1818.16   3
  -5  -3  -4 32707.9 1653.75   4
   5   3   4 33117.7 1132.43  22
   5   3   4 32335.1 1151.32  12
   5   3   4 34055.8 1700.96   2
   5   3   5 2318.01 246.077  18
   5   3   5 1998.15 402.465   2
  -5  -3  -5 1822.38 419.817   9
   5   3   5 1900.82 259.888  15
   5   3   5 2268.79 271.095  22
   5   3   5 2274.08 279.408  12
  -5  -3  -5 2081.68 414.430   4
   5   3   6 2243.70 250.510  18
   5   3   6 2244.75 450.074   2
   5   3   6 1747.04 252.132  15
   5   3   6 2170.72 254.127  22
   5   3   6 2338.91 277.212  12
  -5  -3  -6 1590.60 383.178   4
   5   3   7 13891.0 661.416  18
  -5  -3  -7 13943.7 1207.13   3
   5   3   7 11146.3 662.341  15
   5   3   7 12425.8 684.691  14
   5   3   8 6376.45 455.272  18
   5   3   8 5229.72 449.127  15
   5   3   8 5456.39 467.021  14
   5   3   9 16915.1 793.051  18
   5   3   9 16185.1 808.930  15
   5   3   9 16263.7 824.771  14
   5   3  10 28237.7 1055.25  18
   5   3  10 28748.9 1103.78  15
   5   3  10 27448.3 1096.07  14
   5   3  11 3866.07 335.963  18
   5   3  11 4065.68 378.329  15
   5   3  11 4358.67 379.271  14
   5   3  12 486.467 128.289  18
   5   3  12 246.598 85.0088  14
   5   3  13 2374.76 209.531  18
  -5  -4  11 747.231 127.666  11
   5   4 -11 879.659 124.430  28
   5   4 -11 672.637 111.484  25
  -5  -4  11 489.528 80.8758  14
   5   4 -11 824.218 125.847  24
   5   4 -11 733.091 117.797  13
  -5  -4  10 5779.09 389.098  11
  -5  -4  10 5365.91 390.852  19
   5   4 -10 5779.15 377.642  28
   5   4 -10 5255.12 362.273  25
  -5  -4  10 4751.31 304.916  14
   5   4 -10 5411.30 377.223  24
   5   4 -10 5417.25 356.820  13
  -5  -4   9 219.425 88.7943  19
  -5  -4   9 227.855 90.2575  11
   5   4  -9 130.534 81.7742  28
   5   4  -9 171.819 97.0810  25
  -5  -4   9 249.273 80.7179  14
   5   4  -9 169.245 87.5098  24
  -5  -4   8 46699.9 1460.32  11
  -5  -4   8 45924.5 1492.20  19
   5   4  -8 50438.2 1546.90  28
   5   4  -8 46422.5 1489.89  25
   5   4  -8 52264.6 1609.75  24
   5   4  -8 44756.4 1347.03  22
  -5  -4   7 666.760 168.345  19
  -5  -4   7 599.876 155.225  11
   5   4  -7 452.605 116.972  10
   5   4  -7 587.163 182.837  28
   5   4  -7 415.145 140.227  25
   5   4  -7 524.640 171.951  24
   5   4  -7 669.604 159.146  22
  -5  -4   6 31072.5 1161.98  11
  -5  -4   6 29822.4 1162.72  19
   5   4  -6 30532.6 1122.41  10
   5   4  -6 29642.4 1232.52  28
   5   4  -6 29743.8 1171.37  25
   5   4  -6 32373.8 1272.34  24
   5   4  -6 31629.8 1207.15  22
  -5  -4   5 5680.24 468.607  11
  -5  -4   5 5781.73 474.730  19
   5   4  -5 5798.23 480.201  10
   5   4  -5 6105.87 518.883  28
   5   4  -5 5968.64 466.354  25
   5   4  -5 6390.46 519.184  24
   5   4  -5 5594.09 493.698  22
  -5  -4   4 5646.50 468.674  11
  -5  -4   4 5734.48 488.822  19
   5   4  -4 6380.61 502.277  10
  -5  -4   4 5853.90 831.973   9
   5   4  -4 6847.30 523.316  28
   5   4  -4 6082.95 756.971   8
   5   4  -4 6102.26 438.313  25
   5   4  -4 4856.10 783.302   2
   5   4  -4 6045.34 477.284  24
   5   4  -4 6430.75 523.837  22
  -5  -4   3 2232.06 269.631  11
   5   4  -3 2466.25 306.699  10
   5   4  -3 1611.11 394.717   2
   5   4  -3 2504.47 307.945  28
  -5  -4   3 2609.15 522.848   9
   5   4  -3 2151.43 271.991  24
   5   4  -3 2372.67 460.114   8
   5   4  -3 1764.07 254.704  12
   5   4  -3 2024.03 283.585  22
  -5  -4   3 2366.79 448.776   4
   5   4  -2 1492.89 238.664  10
   5   4  -2 1003.56 314.172   2
   5   4  -2 1147.94 201.347  28
  -5  -4   2 1060.61 367.559   9
   5   4  -2 1203.09 202.222  24
   5   4  -2 1695.87 250.651  22
  -5  -4   2 1543.10 331.018   4
   5   4  -2 1173.97 209.320  12
   5   4  -1 28763.5 1072.96  10
  -5  -4   1 27143.0 1429.12   3
  -5  -4   1 28826.6 1661.85   9
   5   4  -1 27134.8 1019.41  28
  -5  -4   1 28634.8 1522.62   4
   5   4  -1 28620.8 1029.33  24
   5   4  -1 26984.3 1631.46   2
   5   4  -1 25454.3 1063.37  12
   5   4  -1 28661.7 1079.15  22
   5   4   0 22104.8 905.515  10
  -5  -4   0 22770.2 1323.80   3
  -5  -4   0 22390.3 1416.60   9
   5   4   0 22146.0 897.247  28
  -5  -4   0 23813.1 1325.02   4
   5   4   0 22914.3 893.787  24
   5   4   0 22484.6 1445.49   2
   5   4   0 21464.3 950.515  12
   5   4   0 21446.6 911.970  22
   5   4   1 42327.7 1332.72  10
  -5  -4  -1 42836.5 1908.52   3
  -5  -4  -1 41924.3 1953.13   9
   5   4   1 41783.8 1291.50  28
   5   4   1 43742.0 1300.27  24
   5   4   1 41403.2 1988.04   2
   5   4   1 41873.3 1353.02  22
   5   4   1 41984.5 1395.14  12
   5   4   2 10486.8 593.540  10
   5   4   2 11169.2 577.543  18
  -5  -4  -2 10207.5 930.708   3
  -5  -4  -2 9582.05 883.305   9
   5   4   2 10132.8 555.144  28
   5   4   2 11269.8 567.468  24
   5   4   2 9754.50 887.248   2
   5   4   2 10933.2 616.586  22
   5   4   2 10675.5 626.577  12
   5   4   3 19365.3 824.052  10
   5   4   3 18712.3 773.273  18
  -5  -4  -3 21081.4 1401.81   3
  -5  -4  -3 18876.5 1258.14   9
   5   4   3 19337.0 843.824  22
   5   4   3 18409.9 843.521  12
   5   4   3 18405.0 1216.72   2
   5   4   4 487.718 112.903  18
   5   4   4 506.156 114.234  10
  -5  -4  -4 260.640 214.676   3
   5   4   5 1543.73 202.516  18
   5   4   5 1054.94 193.305  10
  -5  -4  -5 1481.91 409.147   3
   5   4   5 1344.25 213.310  22
   5   4   6 15693.4 699.486  18
  -5  -4  -6 16344.3 1334.65   3
   5   4   6 11811.8 686.306  15
   5   4   6 13526.4 713.979  22
   5   4   7 26359.8 1099.69  15
   5   4   7 26868.1 1078.58  22
   5   4   8 5841.54 441.929  18
   5   4   8 5213.27 458.015  15
   5   4   9 16265.3 760.774  18
   5   4   9 14610.3 764.274  15
   5   4  10 3784.15 350.053  18
   5   4  11 799.239 149.042  18
   5   4  12 2412.25 231.034  18
   5   4  13 5907.60 318.973  18
   5   5 -11 3320.17 209.020  25
   5   5 -11 3531.75 214.396  24
   5   5 -10 262.322 74.2490  28
   5   5 -10 200.115 71.3318  25
   5   5 -10 129.647 65.0894  24
   5   5 -10 367.761 83.2448  13
  -5  -5   9 3529.31 284.515  11
   5   5  -9 4156.63 325.055  28
   5   5  -9 3973.09 323.421  25
   5   5  -9 3909.39 325.743  24
   5   5  -9 3529.87 287.105  13
  -5  -5   8 11986.4 581.908  11
  -5  -5   8 12263.9 624.320  19
   5   5  -8 14152.5 688.490  28
   5   5  -8 13669.2 683.628  25
   5   5  -8 14351.9 713.282  24
   5   5  -8 11905.1 605.588  13
  -5  -5   7 10709.4 559.861  11
  -5  -5   7 11110.1 612.310  19
   5   5  -7 12403.1 685.587  28
   5   5  -7 11076.7 639.856  25
   5   5  -7 11322.9 677.628  24
   5   5  -7 10327.0 589.113  13
  -5  -5   6 3742.58 359.910  19
   5   5  -6 4077.39 347.389  10
   5   5  -6 4179.80 418.012  28
  -5  -5   6 3386.33 334.238  27
   5   5  -6 4269.25 393.753  25
   5   5  -6 4304.60 419.349  24
   5   5  -6 3893.83 356.985  13
   5   5  -6 4235.34 368.960  22
   5   5  -5 1369.42 216.846  10
   5   5  -5 1471.13 259.314  28
   5   5  -5 1611.25 237.158  25
   5   5  -5 1431.40 252.251  24
   5   5  -5 1107.76 204.392  22
   5   5  -4 3145.91 344.029  10
   5   5  -4 3393.64 370.481  28
   5   5  -4 3379.17 327.723  25
   5   5  -4 3646.02 375.895  24
   5   5  -4 2845.50 330.905  22
   5   5  -3 6108.00 490.447  10
   5   5  -3 6937.54 523.780  28
   5   5  -3 6027.93 426.957  25
   5   5  -3 6560.00 492.150  24
   5   5  -3 6400.24 495.190  22
   5   5  -2 9423.93 597.909  10
  -5  -5   2 9430.15 989.875   9
   5   5  -2 10005.7 607.468  28
   5   5  -2 8011.89 891.548   2
   5   5  -2 9919.68 594.025  24
   5   5  -2 9898.39 614.699  22
   5   5  -1 17264.8 803.121  10
  -5  -5   1 15312.8 1124.54   3
  -5  -5   1 14697.2 1231.25   9
   5   5  -1 16655.8 790.075  28
   5   5  -1 16946.7 790.527  24
   5   5  -1 14794.6 1195.98   2
   5   5  -1 15986.6 786.149  22
   5   5   0 37489.2 1258.34  10
  -5  -5   0 36111.5 1809.58   3
  -5  -5   0 34857.0 1889.24   9
   5   5   0 37018.3 1245.09  28
   5   5   0 39249.5 1266.16  24
   5   5   0 34670.1 1843.41   2
   5   5   0 36658.3 1257.47  22
   5   5   1 2588.36 291.108  10
   5   5   1 2830.48 281.418  18
   5   5   1 2617.92 291.948  28
  -5  -5  -1 3333.86 545.317   3
   5   5   1 2959.19 306.642  24
   5   5   1 2319.05 287.626  22
   5   5   2 483.307 121.782  18
   5   5   2 452.318 131.747  10
   5   5   2 490.761 135.059  28
  -5  -5  -2 726.285 243.276   3
   5   5   2 390.213 111.797  24
   5   5   2 538.421 144.753  22
   5   5   3-89.4246 77.5543  18
   5   5   3-27.1544 78.4011  10
   5   5   3 36.6051 55.6692  28
   5   5   3 68.7521 59.1689  24
   5   5   3 65.4351 75.4551  22
   5   5   4 16556.1 788.798  10
   5   5   4 16387.0 712.113  18
  -5  -5  -4 15445.4 1290.74   3
   5   5   4 15554.7 711.493  28
   5   5   4 16521.0 732.233  24
   5   5   4 17518.2 822.528  22
   5   5   5 6413.24 431.190  18
   5   5   5 6135.22 432.926  24
   5   5   5 6571.02 498.849  22
   5   5   6 14353.9 681.232  18
   5   5   6 12651.7 647.062  24
   5   5   6 13930.4 749.755  22
   5   5   7 18057.4 803.312  18
   5   5   8 3406.47 339.842  18
   5   5   9 3159.91 316.625  18
   5   5  10 137.283 93.8684  18
   5   5  11 20767.3 758.162  18
   5   5  12 1024.33 141.865  18
   5   5  13 1868.25 158.284  18
   5   6 -10 589.852 82.6029  25
   5   6  -9 8459.17 386.081  28
   5   6  -9 8109.89 401.101  25
   5   6  -9 8559.02 404.595  24
   5   6  -8 5093.40 343.906  28
   5   6  -8 4478.77 335.698  25
   5   6  -8 5039.91 355.596  24
   5   6  -8 3925.21 281.980  13
   5   6  -7 570.047 135.969  28
  -5  -6   7 706.013 135.852  27
   5   6  -7 850.771 153.138  25
   5   6  -7 909.063 162.666  24
   5   6  -7 771.519 130.803  13
   5   6  -6 672.586 156.912  28
  -5  -6   6 842.291 162.758  27
   5   6  -6 716.245 150.555  25
   5   6  -6 756.385 158.662  24
   5   6  -5 646.003 133.382  10
   5   6  -5 885.767 181.227  28
  -5  -6   5 673.587 168.767  27
   5   6  -5 318.053 87.3753  25
   5   6  -5 689.935 155.169  24
   5   6  -4 11311.4 629.657  10
  -5  -6   4 11849.5 605.393  17
   5   6  -4 12504.1 709.045  28
  -5  -6   4 11744.3 680.038  27
   5   6  -4 11675.8 621.378  25
   5   6  -4 13155.4 707.477  24
   5   6  -4 10792.2 611.717  22
   5   6  -3 26692.3 1063.30  10
   5   6  -3 30961.4 1150.63  28
   5   6  -3 27450.3 992.771  25
   5   6  -3 30172.0 1112.26  24
   5   6  -3 26454.3 1045.90  22
   5   6  -2 3301.42 347.296  10
   5   6  -2 3491.51 301.056  18
   5   6  -2 3768.47 369.249  28
   5   6  -2 3156.20 305.310  25
   5   6  -2 4033.17 374.218  24
   5   6  -2 3176.63 336.521  22
   5   6  -1 13395.3 714.465  10
   5   6  -1 12508.9 599.943  18
   5   6  -1 14060.1 718.865  28
   5   6  -1 12129.8 598.977  25
   5   6  -1 13590.5 695.888  24
   5   6  -1 13021.6 692.245  22
   5   6   0 6709.72 497.235  10
   5   6   0 6363.27 411.181  18
   5   6   0 6861.27 491.064  28
   5   6   0 7189.27 494.941  24
   5   6   0 6263.08 472.571  22
   5   6   1 1853.09 259.558  10
   5   6   1 1730.83 204.971  18
   5   6   1 1882.55 260.916  28
   5   6   1 2044.98 262.923  24
   5   6   1 2044.58 267.216  22
   5   6   2 118.250 64.2549  18
   5   6   2 146.292 99.2091  10
   5   6   2 14.5515 74.3194  30
   5   6   2 207.813 117.152  28
   5   6   2 133.154 73.7513  24
   5   6   2 88.1872 72.9679  22
   5   6   3 7362.57 519.171  10
   5   6   3 6772.80 425.002  18
   5   6   3 7368.28 432.069  30
   5   6   3 6770.23 478.800  28
   5   6   3 7310.15 491.302  24
   5   6   3 7300.53 521.415  22
   5   6   4 28276.0 964.180  18
   5   6   4 27235.0 1028.66  28
   5   6   4 28482.9 1044.19  24
   5   6   4 28960.1 1126.62  22
   5   6   5 4497.69 355.607  18
   5   6   5 4264.07 366.495  28
   5   6   5 4446.76 371.803  24
   5   6   5 4585.54 425.639  22
   5   6   6 35718.0 1152.46  18
   5   6   6 33774.9 1153.83  24
   5   6   7 1884.96 246.205  18
   5   6   8 1452.09 209.884  18
   5   6   9 1891.22 219.673  18
   5   6  10 10858.6 507.627  18
   5   6  11 19050.9 638.310  18
   5   6  12 3032.15 197.782  18
   5   7  -8 100.885 49.6377  28
   5   7  -8 31.1192 29.7011  25
   5   7  -8 101.221 40.0466  24
   5   7  -7 3097.57 244.165  28
  -5  -7   7 2566.76 198.572  27
   5   7  -7 2899.95 244.647  25
   5   7  -7 2997.15 244.862  24
   5   7  -6 6644.92 411.118  28
  -5  -7   6 6125.72 374.525  27
   5   7  -6 6067.72 388.295  25
   5   7  -6 6385.20 406.697  24
  -5  -7   5 530.771 113.978  17
   5   7  -5 817.593 162.486  28
  -5  -7   5 870.736 162.798  27
   5   7  -5 893.297 159.025  25
   5   7  -5 969.530 166.503  24
  -5  -7   4 19922.0 782.700  17
   5   7  -4 21936.0 896.167  28
  -5  -7   4 20936.8 867.820  27
   5   7  -4 21246.3 812.380  25
   5   7  -4 22473.0 881.597  24
  -5  -7   3 10112.6 557.548  17
   5   7  -3 10525.9 606.818  28
  -5  -7   3 10782.4 618.384  27
   5   7  -3 9323.83 510.292  25
   5   7  -3 10842.7 596.545  24
   5   7  -3 9087.54 524.509  22
  -5  -7   2 8996.33 532.758  17
   5   7  -2 9885.57 582.814  28
  -5  -7   2 9326.55 598.815  27
   5   7  -2 8044.83 468.366  25
   5   7  -2 9508.36 558.526  24
   5   7  -2 8195.93 526.085  22
   5   7  -1 5265.65 416.463  28
  -5  -7   1 5362.90 464.004  27
   5   7  -1 4489.31 337.951  25
   5   7  -1 5436.07 407.755  24
   5   7  -1 3882.96 370.313  22
   5   7   0-42.6759 72.9893  28
  -5  -7   0 175.909 125.897  27
   5   7   0 106.545 61.4912  25
   5   7   0 97.9969 60.9963  24
   5   7   0 136.625 91.0784  22
   5   7   1 12675.8 541.411  18
   5   7   1 15432.0 647.288  30
   5   7   1 14676.7 715.637  28
  -5  -7  -1 13862.1 792.177  27
   5   7   1 15437.2 712.035  24
   5   7   1 14046.2 709.734  22
   5   7   2 18141.4 678.203  18
   5   7   2 20897.7 774.875  30
   5   7   2 20084.6 846.993  28
  -5  -7  -2 18955.9 915.599  27
   5   7   2 21520.8 860.873  24
   5   7   2 19714.4 859.761  22
   5   7   3 51037.3 1349.56  18
   5   7   3 56577.3 1447.26  30
   5   7   3 53934.9 1546.49  28
  -5  -7  -3 48255.2 1563.67  27
   5   7   3 57570.2 1569.92  24
   5   7   3 54724.2 1608.81  22
   5   7   4 8343.16 446.603  18
   5   7   4 9158.25 483.402  30
   5   7   4 8447.88 515.920  28
  -5  -7  -4 7954.78 498.999  27
   5   7   4 9241.36 537.726  24
   5   7   5 10858.2 524.671  18
   5   7   5 11443.2 550.480  30
   5   7   5 10842.3 588.461  24
   5   7   6 383.097 97.5125  18
   5   7   6 310.119 85.5226  30
   5   7   7 5170.11 335.349  18
   5   7   7 5527.65 347.150  30
   5   7   8 16649.3 616.785  18
   5   7   8 16838.8 593.837  30
   5   7   9 4506.61 274.849  18
   5   7  10 6416.48 289.958  18
   5   8  -6 16442.2 527.102  25
   5   8  -6 16273.0 511.301  24
   5   8  -5 12979.1 514.830  28
  -5  -8   5 13334.8 503.701  27
   5   8  -5 11930.3 482.452  25
   5   8  -5 12503.2 498.777  24
  -5  -8   4 11976.0 499.224  17
   5   8  -4 12523.5 551.320  28
  -5  -8   4 13578.3 558.614  27
   5   8  -4 12105.1 511.408  25
   5   8  -4 12151.7 529.085  24
  -5  -8   3 2658.58 246.041  17
   5   8  -3 3045.72 273.133  28
  -5  -8   3 3552.28 293.608  27
   5   8  -3 2720.77 231.197  25
   5   8  -3 2892.90 256.879  24
  -5  -8   2 14198.6 610.786  17
   5   8  -2 13984.2 630.869  28
  -5  -8   2 14638.8 665.428  27
   5   8  -2 12372.5 535.830  25
   5   8  -2 14933.9 621.830  24
  -5  -8   1 17876.0 720.383  17
   5   8  -1 15867.3 608.978  30
   5   8  -1 17142.8 704.214  28
  -5  -8   1 17654.8 772.954  27
   5   8  -1 17681.2 688.216  24
  -5  -8   0 29008.4 976.153  17
   5   8   0 25915.4 812.427  30
   5   8   0 26872.7 917.457  28
  -5  -8   0 24790.2 968.690  27
   5   8   0 27579.2 903.162  24
  -5  -8  -1 26235.3 938.669  17
   5   8   1 23643.2 777.452  30
   5   8   1 23389.4 848.108  28
   5   8   1 23444.1 829.830  24
  -5  -8  -2 8532.15 515.509  17
   5   8   2 8428.18 418.809  30
   5   8   2 7962.41 464.245  28
  -5  -8  -2 7518.21 464.645  27
   5   8   2 8943.81 477.667  24
   5   8   3 1580.53 171.357  30
  -5  -8  -3 1806.65 234.288  17
  -5  -8  -3 1515.20 182.272  27
   5   8   3 1652.78 199.010  24
  -5  -8  -4 130.956 88.0078  17
   5   8   4 89.2480 62.6770  30
   5   8   4 25.0175 41.4408  24
  -5  -8  -5 5060.20 328.407  17
   5   8   5 5706.40 331.017  30
   5   8   6 768.465 108.652  30
   5   8   7 10351.7 385.803  30
  -5  -9   2 8134.32 353.111  27
   5   9  -2 7701.79 336.852  24
  -5  -9   1 3518.63 240.036  17
  -5  -9   1 3861.06 249.412  27
   5   9  -1 3711.23 238.237  24
  -5  -9   0 9414.43 426.372  17
   5   9   0 8969.38 346.227  30
  -5  -9   0 8010.74 365.474  29
  -5  -9   0 8203.20 378.399  27
   5   9   1 1433.28 169.278  30
  -5  -9  -1 1301.29 160.365  17
   5   9   1 1429.91 150.742  24
   5   9   2 1498.14 132.785  30
  -5  -9  -2 1198.24 145.208  17
   5   9   2 1347.41 145.767  24
  -5  -9  -3 345.759 74.3982  17
  -6   4   4 3063.60 220.388  20
   6  -4  -4 2692.82 211.045  12
  -6   4   3 21871.9 714.741  20
  -6   4   3 20287.9 629.691  16
   6  -4  -3 22066.2 735.448  12
  -6   4   2 27606.9 835.325  20
  -6   4   2 23357.7 718.850  19
  -6   4   2 24909.2 739.468  16
   6  -4  -2 26080.3 858.687  12
  -6   4   1 13206.6 549.838  20
  -6   4   1 11793.3 494.594  19
   6  -4  -1 11523.4 524.789  29
  -6   4   1 13198.6 500.774  16
   6  -4  -1 12761.8 579.021  12
  -6   4   0 76.6330 58.1560  20
  -6   4   0 78.5864 49.2196  19
   6  -4   0 234.172 88.6747  29
  -6   4   0 40.7213 42.1291  16
   6  -4   0 135.651 73.5733  12
  -6   4  -1 360.738 90.2150  20
   6  -4   1 453.602 128.984  29
  -6   4  -1 419.525 99.8609  19
  -6   4  -1 277.910 76.0660  16
   6  -4   1 153.621 63.7706  15
   6  -4   1 380.154 96.1925  12
  -6   4  -2 4989.69 321.750  20
   6  -4   2 5371.90 397.984  29
  -6   4  -2 4507.90 308.126  19
  -6   4  -2 4439.29 273.357  16
   6  -4   2 4208.93 312.377  15
   6  -4   2 4484.54 288.334  12
  -6   4  -3 6962.75 382.756  20
  -6   4  -3 6280.82 373.172  19
   6  -4   3 7644.32 464.765  29
  -6   4  -3 6807.33 342.537  16
   6  -4   3 6275.15 385.052  15
  -6   4  -4 28039.9 843.824  20
  -6   4  -4 26543.0 852.094  19
  -6   4  -4 25844.6 754.691  16
   6  -4   4 24152.5 824.391  15
   6  -4   4 28455.2 928.720  29
  -6   4  -5 14877.1 560.619  20
  -6   4  -5 13854.5 564.285  19
   6  -4   5 14617.9 585.462  29
  -6   4  -5 12798.5 472.238  16
   6  -4   5 12845.0 536.374  15
  -6   4  -6 3837.39 254.385  20
  -6   4  -6 3343.72 248.488  19
   6  -4   6 3415.31 236.845  29
   6  -4   6 3359.25 235.056  15
  -6   3   7 857.999 107.398  20
   6  -3  -7 726.036 101.681  10
  -6   3   6 20141.5 692.343  20
   6  -3  -6 19048.1 661.029  10
   6  -3  -6 18484.7 617.219  12
  -6   3   5 11965.8 555.979  20
  -6   3   5 10854.8 480.264  19
   6  -3  -5 12610.8 559.683  10
  -6   3   5 11234.8 451.551  16
   6  -3  -5 11618.2 518.103  12
  -6   3   4 26897.8 929.026  20
  -6   3   4 25373.1 867.701  19
   6  -3  -4 25683.8 896.505  10
  -6   3   4 24577.1 795.922  16
   6  -3  -4 27177.7 917.256  12
  -6   3   3 4946.30 370.421  20
  -6   3   3 4594.72 349.881  19
   6  -3  -3 4182.31 332.388  10
  -6   3   3 4157.63 305.372  16
   6  -3  -3 5203.65 397.169  12
  -6   3   2 10708.4 564.248  20
  -6   3   2 9291.64 466.316  11
  -6   3   2 9673.52 531.041  19
   6  -3  -2 9301.26 496.153  10
   6  -3  -2 8716.80 496.724  29
  -6   3   2 9863.90 482.935  16
   6  -3  -2 10749.1 603.149  12
   6  -3  -1 1402.17 219.636  29
  -6   3   1 1448.00 204.108  20
  -6   3   1 1410.09 201.116  19
  -6   3   1 1445.98 177.226  11
  -6   3   1 1241.21 158.308  16
   6  -3  -1 1611.71 232.430  12
  -6   3   0 9006.42 513.919  20
  -6   3   0 8528.95 465.996  11
  -6   3   0 8857.92 522.062  19
   6  -3   0 8997.67 588.249  29
  -6   3   0 8335.49 442.203  16
   6  -3   0 9415.05 565.389  12
  -6   3  -1 23336.3 877.436  20
  -6   3  -1 21719.7 809.118  11
  -6   3  -1 22526.4 888.476  19
   6  -3   1 22860.9 1018.90  29
  -6   3  -1 22658.8 776.865  16
   6  -3   1 20180.1 844.719  15
   6  -3   1 22777.7 897.284  12
  -6   3  -2 12206.9 606.158  20
  -6   3  -2 11453.4 564.492  11
  -6   3  -2 11631.2 612.512  19
   6  -3   2 11695.3 713.749  29
  -6   3  -2 11480.8 539.505  16
   6  -3   2 11312.2 612.386  15
   6  -3   2 11813.8 592.574  12
  -6   3  -3 29135.8 987.132  20
  -6   3  -3 27009.2 931.416  11
  -6   3  -3 29224.2 1025.58  19
   6  -3   3 29538.5 1154.97  29
  -6   3  -3 26549.5 866.122  16
   6  -3   3 26294.5 986.875  15
   6  -3   3 25520.3 898.448  12
  -6   3  -4 11894.0 585.951  20
  -6   3  -4 10889.8 548.146  11
  -6   3  -4 10802.5 594.745  19
   6  -3   4 11265.5 648.368  29
  -6   3  -4 10521.6 495.064  16
   6  -3   4 10380.5 572.689  15
  -6   3  -5 10148.3 534.023  20
  -6   3  -5 9998.34 526.328  11
  -6   3  -5 9862.65 566.653  19
   6  -3   5 9526.64 569.442  29
  -6   3  -5 9519.84 465.128  16
   6  -3   5 8978.78 524.719  15
  -6   3  -6 36.2767 56.5292  20
  -6   3  -6-9.75175 56.4715  19
   6  -3   6-35.1395 63.1558  29
  -6   3  -6 62.4538 47.1302  16
   6  -3   6 82.2989 59.7249  15
  -6   3  -7 5919.12 384.625  20
  -6   3  -7 5764.02 394.064  19
   6  -3   7 5856.22 367.815  29
  -6   3  -7 4953.75 300.995  16
   6  -3   7 6138.78 385.261  15
  -6   3  -8 10028.9 473.514  20
  -6   3  -8 10770.7 507.331  19
   6  -3   8 11047.4 489.674  15
  -6   3  -9 10786.6 415.304  20
  -6   3  -9 10733.4 437.953  19
  -6   3  -9 10132.1 428.386  11
   6  -2  -8 7727.29 382.866  10
   6  -2  -8 7255.74 376.186  22
  -6   2   8 8054.92 392.096  20
  -6   2   7 18784.7 720.243  20
  -6   2   7 16970.1 632.137  19
   6  -2  -7 19111.4 708.748  10
   6  -2  -7 19252.0 724.523  22
  -6   2   6 10885.8 572.779  20
  -6   2   6 9201.04 460.419  11
  -6   2   6 10323.5 537.333  19
   6  -2  -6 11265.4 574.003  10
   6  -2  -6 10893.2 581.531  22
   6  -2  -6 10440.7 509.821  12
  -6   2   5 38923.7 1266.13  20
  -6   2   5 38045.3 1229.38  19
   6  -2  -5 41717.4 1292.18  10
   6  -2  -5 40598.1 1286.85  22
   6  -2  -5 38683.7 1191.15  12
  -6   2   4 8290.84 538.096  20
  -6   2   4 8124.82 479.204  11
  -6   2   4 7723.13 520.175  19
   6  -2  -4 7366.77 521.190  10
  -6   2   4 7042.66 420.402  16
   6  -2  -4 8244.15 522.828  22
   6  -2  -4 7801.45 514.313  12
  -6   2   3 4264.11 389.154  20
  -6   2   3 3763.38 331.600  11
  -6   2   3 4357.45 393.963  19
   6  -2  -3 3411.73 357.947  10
  -6   2   3 3642.03 303.280  16
   6  -2  -3 3371.80 324.889  22
   6  -2  -3 4387.44 404.390  12
  -6   2   2 1044.56 187.968  20
  -6   2   2 1036.57 196.331  19
  -6   2   2 661.711 135.147  11
   6  -2  -2 1039.42 189.308  10
   6  -2  -2 1069.55 189.352  29
  -6   2   2 728.758 128.965  16
   6  -2  -2 792.146 193.182  12
  -6   2   1 16083.9 762.030  20
  -6   2   1 15177.3 721.462  11
  -6   2   1 16519.9 802.167  19
   6  -2  -1 14276.0 690.576  10
   6  -2  -1 15198.4 800.600  29
  -6   2   1 15348.5 654.117  16
   6  -2  -1 16079.5 850.880  12
  -6   2   0 39767.4 1291.35  20
  -6   2   0 38329.9 1261.64  11
  -6   2   0 40033.0 1354.57  19
   6  -2   0 39219.1 1459.31  29
  -6   2   0 37381.9 1128.82  16
   6  -2   0 40247.1 1402.14  12
  -6   2  -1 24011.6 948.234  20
  -6   2  -1 23207.2 935.576  11
  -6   2  -1 22830.9 974.567  19
   6  -2   1 23490.5 1123.22  29
  -6   2  -1 22197.7 817.130  16
   6  -2   1 21028.4 917.571  15
   6  -2   1 23390.5 989.676  12
  -6   2  -2 28940.6 1063.25  20
  -6   2  -2 28512.5 1057.31  11
  -6   2  -2 29205.1 1123.78  19
   6  -2   2 29351.3 1283.16  29
  -6   2  -2 26702.2 916.190  16
   6  -2   2 28380.6 1091.70  15
   6  -2   2 28606.1 1077.46  12
  -6   2  -3 1130.68 197.834  20
  -6   2  -3 1081.50 204.040  19
  -6   2  -3 1085.28 193.210  11
   6  -2   3 1061.53 229.283  29
  -6   2  -3 938.063 143.286  16
   6  -2   3 810.612 172.697  15
   6  -2   3 764.935 159.543  12
  -6   2  -4 347.756 117.259  20
  -6   2  -4 463.722 144.173  19
   6  -2   4 162.022 134.201  29
  -6   2  -4 187.384 69.2366  16
   6  -2   4 369.944 112.978  15
   6  -2   4 255.334 82.1754  12
  -6   2  -5 5166.42 405.677  20
  -6   2  -5 4810.78 438.497  19
   6  -2   5 5379.86 460.626  29
  -6   2  -5 4481.20 336.315  16
   6  -2   5 4711.60 405.573  15
  -6   2  -6 4238.60 374.422  20
  -6   2  -6 4498.00 417.475  19
  -6   2  -6 3736.97 301.797  16
   6  -2   6 4179.76 386.498  29
   6  -2   6 4130.52 377.133  15
  -6   2  -7 11937.6 623.777  20
   6  -2   7 13117.0 662.027  29
  -6   2  -7 10603.6 509.667  16
   6  -2   7 11818.4 628.205  15
  -6   2  -8 38358.0 1198.58  20
  -6   2  -8 37630.3 1214.28  19
   6  -2   8 40274.4 1185.16  29
   6  -2   8 39756.6 1225.41  15
  -6   2  -9 10168.8 485.185  20
  -6   2  -9 9378.87 498.675  19
   6  -2   9 10959.3 529.088  15
  -6   2 -10 431.548 76.6935  20
  -6   2 -10 481.916 89.0737  19
   6  -2  10 454.354 93.2099  15
  -6   1   9 16053.7 551.906  19
   6  -1  -9 18216.8 627.298  10
   6  -1  -9 17135.5 584.359  28
   6  -1  -9 17858.0 647.705  22
  -6   1   9 17792.1 580.950  21
  -6   1   9 18337.3 632.119  20
  -6   1   8 21249.4 729.090  11
  -6   1   8 22336.7 789.705  19
   6  -1  -8 24436.1 830.038  10
   6  -1  -8 22357.9 772.114  28
   6  -1  -8 24990.3 873.648  22
  -6   1   8 23970.0 832.632  20
  -6   1   7 7818.48 490.987  20
  -6   1   7 6857.93 433.233  11
  -6   1   7 7492.92 484.097  19
   6  -1  -7 7952.30 487.531  10
   6  -1  -7 7577.86 450.771  28
   6  -1  -7 8066.67 515.035  22
  -6   1   6 420.499 128.998  20
  -6   1   6 475.379 125.582  19
  -6   1   6 335.588 106.922  11
   6  -1  -6 386.116 136.513  10
   6  -1  -6 367.349 110.440  28
   6  -1  -6 541.432 140.853  22
   6  -1  -6 501.208 110.943  12
  -6   1   5 1435.38 235.489  20
  -6   1   5 1273.11 224.205  19
  -6   1   5 1303.57 215.186  11
   6  -1  -5 1204.70 231.029  10
   6  -1  -5 963.783 168.198  28
   6  -1  -5 1220.36 230.164  22
   6  -1  -5 1240.77 203.083  12
  -6   1   4 2207.68 279.116  20
  -6   1   4 2253.73 284.720  11
  -6   1   4 2860.62 334.886  19
   6  -1  -4 2681.40 345.460  10
   6  -1  -4 2421.77 325.054  22
   6  -1  -4 2476.01 297.430  12
  -6   1   3 24614.7 1023.39  20
  -6   1   3 24601.6 1004.89  11
  -6   1   3 26072.4 1083.39  19
   6  -1  -3 24161.9 1073.24  10
   6  -1  -3 24350.1 1045.41  22
   6  -1  -3 25958.7 1093.87  12
  -6   1   2 14144.9 731.929  20
  -6   1   2 14305.8 732.250  11
  -6   1   2 15122.9 796.015  19
   6  -1  -2 14533.9 778.199  10
   6  -1  -2 13290.5 721.437  29
   6  -1  -2 14360.9 738.659  22
   6  -1  -2 14968.9 840.315  12
  -6   1   1 34705.8 1206.33  20
  -6   1   1 33437.5 1201.00  11
  -6   1   1 34657.6 1277.68  19
   6  -1  -1 33339.4 1195.97  10
   6  -1  -1 31977.3 1262.86  29
   6  -1  -1 32937.9 1322.22  12
  -6   1   0 7188.17 493.963  20
  -6   1   0 7477.39 519.272  11
  -6   1   0 7481.33 546.877  19
   6  -1   0 7145.94 478.930  10
   6  -1   0 7506.79 599.247  29
   6  -1   0 7998.13 588.901  12
  -6   1  -1 12613.6 676.949  20
  -6   1  -1 13280.2 715.806  11
  -6   1  -1 13198.9 737.180  19
   6  -1   1 12503.7 822.874  29
   6  -1   1 14815.7 787.449  12
  -6   1  -2 867.856 170.786  20
  -6   1  -2 697.295 164.763  19
  -6   1  -2 832.771 169.758  11
   6  -1   2 602.228 171.889  29
   6  -1   2 823.944 173.410  12
  -6   1  -3 576.076 128.320  20
  -6   1  -3 921.118 196.748  19
   6  -1   3 848.184 220.360  29
   6  -1   3 866.221 195.513  15
   6  -1   3 722.899 170.651  12
  -6   1  -4 34484.5 1181.25  20
  -6   1  -4 34855.9 1273.67  19
   6  -1   4 36549.1 1408.05  29
   6  -1   4 30216.6 1185.30  15
   6  -1   4 32218.6 1162.72  12
  -6   1  -5 49910.2 1491.87  20
  -6   1  -5 50321.6 1601.15  19
   6  -1   5 48509.2 1640.03  29
   6  -1   5 45967.6 1399.82  12
  -6   1  -6 25400.7 994.091  20
   6  -1   6 24240.6 1061.00  29
   6  -1   6 22309.1 984.315  15
  -6   1  -7 1124.31 197.566  20
   6  -1   7 1534.11 239.646  29
   6  -1   7 1362.23 227.786  15
  -6   1  -8 2986.78 330.008  20
   6  -1   8 4176.43 367.772  29
   6  -1   8 4144.52 371.375  15
  -6   1  -9 190.555 95.8989  20
   6  -1   9 214.452 84.7860  15
  -6   1 -10 334.336 76.6453  20
  -6   1 -10 342.182 92.6464  19
   6  -1  10 565.666 110.637  15
   6  -1  11 2806.36 235.902  15
  -6   0  10 5460.25 276.187  11
  -6   0  10 5201.04 282.797  19
   6   0 -10 5966.31 311.718  28
  -6   0  10 5343.47 262.624  14
   6   0 -10 5420.50 312.172  22
  -6   0   9 1653.16 186.818  11
  -6   0   9 1539.77 184.028  19
   6   0  -9 1706.79 188.027  10
   6   0  -9 1557.96 189.286  28
   6   0  -9 1455.21 155.532  24
   6   0  -9 1644.74 200.209  22
  -6   0   9 1542.57 161.926  21
  -6   0   9 1627.81 191.370  20
  -6   0   8 10714.6 557.580  11
  -6   0   8 10721.0 577.497  19
   6   0  -8 9961.10 533.488  10
   6   0  -8 10556.2 549.546  28
   6   0  -8 11328.7 600.870  22
  -6   0   8 10327.9 549.923  20
  -6   0   7 2130.73 267.792  20
  -6   0   7 1724.92 240.890  11
  -6   0   7 1732.91 250.500  19
   6   0  -7 1997.99 249.819  10
   6   0  -7 1697.85 237.149  28
   6   0  -7 1968.53 281.707  22
  -6   0   6 4347.34 411.042  20
  -6   0   6 4456.33 409.720  11
  -6   0   6 4517.14 434.064  19
   6   0  -6 5300.52 448.694  10
   6   0  -6 4673.00 414.892  28
   6   0  -6 5009.58 483.015  22
   6   0  -6 4721.42 365.532  12
  -6   0   5 584.737 168.381  20
  -6   0   5 563.394 169.890  19
  -6   0   5 519.868 133.739  11
   6   0  -5 675.585 192.822  10
   6   0  -5 605.673 171.027  28
   6   0  -5 657.638 196.965  22
   6   0  -5 708.354 159.093  12
  -6   0   4 23710.5 1023.95  20
  -6   0   4 25586.2 1049.38  11
  -6   0   4 26091.4 1124.94  19
   6   0  -4 25299.6 1130.30  10
   6   0  -4 23473.6 989.037  28
   6   0  -4 27462.9 1183.69  22
   6   0  -4 26193.0 1058.41  12
  -6   0   3 16904.7 823.088  20
  -6   0   3 17620.4 846.475  11
  -6   0   3 17666.2 898.325  19
   6   0  -3 18350.2 944.711  10
   6   0  -3 18288.0 919.080  22
   6   0  -3 17047.4 883.106  12
  -6   0   2 44298.2 1415.94  20
  -6   0   2 45112.6 1457.54  11
  -6   0   2 47212.1 1551.86  19
   6   0  -2 46951.4 1556.13  10
   6   0  -2 46227.3 1504.67  22
   6   0  -2 45572.0 1594.07  12
  -6   0   1 4013.23 363.503  20
  -6   0   1 4529.80 410.513  11
  -6   0   1 4372.46 416.798  19
   6   0  -1 4340.02 404.951  10
   6   0  -1 4271.15 427.329  29
   6   0  -1 4223.49 386.028  22
   6   0  -1 4474.23 450.132  12
  -6   0   0-8.05909 52.4705  20
  -6   0   0 105.857 86.7040  19
  -6   0   0 27.7164 53.3306  11
   6   0   0 108.758 75.5606  10
   6   0   0 184.800 117.133  29
   6   0   0 157.731 93.7753  22
   6   0   0 281.884 134.237  12
  -6   0  -1 21612.2 869.352  20
  -6   0  -1 21695.7 953.699  11
  -6   0  -1 19763.7 923.607  19
   6   0   1 20013.0 859.714  10
   6   0   1 20664.9 1075.83  29
   6   0   1 22954.1 1019.57  12
  -6   0  -2 24284.4 929.083  20
  -6   0  -2 24838.0 1023.45  19
  -6   0  -2 25014.7 1023.60  11
   6   0   2 21596.5 1130.90  29
   6   0   2 23814.4 1022.20  12
  -6   0  -3 702.916 152.444  20
  -6   0  -3 687.528 164.967  19
   6   0   3 502.674 186.855  29
   6   0   3 712.445 161.437  12
  -6   0  -4 2118.42 249.012  20
  -6   0  -4 2637.08 317.769  19
   6   0   4 2551.92 355.412  29
   6   0   4 2209.21 285.398  15
   6   0   4 2468.58 290.631  12
  -6   0  -5 58089.4 1642.71  20
  -6   0  -5 61307.6 1807.39  19
   6   0   5 59923.8 1892.07  29
   6   0   5 53968.9 1699.64  15
   6   0   5 59178.9 1688.29  12
  -6   0  -6 279.836 118.073  20
  -6   0  -6 329.196 108.711  19
   6   0   6 423.222 128.479  29
   6   0   6 183.448 71.1379  15
  -6   0  -7 13397.1 686.427  20
   6   0   7 14939.8 798.351  29
   6   0   7 13821.6 737.471  15
   6   0   8 158.340 94.0694  29
   6   0   8 99.8488 101.092  15
   6   0   9 2556.68 295.487  15
   6   0  10 3576.56 330.107  15
   6   0  11 10361.2 525.063  15
   6   0  12 16692.1 613.181  15
  -6  -1  10 4921.55 305.362  11
  -6  -1  10 4520.80 298.622  19
   6   1 -10 3937.56 239.892  10
   6   1 -10 4712.97 301.447  28
  -6  -1  10 4411.03 267.795  14
   6   1 -10 3917.16 253.394  24
   6   1 -10 4888.46 300.632  22
  -6  -1   9 640.393 117.879  20
  -6  -1   9 792.230 152.778  19
  -6  -1   9 668.907 138.172  11
   6   1  -9 804.419 130.399  10
   6   1  -9 785.170 144.366  28
   6   1  -9 646.513 124.386  24
   6   1  -9 841.474 150.574  22
  -6  -1   9 558.491 98.1380  21
  -6  -1   8 1010.25 175.454  20
  -6  -1   8 965.312 191.856  19
  -6  -1   8 1168.23 200.160  11
   6   1  -8 1086.67 169.969  10
   6   1  -8 960.996 174.584  28
   6   1  -8 759.592 155.850  24
   6   1  -8 956.667 178.372  22
  -6  -1   8 965.608 143.073  21
  -6  -1   7 7654.80 550.261  11
  -6  -1   7 8676.06 592.523  19
   6   1  -7 8521.04 539.266  10
   6   1  -7 8357.83 556.964  28
   6   1  -7 6878.55 483.619  24
   6   1  -7 9104.51 608.717  22
  -6  -1   7 7845.43 513.810  20
  -6  -1   6 16782.3 806.936  20
  -6  -1   6 16688.1 842.395  11
  -6  -1   6 17006.6 892.487  19
   6   1  -6 18704.6 896.017  10
   6   1  -6 17840.6 879.411  28
   6   1  -6 16018.0 773.528  24
   6   1  -6 19111.4 976.031  22
  -6  -1   5 17547.4 852.444  20
  -6  -1   5 21321.7 959.199  11
  -6  -1   5 19625.0 998.095  19
   6   1  -5 21720.4 1022.62  10
   6   1  -5 18545.0 920.299  28
   6   1  -5 21244.6 1058.89  22
   6   1  -5 19387.4 844.020  12
  -6  -1   4 4605.77 410.640  20
  -6  -1   4 5316.98 456.433  11
  -6  -1   4 5680.44 506.230  19
   6   1  -4 5176.55 487.919  10
   6   1  -4 4833.41 432.645  28
   6   1  -4 6405.43 544.137  22
   6   1  -4 5348.08 443.647  12
  -6  -1   3 2097.38 268.746  20
  -6  -1   3 2331.31 295.945  11
  -6  -1   3 2457.02 325.379  19
   6   1  -3 2221.63 322.045  10
   6   1  -3 2344.08 283.032  28
   6   1  -3 2615.34 343.687  22
   6   1  -3 2312.67 314.983  12
  -6  -1   2 69.6375 49.7696  20
  -6  -1   2-1.37697 63.0283  19
  -6  -1   2 149.141 93.9731  11
   6   1  -2 109.390 69.7810  10
   6   1  -2 111.859 65.1586  29
   6   1  -2 154.307 96.2540  22
   6   1  -2 224.611 99.3815  12
  -6  -1   1 3461.54 313.862  20
  -6  -1   1 4147.96 386.309  11
  -6  -1   1 4125.05 401.793  19
   6   1  -1 3868.13 379.073  10
  -6  -1   1 3435.77 600.035   9
   6   1  -1 3600.95 386.827  29
   6   1  -1 3854.31 377.963  22
   6   1  -1 3978.95 428.751  12
  -6  -1   1 3544.83 604.255   4
  -6  -1   0 20505.1 903.760  11
  -6  -1   0 19893.8 899.291  19
   6   1   0 20054.8 883.606  10
  -6  -1   0 19301.1 1421.29   9
  -6  -1   0 20283.4 1442.01   4
   6   1   0 19803.6 885.443  22
   6   1   0 20576.9 989.826  12
   6   1   0 18822.1 978.018  29
   6   1   0 19685.1 1440.47   2
  -6  -1  -1 5234.51 432.363  11
  -6  -1  -1 5096.23 422.941  19
   6   1   1 5187.07 409.158  10
   6   1   1 5119.55 502.453  29
  -6  -1  -1 5187.43 723.696   9
  -6  -1  -1 5938.18 770.466   4
   6   1   1 5105.86 415.838  22
   6   1   1 5415.26 480.425  12
   6   1   1 5583.42 761.058   2
  -6  -1  -2 64807.9 1832.87  19
  -6  -1  -2 68226.7 1867.23  11
   6   1   2 68152.2 1793.35  10
   6   1   2 62238.7 2093.61  29
  -6  -1  -2 64989.4 2764.67   9
  -6  -1  -2 69833.9 2834.26   4
   6   1   2 68021.5 1936.52  12
   6   1   2 63755.2 2757.52   2
  -6  -1  -3 13238.1 696.926  19
   6   1   3 12546.7 826.528  29
  -6  -1  -3 10864.2 1068.30   9
  -6  -1  -3 13393.6 1169.63   4
   6   1   3 13170.5 719.360  12
  -6  -1  -4 47714.6 1518.48  19
   6   1   4 51261.9 1748.67  29
   6   1   4 49018.5 1543.66  12
  -6  -1  -5 4753.86 419.398  19
   6   1   5 5544.76 503.175  29
   6   1   5 5059.36 436.255  15
   6   1   5 5156.76 425.431  12
   6   1   6 581.376 177.508  29
   6   1   6 434.628 116.193  15
   6   1   6 482.937 123.743  12
   6   1   7 5808.97 496.884  29
   6   1   7 5447.54 450.600  15
   6   1   8 16815.1 803.874  15
   6   1   9 20653.5 883.514  15
   6   1  10 1588.73 230.930  15
   6   1  11 4470.41 351.785  15
   6   1  12 363.466 105.413  15
   6   1  13 1193.46 135.185  15
  -6  -2  11 1638.86 148.783  11
  -6  -2  11 1647.68 152.610  19
   6   2 -11 1635.31 146.217  28
  -6  -2  11 1397.39 123.274  14
  -6  -2  10 91.8462 50.1514  19
  -6  -2  10 167.097 66.1871  11
   6   2 -10 119.327 50.8503  28
  -6  -2  10 45.5349 43.5639  14
   6   2 -10 121.130 56.9188  24
   6   2 -10 134.175 55.4515  22
  -6  -2   9 2206.60 247.516  11
  -6  -2   9 2284.91 247.699  19
   6   2  -9 2029.99 199.914  10
   6   2  -9 2280.53 238.768  28
   6   2  -9 1780.79 209.942  24
   6   2  -9 1968.26 225.799  22
  -6  -2   8 825.019 151.282  20
  -6  -2   8 1097.85 203.301  19
  -6  -2   8 1236.57 207.297  11
   6   2  -8 1038.89 166.857  10
   6   2  -8 1109.71 199.610  28
   6   2  -8 935.804 168.277  24
   6   2  -8 863.425 166.815  22
  -6  -2   7 4098.99 408.976  11
  -6  -2   7 4750.83 453.527  19
   6   2  -7 4422.60 378.745  10
   6   2  -7 4454.80 407.513  28
   6   2  -7 4062.07 378.941  24
   6   2  -7 4908.12 447.964  22
  -6  -2   7 3445.46 320.097  20
  -6  -2   6 4693.42 449.214  11
  -6  -2   6 5009.19 472.086  19
   6   2  -6 5008.32 445.044  10
   6   2  -6 5174.72 470.393  28
   6   2  -6 4755.90 420.390  24
   6   2  -6 5377.09 504.712  22
  -6  -2   6 3890.05 353.552  20
  -6  -2   5 39862.2 1413.88  11
  -6  -2   5 39249.4 1466.78  19
   6   2  -5 41539.2 1469.06  10
   6   2  -5 36884.2 1388.04  28
   6   2  -5 38529.5 1318.72  24
   6   2  -5 39743.1 1506.65  22
   6   2  -5 37745.1 1240.94  12
  -6  -2   4 36926.3 1334.17  11
  -6  -2   4 34996.5 1364.04  19
   6   2  -4 33427.1 1354.94  10
   6   2  -4 35040.2 1289.94  28
   6   2  -4 33792.3 1174.99  24
   6   2  -4 37457.3 1446.02  22
   6   2  -4 34922.2 1235.81  12
  -6  -2   3 27590.4 1115.03  11
  -6  -2   3 28025.0 1169.76  19
   6   2  -3 28089.7 1197.61  10
   6   2  -3 25636.2 1036.75  28
   6   2  -3 28930.9 1204.70  22
   6   2  -3 28083.5 1135.07  12
  -6  -2   2 10200.0 620.839  11
  -6  -2   2 9695.20 644.264  19
  -6  -2   2 9356.76 957.556   6
   6   2  -2 10808.3 686.995  10
   6   2  -2 9120.91 545.131  28
   6   2  -2 10674.2 667.786  22
   6   2  -2 9604.75 656.398  12
  -6  -2   1 60108.1 1723.86  11
  -6  -2   1 60649.6 1774.16  19
   6   2  -1 60676.8 1783.34  10
  -6  -2   1 58434.3 2612.57   9
  -6  -2   1 59559.5 2602.07   4
   6   2  -1 56573.8 2598.83   2
   6   2  -1 61379.0 1791.29  22
   6   2  -1 55415.6 1830.95  12
  -6  -2   0 23155.9 944.558  11
  -6  -2   0 23694.7 975.495  19
   6   2   0 23560.3 974.379  10
   6   2   0 22842.6 1068.56  29
  -6  -2   0 21819.3 1525.78   9
  -6  -2   0 24098.3 1559.49   4
   6   2   0 23900.1 997.978  22
   6   2   0 23166.7 1583.48   2
   6   2   0 24130.4 1084.95  12
  -6  -2  -1 39324.3 1291.43  11
  -6  -2  -1 37638.1 1279.16  19
   6   2   1 40405.5 1309.05  10
   6   2   1 38037.3 1495.71  29
  -6  -2  -1 36776.9 2007.96   9
  -6  -2  -1 40469.9 2049.56   4
   6   2   1 39441.9 1326.65  22
   6   2   1 42670.5 1454.79  12
   6   2   1 38713.8 2080.92   2
  -6  -2  -2 59611.1 1689.81  19
  -6  -2  -2 60598.1 1690.77  11
   6   2   2 62305.4 1628.70  18
   6   2   2 58000.0 1680.78  10
  -6  -2  -2 59340.7 2600.56   9
  -6  -2  -2 63885.4 2638.04   4
   6   2   2 62160.7 1735.60  22
   6   2   2 64756.5 1855.96  12
   6   2   2 62398.3 2690.24   2
  -6  -2  -3-40.5465 50.4604  11
   6   2   3 88.8500 56.7674  18
   6   2   3 8.92210 65.5595  10
   6   2   3 74.2731 150.020  29
   6   2   3-340.879 195.184   2
  -6  -2  -3-86.4926 104.478   9
   6   2   3-46.2046 60.9926  22
  -6  -2  -3-280.587 177.913   4
   6   2   3 276.951 127.359  12
  -6  -2  -4 27.6959 73.4612  11
   6   2   4 19.9656 53.2732  18
   6   2   4 10.7495 114.115  29
   6   2   4 138.589 115.453  12
   6   2   5 2845.61 268.785  18
   6   2   5 2699.04 305.979  12
   6   2   6 16231.4 685.291  18
   6   2   6 14438.9 752.255  15
   6   2   6 16314.2 777.842  12
   6   2   7 3130.35 291.600  18
   6   2   7 2387.31 304.478  15
   6   2   8 23244.5 856.507  18
   6   2   8 20607.6 909.360  15
   6   2   9 20266.0 769.689  18
   6   2   9 20375.8 871.348  15
   6   2  10 12306.2 643.551  15
   6   2  11 31.8090 68.3994  15
   6   2  12 2724.22 251.276  15
  -6  -3  10 569.824 113.911  19
  -6  -3  10 561.054 114.549  11
   6   3 -10 630.794 108.250  28
  -6  -3  10 593.281 95.3327  14
   6   3 -10 683.479 110.823  24
  -6  -3   9 16114.0 674.554  11
  -6  -3   9 16976.7 699.729  19
   6   3  -9 17637.4 690.855  28
   6   3  -9 15969.9 657.663  24
   6   3  -9 16005.4 618.604  22
  -6  -3   8 54147.6 1491.55  11
  -6  -3   8 50942.8 1497.75  19
   6   3  -8 49792.6 1345.04  10
   6   3  -8 53224.3 1507.73  28
   6   3  -8 51338.6 1478.96  24
   6   3  -8 51125.4 1431.09  22
  -6  -3   7 25965.2 1020.23  11
  -6  -3   7 25382.0 1023.86  19
   6   3  -7 24312.2 931.437  10
   6   3  -7 25396.3 1034.09  28
   6   3  -7 23582.8 989.427  24
   6   3  -7 24220.8 1008.31  22
  -6  -3   6 24030.6 1028.94  11
  -6  -3   6 24170.9 1038.40  19
   6   3  -6 24173.6 992.990  10
   6   3  -6 23105.8 1035.39  28
   6   3  -6 23073.1 998.317  24
   6   3  -6 25274.8 1086.59  22
  -6  -3   5 8546.72 606.775  11
  -6  -3   5 8666.21 610.832  19
   6   3  -5 8673.67 612.034  10
   6   3  -5 8159.06 594.984  28
   6   3  -5 8299.07 561.832  24
   6   3  -5 8210.94 620.459  22
  -6  -3   4 13280.2 752.464  11
  -6  -3   4 13505.9 780.189  19
   6   3  -4 14328.0 807.999  10
   6   3  -4 13737.6 759.202  28
   6   3  -4 13343.4 703.454  24
   6   3  -4 13009.8 683.575  12
   6   3  -4 14386.4 834.947  22
  -6  -3   3 1510.01 257.779  19
[truncated: 48,432 more chars]
