# Supplementary material for: N′-[1-(5-Bromo-2-hy­droxy­phen­yl)ethyl­idene]isonicotinohydrazide monohydrate: crystal structure and Hirshfeld surface analysis
Source: Acta Crystallogr E Crystallogr Commun. 2017 Mar 31;73(Pt 4):630–6. doi: 10.1107/S2056989017004790 (PMC5382638; doi:10.1107/S2056989017004790)
Supplement: Supplementary file 2 [file e-73-00630-Isup2.hkl]

data_I                                                                          
_shelx_title ' org'                                                             
_shelx_refln_list_code          4                                               
_shelx_F_calc_maximum      174.29                                               
_exptl_crystal_F_000       356.00                                               
_reflns_d_resolution_high  0.8001                                               
                                                                                
loop_                                                                           
 _space_group_symop_operation_xyz                                               
 'x, y, z'                                                                      
 '-x, -y, -z'                                                                   
                                                                                
_cell_length_a     7.1123                                                       
_cell_length_b     7.7841                                                       
_cell_length_c    13.3011                                                       
_cell_angle_alpha  87.604                                                       
_cell_angle_beta   84.299                                                       
_cell_angle_gamma  72.447                                                       
                                                                                
_shelx_F_squared_multiplier     1.000                                           
                                                                                
loop_                                                                           
 _refln_index_h                                                                 
 _refln_index_k                                                                 
 _refln_index_l                                                                 
 _refln_F_squared_calc                                                          
 _refln_F_squared_meas                                                          
 _refln_F_squared_sigma                                                         
 _refln_observed_status                                                         
   1   0   0        839.96        895.87        16.47 o                         
   2   0   0       5262.76       5699.12        75.01 o                         
   3   0   0       2089.99       2260.48        27.73 o                         
   4   0   0        704.82        718.23        19.07 o                         
   5   0   0        146.37        147.47         4.34 o                         
   6   0   0          3.65          2.95         0.98 o                         
   7   0   0        792.79        815.34        15.00 o                         
   8   0   0         29.99         33.82         2.74 o                         
  -8   1   0        299.39        329.16         7.85 o                         
  -7   1   0        493.63        510.05        10.42 o                         
  -6   1   0        231.35        233.68         6.83 o                         
  -5   1   0         21.39         24.18         1.92 o                         
  -4   1   0       1136.62       1128.12        25.09 o                         
  -3   1   0        254.65        263.59         7.68 o                         
  -2   1   0       3643.76       3667.86        63.25 o                         
  -1   1   0       2888.30       2988.10        30.32 o                         
   0   1   0        255.97        262.73         5.61 o                         
   1   1   0       5652.07       5953.08        48.28 o                         
   2   1   0         55.48         69.39         4.93 o                         
   3   1   0       2187.07       2254.87        31.24 o                         
   4   1   0        284.35        297.43        11.19 o                         
   5   1   0       1456.26       1460.07        16.53 o                         
   6   1   0        603.43        626.18        10.75 o                         
   7   1   0        970.00       1005.09        17.26 o                         
   8   1   0        338.65        319.75        11.37 o                         
  -7   2   0          0.02          0.45         0.83 o                         
  -6   2   0       1182.43       1226.72        16.71 o                         
  -5   2   0        665.26        660.36         9.95 o                         
  -4   2   0       1311.52       1313.89        19.57 o                         
  -3   2   0        511.17        457.54        13.57 o                         
  -2   2   0       3892.62       4120.21        37.50 o                         
  -1   2   0       1233.95       1318.09        17.96 o                         
   0   2   0        123.08        110.78         6.51 o                         
   1   2   0       6276.84       6461.02        53.28 o                         
   2   2   0       2789.59       2940.57        26.86 o                         
   3   2   0       1962.80       2185.68        31.23 o                         
   4   2   0       1816.84       1955.90        32.99 o                         
   5   2   0        486.63        498.79         9.01 o                         
   6   2   0        728.53        737.11        11.71 o                         
   7   2   0         21.56         21.43         1.89 o                         
   8   2   0        241.94        223.19         5.83 o                         
  -7   3   0        265.02        284.77         7.38 o                         
  -6   3   0        262.62        276.72         6.52 o                         
  -5   3   0        336.20        375.01         8.00 o                         
  -4   3   0          0.09          0.23         1.73 o                         
  -3   3   0       1022.72        974.28        19.85 o                         
  -2   3   0        701.86        703.17        12.61 o                         
  -1   3   0          7.62          5.94         1.03 o                         
   0   3   0       1203.15       1301.78        21.23 o                         
   1   3   0       1643.73       1709.79        27.63 o                         
   2   3   0       2228.16       2202.29        22.48 o                         
   3   3   0        655.49        786.73        13.57 o                         
   4   3   0        179.46        147.43         7.26 o                         
   5   3   0        163.38        165.96         5.39 o                         
   6   3   0         23.54         23.29         2.67 o                         
   7   3   0         52.17         57.30         3.45 o                         
   8   3   0        432.57        460.30         8.54 o                         
  -6   4   0          3.16          3.05         0.85 o                         
  -5   4   0        616.34        593.07        10.68 o                         
  -4   4   0         83.51         88.42         3.68 o                         
  -3   4   0        188.38        187.95         4.37 o                         
  -2   4   0        721.58        696.21        13.12 o                         
  -1   4   0         23.56         20.45         2.93 o                         
   0   4   0       1459.03       1495.59        26.38 o                         
   1   4   0        959.58       1101.51        21.62 o                         
   2   4   0        751.64        791.19        20.21 o                         
   3   4   0        116.81        118.82         8.08 o                         
   4   4   0        464.73        486.95        15.53 o                         
   5   4   0        732.98        699.84        11.01 o                         
   6   4   0          3.02          2.32         0.88 o                         
   7   4   0        273.40        304.58         9.13 o                         
   8   4   0         42.30         38.61         2.92 o                         
  -5   5   0         51.01         54.36         2.89 o                         
  -4   5   0        951.56        964.36        17.94 o                         
  -3   5   0         45.44         41.07         2.13 o                         
  -2   5   0        417.12        423.81         6.77 o                         
  -1   5   0        645.41        621.00         8.48 o                         
   0   5   0         20.71         18.09         3.22 o                         
   1   5   0        178.89        156.23         8.64 o                         
   2   5   0         14.51         16.91         3.34 o                         
   3   5   0       1241.90       1297.65        19.57 o                         
   4   5   0        432.45        431.18         8.07 o                         
   5   5   0       1205.83       1163.51        17.01 o                         
   6   5   0        581.43        557.06        11.31 o                         
   7   5   0        675.63        666.24        15.31 o                         
   8   5   0        393.75        418.08         9.80 o                         
  -4   6   0        299.94        302.37         9.84 o                         
  -3   6   0        949.72        968.50        13.82 o                         
  -2   6   0        830.37        850.10        17.24 o                         
  -1   6   0       1226.40       1243.53        13.92 o                         
   0   6   0          3.22          3.01         0.95 o                         
   1   6   0        579.75        591.90         8.62 o                         
   2   6   0         14.06         15.72         1.24 o                         
   3   6   0        302.57        293.68         7.15 o                         
   4   6   0       1445.83       1399.59        21.49 o                         
   5   6   0        214.57        209.29         6.60 o                         
   6   6   0        841.52        822.86        13.74 o                         
   7   6   0        263.11        241.34        12.13 o                         
   8   6   0        167.60        185.42        10.52 o                         
  -3   7   0        898.83        965.08        12.94 o                         
  -2   7   0        260.03        268.34         7.50 o                         
  -1   7   0        341.29        356.47         6.47 o                         
   0   7   0       1439.72       1490.60        17.11 o                         
   1   7   0        540.79        547.32         9.51 o                         
   2   7   0       2035.05       2076.60        20.10 o                         
   3   7   0         82.98         84.51         4.30 o                         
   4   7   0        485.53        491.76        10.70 o                         
   5   7   0          0.45          2.72         1.04 o                         
   6   7   0        358.82        357.88         7.98 o                         
   7   7   0        192.76        183.44         7.63 o                         
  -2   8   0        692.28        695.03        10.08 o                         
  -1   8   0         18.10         15.67         1.57 o                         
   0   8   0        943.40        942.08        16.20 o                         
   1   8   0        335.96        330.66         6.29 o                         
   2   8   0        648.75        634.96         9.12 o                         
   3   8   0         22.96         26.12         2.30 o                         
   4   8   0        128.50        135.25         4.54 o                         
   5   8   0        805.33        843.48        18.55 o                         
   6   8   0         76.61         71.34         3.38 o                         
   0   9   0        216.27        221.50         5.47 o                         
   1   9   0        344.54        331.52         6.55 o                         
   2   9   0          4.21          4.88         0.83 o                         
   3   9   0        474.30        467.38         7.65 o                         
   4   9   0         21.80         21.15         1.46 o                         
   5   9   0        308.33        271.68         9.84 o                         
  -5  -9   1        117.46        116.18         4.40 o                         
  -4  -9   1        110.37        105.81         3.17 o                         
  -3  -9   1        184.40        170.14         4.29 o                         
  -2  -9   1         30.07         27.58         1.54 o                         
  -1  -9   1         39.73         39.93         1.63 o                         
   0  -9   1        119.67        109.72         3.62 o                         
  -6  -8   1         59.63         59.77         3.07 o                         
  -5  -8   1        524.38        539.58         9.73 o                         
  -4  -8   1        447.59        460.31         9.59 o                         
  -3  -8   1          2.17          2.45         1.04 o                         
  -2  -8   1        785.55        775.49        10.22 o                         
  -1  -8   1         24.95         25.40         1.68 o                         
   0  -8   1        461.87        490.66         9.04 o                         
   1  -8   1        280.19        273.33         6.24 o                         
   2  -8   1        287.20        286.28         9.02 o                         
  -7  -7   1         85.50         78.84         2.66 o                         
  -6  -7   1        445.66        461.11         9.13 o                         
  -5  -7   1        151.49        152.97         8.87 o                         
  -4  -7   1        786.81        783.45        17.12 o                         
  -3  -7   1        852.21        860.36        19.73 o                         
  -2  -7   1          1.99          3.84         0.76 o                         
  -1  -7   1        279.04        285.43         6.85 o                         
   0  -7   1         13.01         13.59         1.68 o                         
   1  -7   1          8.83          8.86         1.02 o                         
   2  -7   1         24.42         24.19         1.64 o                         
   3  -7   1        860.54        920.79        12.31 o                         
  -8  -6   1        237.30        217.93         7.23 o                         
  -7  -6   1         65.15         70.52         3.22 o                         
  -6  -6   1        886.37        886.26        14.45 o                         
  -5  -6   1        415.12        410.14         8.51 o                         
  -4  -6   1         81.58         81.72         3.97 o                         
  -3  -6   1        581.22        561.07         8.91 o                         
  -2  -6   1         15.05         17.32         1.36 o                         
  -1  -6   1        741.17        745.41         9.60 o                         
   0  -6   1          4.21          4.61         1.18 o                         
   1  -6   1       3122.67       3247.45        48.34 o                         
   2  -6   1         56.35         51.85         2.63 o                         
   3  -6   1       1113.33       1134.35        23.13 o                         
   4  -6   1        768.80        781.40        29.60 o                         
  -8  -5   1        256.54        266.06         7.63 o                         
  -7  -5   1        888.60        842.51        36.29 o                         
  -6  -5   1         36.07         31.63         3.08 o                         
  -5  -5   1        528.47        512.44        11.70 o                         
  -4  -5   1        215.83        204.22         5.63 o                         
  -3  -5   1       1250.42       1213.22        16.74 o                         
  -2  -5   1       2836.65       3061.63        51.44 o                         
  -1  -5   1        279.28        240.14        10.52 o                         
   0  -5   1       1457.85       1467.54        41.86 o                         
   1  -5   1        155.73        151.93         4.01 o                         
   2  -5   1       1645.71       1630.12        24.04 o                         
   3  -5   1          1.73          1.53         0.70 o                         
   4  -5   1        882.48        867.20        19.56 o                         
   5  -5   1        331.89        335.31         8.33 o                         
  -8  -4   1          2.93          4.44         1.33 o                         
  -7  -4   1        564.77        561.74        19.89 o                         
  -6  -4   1        515.91        476.68        13.30 o                         
  -5  -4   1        914.25        873.57        12.64 o                         
  -4  -4   1       1301.27       1289.98        22.31 o                         
  -3  -4   1        540.70        591.24        15.70 o                         
  -2  -4   1       2072.01       2219.10        41.00 o                         
  -1  -4   1       1037.87       1162.23        22.21 o                         
   0  -4   1        697.52        696.01        16.42 o                         
   1  -4   1        564.57        558.79        18.79 o                         
   2  -4   1       1032.68       1077.03        18.08 o                         
   3  -4   1        492.40        467.72         7.36 o                         
   4  -4   1       1129.76       1132.35        20.51 o                         
   5  -4   1       2054.94       2054.89        23.11 o                         
   6  -4   1         11.48         10.34         1.23 o                         
  -8  -3   1        315.70        327.08         7.08 o                         
  -7  -3   1          5.41          5.88         1.18 o                         
  -6  -3   1       1737.05       1724.02        35.69 o                         
  -5  -3   1         97.50        100.47         3.47 o                         
  -4  -3   1       2003.20       2070.61        28.17 o                         
  -3  -3   1        529.11        575.50        11.76 o                         
  -2  -3   1       1264.51       1337.85        16.09 o                         
  -1  -3   1       1617.67       1751.60        24.03 o                         
   0  -3   1        108.52        117.39         5.37 o                         
   1  -3   1       2656.82       2735.20        35.26 o                         
   2  -3   1        151.89        155.87         5.79 o                         
   3  -3   1       2730.23       2708.25        53.05 o                         
   4  -3   1        406.00        424.25        13.94 o                         
   5  -3   1        325.94        351.56         7.16 o                         
   6  -3   1        707.30        700.25        10.27 o                         
   7  -3   1         90.73         95.44         3.57 o                         
  -8  -2   1        423.83        419.61         9.63 o                         
  -7  -2   1          1.52          1.81         1.07 o                         
  -6  -2   1       1848.86       1867.14        22.10 o                         
  -5  -2   1       1004.66       1040.49        13.19 o                         
  -4  -2   1        180.74        200.77         8.30 o                         
  -3  -2   1         71.38         62.35         4.31 o                         
  -2  -2   1          5.05          5.51         0.93 o                         
  -1  -2   1       3990.81       4174.01        32.07 o                         
   0  -2   1          9.13          8.16         1.54 o                         
   1  -2   1        942.77        931.60        13.75 o                         
   2  -2   1       2296.28       2594.71        28.05 o                         
   3  -2   1        425.86        417.06        11.51 o                         
   4  -2   1        503.69        488.25        10.03 o                         
   5  -2   1         31.89         35.99         2.22 o                         
   6  -2   1        712.33        717.42        11.24 o                         
   7  -2   1        119.35        113.77         4.18 o                         
  -8  -1   1        202.62        221.55         7.32 o                         
  -7  -1   1        295.79        299.35         8.33 o                         
  -6  -1   1        112.76        119.76         4.25 o                         
  -5  -1   1       1838.35       1824.79        19.53 o                         
  -4  -1   1        195.24        199.66         9.31 o                         
  -3  -1   1        353.56        360.02         9.67 o                         
  -2  -1   1       4502.11       4741.33        47.70 o                         
  -1  -1   1         86.07         85.95         2.58 o                         
   0  -1   1        493.64        512.18         6.73 o                         
   1  -1   1         59.41         61.44         2.79 o                         
   2  -1   1       3913.60       4051.51        72.90 o                         
   3  -1   1       1690.93       1821.52        29.14 o                         
   4  -1   1        579.36        561.07        17.18 o                         
   5  -1   1        579.94        559.78        12.78 o                         
   6  -1   1        408.14        417.72        10.43 o                         
   7  -1   1        762.82        824.52        13.84 o                         
   8  -1   1        234.69        258.72         6.87 o                         
  -8   0   1          6.94         10.01         1.56 o                         
  -7   0   1        394.68        412.16         8.67 o                         
  -6   0   1        129.19        135.32         4.82 o                         
  -5   0   1        151.60        168.51         4.61 o                         
  -4   0   1       2390.26       2477.43        49.24 o                         
  -3   0   1         52.10         52.78         3.55 o                         
  -2   0   1       1135.07       1156.13        16.16 o                         
  -1   0   1        337.57        340.88         6.28 o                         
   0   0   1       1190.45       1028.74        31.25 o                         
   1   0   1         26.98         27.41         1.68 o                         
   2   0   1       1393.47       1531.69        25.76 o                         
   3   0   1       2230.77       2432.24        33.58 o                         
   4   0   1          0.61          1.51         1.19 o                         
   5   0   1       2929.18       2925.11        46.71 o                         
   6   0   1        656.25        663.21        13.63 o                         
   7   0   1        997.52       1066.68        16.83 o                         
   8   0   1        289.55        293.95         8.46 o                         
  -8   1   1        355.31        316.88         9.35 o                         
  -7   1   1          8.63          8.04         1.35 o                         
  -6   1   1        995.56       1054.08        15.93 o                         
  -5   1   1         76.58         67.85         2.95 o                         
  -4   1   1       3350.39       3378.36        51.49 o                         
  -3   1   1       3735.41       3986.12        48.40 o                         
  -2   1   1        630.01        593.13        10.67 o                         
  -1   1   1       1178.06       1207.74        15.13 o                         
   0   1   1         98.04         93.13         4.13 o                         
   1   1   1       3023.98       3561.57        35.99 o                         
   2   1   1        815.65        933.73        14.82 o                         
   3   1   1       5090.63       5616.75        78.05 o                         
   4   1   1        312.50        324.15        11.27 o                         
   5   1   1        318.45        316.06         9.08 o                         
   6   1   1        160.89        164.88         5.21 o                         
   7   1   1         21.57         23.68         2.37 o                         
   8   1   1        657.87        697.65        14.81 o                         
  -7   2   1        240.72        252.98         8.00 o                         
  -6   2   1        482.03        486.38         8.86 o                         
  -5   2   1        989.84       1005.36        13.65 o                         
  -4   2   1         77.57         71.39         2.81 o                         
  -3   2   1        466.90        423.04        12.93 o                         
  -2   2   1        524.68        539.28        10.11 o                         
  -1   2   1       5411.97       5424.96        45.28 o                         
   0   2   1       2957.93       2825.73        57.23 o                         
   1   2   1       3362.21       3597.30        35.74 o                         
   2   2   1       1804.41       2028.24        26.07 o                         
   3   2   1       4234.25       4945.81        58.45 o                         
   4   2   1       1104.66       1178.99        28.84 o                         
   5   2   1         30.98         31.01         2.23 o                         
   6   2   1       1201.08       1238.81        15.71 o                         
   7   2   1        127.10        128.49         4.59 o                         
   8   2   1        275.72        288.12        10.74 o                         
  -7   3   1        744.33        750.41        13.03 o                         
  -6   3   1         50.86         44.35         2.49 o                         
  -5   3   1        319.53        334.20         6.91 o                         
  -4   3   1        128.98        106.30         3.55 o                         
  -3   3   1       1603.91       1574.35        20.68 o                         
  -2   3   1       1010.71       1033.92        26.18 o                         
  -1   3   1       3044.93       3282.98        41.26 o                         
   0   3   1       1903.27       1945.25        28.16 o                         
   1   3   1       2187.28       2380.34        35.98 o                         
   2   3   1       1614.54       1715.82        28.71 o                         
   3   3   1        419.90        421.41         9.37 o                         
   4   3   1       1552.52       1764.44        31.35 o                         
   5   3   1        258.80        274.45         7.80 o                         
   6   3   1        881.27        917.22        17.72 o                         
   7   3   1        678.00        690.01        12.66 o                         
   8   3   1         99.12        103.27         3.72 o                         
  -6   4   1        375.54        393.06        10.49 o                         
  -5   4   1         78.99         76.89         3.60 o                         
  -4   4   1        416.55        421.38         8.35 o                         
  -3   4   1        618.84        622.05         8.98 o                         
  -2   4   1       3375.69       3377.97        29.96 o                         
  -1   4   1          1.12          0.48         2.18 o                         
   0   4   1       3726.83       4107.28        57.75 o                         
   1   4   1       2356.77       2673.79        38.52 o                         
   2   4   1        349.81        393.94        18.19 o                         
   3   4   1       2259.88       2294.94        39.46 o                         
   4   4   1        490.65        548.96        19.58 o                         
   5   4   1       1275.18       1329.10        16.55 o                         
   6   4   1        134.61        144.34         6.41 o                         
   7   4   1        242.71        263.51         9.19 o                         
   8   4   1        122.91        112.28         4.84 o                         
  -5   5   1        138.97        138.05         4.56 o                         
  -4   5   1        604.15        587.17        11.39 o                         
  -3   5   1         21.76         20.23         1.70 o                         
  -2   5   1          6.35          6.66         0.89 o                         
  -1   5   1        804.16        798.59        10.38 o                         
   0   5   1        477.85        487.03        19.38 o                         
   1   5   1       2050.93       2217.15        44.69 o                         
   2   5   1        265.87        313.87        17.72 o                         
   3   5   1       1331.57       1343.44        20.13 o                         
   4   5   1         18.53         16.91         1.62 o                         
   5   5   1         80.54         85.44         3.98 o                         
   6   5   1         63.76         81.59         4.03 o                         
   7   5   1         74.35         67.70         5.04 o                         
   8   5   1        205.87        210.64         6.61 o                         
  -4   6   1          0.49          1.16         0.75 o                         
  -3   6   1         88.55         91.21         3.78 o                         
  -2   6   1        345.74        370.72         8.49 o                         
  -1   6   1        857.47        856.34        12.11 o                         
   0   6   1        904.69        899.89        12.66 o                         
   1   6   1       1716.87       1744.34        20.86 o                         
   2   6   1       2330.76       2355.06        25.00 o                         
   3   6   1         78.13         82.90         3.73 o                         
   4   6   1       3358.09       3390.68        32.29 o                         
   5   6   1         59.33         59.62         3.47 o                         
   6   6   1        207.83        233.35         6.74 o                         
   7   6   1        161.09        140.40         9.46 o                         
   8   6   1        508.71        490.25        13.18 o                         
  -3   7   1        319.43        326.15         6.85 o                         
  -2   7   1        241.45        253.98         6.30 o                         
  -1   7   1         52.40         47.57         2.46 o                         
   0   7   1        865.80        895.48        12.73 o                         
   1   7   1         90.88         91.49         3.67 o                         
   2   7   1        330.96        346.76         6.81 o                         
   3   7   1       1466.01       1470.32        20.92 o                         
   4   7   1        236.59        235.42         7.22 o                         
   5   7   1        456.02        449.25        11.62 o                         
   6   7   1         19.38         22.42         2.10 o                         
   7   7   1        296.49        280.36        13.21 o                         
  -2   8   1        649.77        661.72        11.38 o                         
  -1   8   1         60.21         64.85         3.13 o                         
   0   8   1        455.16        455.80         7.70 o                         
   1   8   1        154.90        157.45         4.52 o                         
   2   8   1        277.34        273.93         5.58 o                         
   3   8   1        663.88        717.60        12.62 o                         
   4   8   1          2.29          2.28         1.06 o                         
   5   8   1        721.50        757.16        17.97 o                         
   6   8   1         76.58         81.43         4.30 o                         
   0   9   1          1.76          3.89         0.93 o                         
   1   9   1        705.29        629.83        24.17 o                         
   2   9   1        139.13        130.15         4.71 o                         
   3   9   1        473.96        465.09        21.08 o                         
   4   9   1        304.13        300.95        10.98 o                         
   5   9   1         41.00         43.70         2.89 o                         
  -5  -9   2        257.72        248.61         7.66 o                         
  -4  -9   2          2.31          1.63         0.55 o                         
  -3  -9   2        649.55        640.31        17.12 o                         
  -2  -9   2        242.03        213.76         5.72 o                         
  -1  -9   2          3.70          4.51         0.56 o                         
   0  -9   2        374.68        341.02        12.39 o                         
  -6  -8   2        126.75        130.09         4.38 o                         
  -5  -8   2        426.45        438.81        10.93 o                         
  -4  -8   2        197.07        204.32         6.07 o                         
  -3  -8   2        123.49        124.10         4.00 o                         
  -2  -8   2        604.09        607.21        11.41 o                         
  -1  -8   2         67.34         67.23         2.98 o                         
   0  -8   2        313.87        331.57         6.50 o                         
   1  -8   2        254.55        245.14         5.11 o                         
   2  -8   2         15.47         13.72         2.13 o                         
  -7  -7   2         31.08         27.90         1.48 o                         
  -6  -7   2         85.84         90.83         3.41 o                         
  -5  -7   2        291.84        281.16         8.37 o                         
  -4  -7   2       1054.98       1090.60        17.01 o                         
  -3  -7   2        303.61        302.52         7.39 o                         
  -2  -7   2        513.53        514.75         8.49 o                         
  -1  -7   2       1164.69       1192.38        14.34 o                         
   0  -7   2        146.79        163.68         5.15 o                         
   1  -7   2        375.81        380.20         7.67 o                         
   2  -7   2        104.63        108.45         3.66 o                         
   3  -7   2        185.79        188.89         5.78 o                         
  -8  -6   2         13.06         11.74         2.20 o                         
  -7  -6   2        147.08        140.59         4.58 o                         
  -6  -6   2          0.58          0.02         0.96 o                         
  -5  -6   2         95.48        109.32         4.30 o                         
  -4  -6   2        182.90        177.41         5.91 o                         
  -3  -6   2        840.86        788.38        11.67 o                         
  -2  -6   2          6.30          7.73         1.00 o                         
  -1  -6   2       1483.67       1492.78        15.66 o                         
   0  -6   2       2375.09       2422.72        23.02 o                         
   1  -6   2        444.77        482.97         8.48 o                         
   2  -6   2        481.63        479.74         8.82 o                         
   3  -6   2        133.29        137.64         3.73 o                         
   4  -6   2        604.35        588.09        21.51 o                         
  -8  -5   2          2.03          3.03         1.04 o                         
  -7  -5   2        405.35        402.28        11.65 o                         
  -6  -5   2         26.30         25.40         2.71 o                         
  -5  -5   2        310.08        302.94         8.63 o                         
  -4  -5   2        457.10        467.14         9.54 o                         
  -3  -5   2        952.48        896.17        14.04 o                         
  -2  -5   2       1536.79       1644.99        35.53 o                         
  -1  -5   2          0.82          3.01         1.80 o                         
   0  -5   2       1610.70       1701.64        28.47 o                         
   1  -5   2        618.78        628.94         9.71 o                         
   2  -5   2        934.16        939.13        12.60 o                         
   3  -5   2        668.26        668.97        11.49 o                         
   4  -5   2         26.04         27.34         1.95 o                         
   5  -5   2        261.56        258.38         7.12 o                         
  -8  -4   2         23.41         23.86         2.38 o                         
  -7  -4   2        324.65        309.53         8.65 o                         
  -6  -4   2       1062.35       1059.84        26.61 o                         
  -5  -4   2         44.34         41.52         2.73 o                         
  -4  -4   2       1917.51       2049.59        21.78 o                         
  -3  -4   2        286.14        327.04        12.21 o                         
  -2  -4   2       1331.20       1462.37        25.73 o                         
  -1  -4   2       1807.04       1972.68        26.20 o                         
   0  -4   2        982.30        962.67        19.34 o                         
   1  -4   2       4124.29       4306.14        54.59 o                         
   2  -4   2        223.11        207.90         4.55 o                         
   3  -4   2       1283.03       1258.31        18.84 o                         
   4  -4   2          0.62          1.34         0.96 o                         
   5  -4   2        636.82        636.40        16.88 o                         
   6  -4   2        139.54        145.38         4.63 o                         
  -8  -3   2        538.69        536.11         9.25 o                         
  -7  -3   2          4.63          3.53         1.09 o                         
  -6  -3   2       1522.87       1538.92        37.43 o                         
  -5  -3   2        118.82        122.99         3.78 o                         
  -4  -3   2        107.01         74.96         5.23 o                         
  -3  -3   2       5703.55       6137.43        82.93 o                         
  -2  -3   2        203.31        245.91         6.32 o                         
  -1  -3   2       1243.04       1277.58        18.07 o                         
   0  -3   2         89.16         80.57         3.94 o                         
   1  -3   2       2998.76       3009.11        78.95 o                         
   2  -3   2          1.49          2.50         1.02 o                         
   3  -3   2        318.09        292.09         6.20 o                         
   4  -3   2        782.57        778.34        14.48 o                         
   5  -3   2         41.97         41.37         2.59 o                         
   6  -3   2        363.70        366.06         7.13 o                         
   7  -3   2        104.13        106.95         5.21 o                         
  -8  -2   2        424.08        417.49         7.18 o                         
  -7  -2   2         69.96         77.36         4.27 o                         
  -6  -2   2        314.03        312.27         7.82 o                         
  -5  -2   2       1279.62       1285.60        14.90 o                         
  -4  -2   2          0.65          3.14         1.19 o                         
  -3  -2   2       2260.36       2317.61        29.18 o                         
  -2  -2   2          8.06         11.90         1.29 o                         
  -1  -2   2       5443.55       5762.63        51.97 o                         
   0  -2   2        147.44        154.73         3.94 o                         
   1  -2   2        301.26        326.91         7.30 o                         
   2  -2   2       2865.83       3052.58        35.28 o                         
   3  -2   2        916.38       1018.48        19.43 o                         
   4  -2   2       2888.90       2886.69        33.74 o                         
   5  -2   2         73.36         73.08         3.33 o                         
   6  -2   2        867.58        892.71        12.75 o                         
   7  -2   2         38.65         45.41         2.63 o                         
  -8  -1   2          9.33         10.05         1.15 o                         
  -7  -1   2       1113.36       1188.08        18.45 o                         
  -6  -1   2          2.83          3.28         0.83 o                         
  -5  -1   2       4749.09       4760.04        49.92 o                         
  -4  -1   2        808.67        823.46        18.72 o                         
  -3  -1   2       2122.67       2235.19        31.68 o                         
  -2  -1   2       2236.16       2191.83        21.53 o                         
  -1  -1   2       3813.90       3867.93        38.44 o                         
   0  -1   2        191.55        190.47         4.22 o                         
   1  -1   2        341.01        347.33         8.62 o                         
   2  -1   2        587.65        588.62        12.36 o                         
   3  -1   2        213.48        230.71         7.86 o                         
   4  -1   2        756.46        784.74        21.07 o                         
   5  -1   2        225.60        227.20         6.43 o                         
   6  -1   2         21.16         24.41         2.39 o                         
   7  -1   2        515.06        534.23        10.74 o                         
   8  -1   2         62.72         54.54         3.47 o                         
  -8   0   2        418.92        430.84         9.99 o                         
  -7   0   2        374.16        395.07        11.63 o                         
  -6   0   2       1361.80       1440.58        19.36 o                         
  -5   0   2         18.79         14.31         1.40 o                         
  -4   0   2       1165.27       1148.83        32.70 o                         
  -3   0   2         56.30         51.31         3.68 o                         
  -2   0   2       1901.39       1926.33        25.37 o                         
  -1   0   2         91.06         82.00         3.76 o                         
   0   0   2        603.55        550.40        14.51 o                         
   1   0   2        234.47        256.31         6.60 o                         
   2   0   2       8350.46       8957.72       110.00 o                         
   3   0   2       1093.90       1138.89        29.78 o                         
   4   0   2        298.01        359.47        15.62 o                         
   5   0   2       3959.45       4048.57        43.02 o                         
   6   0   2        747.92        755.94        14.65 o                         
   7   0   2         96.11         96.87         4.52 o                         
   8   0   2        343.33        371.84         9.54 o                         
  -7   1   2         19.99         21.09         1.97 o                         
  -6   1   2        433.02        451.27         9.02 o                         
  -5   1   2         67.66         71.35         3.03 o                         
  -4   1   2        314.30        288.20        12.34 o                         
  -3   1   2       3974.66       4079.09        81.56 o                         
  -2   1   2         95.46        109.99         4.59 o                         
  -1   1   2       2325.58       2196.38        21.70 o                         
   0   1   2        711.94        676.13        10.87 o                         
   1   1   2       4996.60       5152.85        48.15 o                         
   2   1   2       3279.77       3518.95        43.85 o                         
   3   1   2        107.85        104.29         6.85 o                         
   4   1   2       2599.57       2945.20        50.94 o                         
   5   1   2          0.48          1.30         1.49 o                         
   6   1   2       2086.44       2088.11        27.37 o                         
   7   1   2        123.36        130.31         6.15 o                         
   8   1   2        333.21        361.52         9.98 o                         
  -7   2   2        585.07        620.06        11.42 o                         
  -6   2   2         33.96         28.07         2.04 o                         
  -5   2   2       1081.99       1072.14        13.65 o                         
  -4   2   2         35.20         34.19         1.96 o                         
  -3   2   2       1302.62       1234.75        36.51 o                         
  -2   2   2        673.58        683.74        13.90 o                         
  -1   2   2       3599.90       3497.27        54.71 o                         
   0   2   2       1333.72       1359.23        22.77 o                         
   1   2   2        349.02        345.96         6.08 o                         
   2   2   2        965.05       1047.80        16.91 o                         
   3   2   2        385.05        462.98        14.39 o                         
   4   2   2       1483.47       1515.87        33.22 o                         
   5   2   2        704.07        715.01        12.53 o                         
   6   2   2       1890.46       1926.65        20.52 o                         
   7   2   2        565.61        568.86        10.05 o                         
   8   2   2         71.99         75.42         5.43 o                         
  -7   3   2         48.58         56.60         6.92 o                         
  -6   3   2        329.20        305.18         7.42 o                         
  -5   3   2        963.75        955.51        13.35 o                         
  -4   3   2       1905.74       1819.77        19.32 o                         
  -3   3   2         84.91         83.74         3.70 o                         
  -2   3   2       3376.17       3552.27        55.96 o                         
  -1   3   2         18.88         20.43         3.21 o                         
   0   3   2       1816.98       1724.91        31.01 o                         
   1   3   2       3240.09       3478.65       138.62 o                         
   2   3   2       3214.96       3434.96        38.52 o                         
   3   3   2       2650.65       3012.35        35.74 o                         
   4   3   2        714.62        799.95        19.91 o                         
   5   3   2       1705.78       1749.64        22.29 o                         
   6   3   2         27.35         21.23         1.98 o                         
   7   3   2       1271.65       1263.48        26.14 o                         
   8   3   2        545.65        504.97        22.03 o                         
  -6   4   2        780.92        797.31        24.58 o                         
  -5   4   2         47.97         49.16         2.58 o                         
  -4   4   2        827.34        818.32        12.10 o                         
  -3   4   2        316.31        325.94         6.70 o                         
  -2   4   2        912.24        877.63        12.34 o                         
  -1   4   2       1698.73       1741.69        37.13 o                         
   0   4   2        552.26        573.56        18.83 o                         
   1   4   2       1338.60       1370.86        33.82 o                         
   2   4   2        952.16       1056.68        32.30 o                         
   3   4   2       2159.82       2184.19        43.05 o                         
   4   4   2          0.40          0.96         1.56 o                         
   5   4   2        318.08        334.09         6.84 o                         
   6   4   2        811.58        789.15        15.85 o                         
   7   4   2        212.59        220.98         7.51 o                         
   8   4   2        329.18        312.16        12.57 o                         
  -5   5   2        297.37        321.46        10.16 o                         
  -4   5   2        443.86        430.25        11.71 o                         
  -3   5   2       1400.23       1440.13        17.04 o                         
  -2   5   2        287.66        285.19         7.34 o                         
  -1   5   2       2981.68       2963.41        25.93 o                         
   0   5   2         92.76        100.47         4.05 o                         
   1   5   2       1663.82       1734.97        45.73 o                         
   2   5   2        821.48        865.23        27.25 o                         
   3   5   2        428.90        436.16         9.38 o                         
   4   5   2        467.27        470.01         9.03 o                         
   5   5   2         12.63         15.37         1.74 o                         
   6   5   2        865.99        898.08        19.41 o                         
   7   5   2         21.69         22.91         2.71 o                         
   8   5   2        304.72        270.97         9.41 o                         
  -4   6   2          1.42          1.70         1.81 o                         
  -3   6   2       1143.44       1194.75        15.84 o                         
  -2   6   2         80.51         78.91         3.81 o                         
  -1   6   2        120.60        113.33         4.33 o                         
   0   6   2        355.45        374.01         6.66 o                         
   1   6   2         20.81         18.41         1.59 o                         
   2   6   2        115.37        124.12         3.79 o                         
   3   6   2         54.10         59.10         3.18 o                         
   4   6   2       1403.48       1390.48        23.14 o                         
   5   6   2          4.77          3.48         1.01 o                         
   6   6   2         91.31         94.99         4.20 o                         
   7   6   2        124.93        131.20         5.87 o                         
   8   6   2         29.91         22.22         2.42 o                         
  -3   7   2         74.14         83.22         3.25 o                         
  -2   7   2        654.18        690.13        11.00 o                         
  -1   7   2         12.31          9.26         1.42 o                         
   0   7   2        466.92        503.47         9.02 o                         
   1   7   2        172.23        165.04         4.85 o                         
   2   7   2        842.59        857.48        10.67 o                         
   3   7   2        131.69        135.79         5.51 o                         
   4   7   2        457.07        473.19        10.73 o                         
   5   7   2        607.50        623.64        13.33 o                         
   6   7   2         30.63         31.40         2.44 o                         
   7   7   2        190.12        170.72         6.73 o                         
  -2   8   2        163.18        154.68         5.90 o                         
  -1   8   2        479.09        511.83        12.15 o                         
   0   8   2         34.54         35.76         2.33 o                         
   1   8   2        176.90        201.44         5.10 o                         
   2   8   2          0.98          0.80         0.72 o                         
   3   8   2        813.03        842.67        15.91 o                         
   4   8   2         63.79         68.28         3.14 o                         
   5   8   2        255.86        260.60         6.68 o                         
   6   8   2        485.72        467.44        14.36 o                         
   0   9   2         10.21          9.20         1.16 o                         
   1   9   2        469.00        460.74        19.20 o                         
   2   9   2        347.29        338.50        13.33 o                         
   3   9   2         91.69         85.74         3.79 o                         
   4   9   2        219.46        202.22         5.66 o                         
   5   9   2         41.08         42.99         2.55 o                         
  -4  -9   3        288.41        259.17         9.21 o                         
  -3  -9   3          7.29          5.30         1.19 o                         
  -2  -9   3        916.21        829.21        52.25 o                         
  -1  -9   3        128.21        122.20         3.22 o                         
   0  -9   3        420.36        371.51         7.62 o                         
  -6  -8   3        239.73        231.65         6.67 o                         
  -5  -8   3         95.68         92.92         4.03 o                         
  -4  -8   3         40.20         42.68         2.68 o                         
  -3  -8   3         59.34         56.83         2.65 o                         
  -2  -8   3        298.85        293.51         7.24 o                         
  -1  -8   3        424.90        416.62         8.76 o                         
   0  -8   3        470.05        484.39         7.97 o                         
   1  -8   3        534.38        547.80         9.36 o                         
   2  -8   3          7.75          7.20         0.97 o                         
  -7  -7   3          0.43         -0.11         0.53 o                         
  -6  -7   3        198.62        194.62         6.76 o                         
  -5  -7   3        311.82        316.16         8.72 o                         
  -4  -7   3       1148.99       1179.88        17.76 o                         
  -3  -7   3        281.26        281.86         6.50 o                         
  -2  -7   3          5.05          3.10         0.71 o                         
  -1  -7   3        806.36        812.67        12.12 o                         
   0  -7   3        385.53        417.04         8.34 o                         
   1  -7   3        304.20        311.19         6.96 o                         
   2  -7   3       1956.03       2085.48        25.18 o                         
   3  -7   3          1.38          0.47         0.72 o                         
  -7  -6   3        689.27        649.19         9.61 o                         
  -6  -6   3         87.15         81.67         3.98 o                         
  -5  -6   3        926.72        889.45        27.80 o                         
  -4  -6   3         13.91         12.30         1.57 o                         
  -3  -6   3        696.65        639.23         9.33 o                         
  -2  -6   3          7.02          6.60         1.21 o                         
  -1  -6   3        122.38        116.46         3.97 o                         
   0  -6   3        440.69        434.25         8.13 o                         
   1  -6   3         36.84         37.77         2.31 o                         
   2  -6   3          6.43          6.98         1.05 o                         
   3  -6   3         28.41         28.47         1.70 o                         
   4  -6   3        179.62        178.97         5.40 o                         
  -8  -5   3         22.00         24.13         2.04 o                         
  -7  -5   3        110.54        113.65         5.00 o                         
  -6  -5   3         18.30         15.32         2.00 o                         
  -5  -5   3        214.29        200.64         6.78 o                         
  -4  -5   3        955.46        899.95        14.93 o                         
  -3  -5   3          8.72          6.66         1.64 o                         
  -2  -5   3       1625.31       1613.85        18.26 o                         
  -1  -5   3          3.90          2.26         0.98 o                         
   0  -5   3       1332.77       1355.43        14.28 o                         
   1  -5   3         93.11         91.33         3.11 o                         
   2  -5   3        782.78        792.60        11.14 o                         
   3  -5   3        766.08        801.83        11.24 o                         
   4  -5   3         23.77         20.23         2.41 o                         
   5  -5   3        389.90        372.95        13.16 o                         
  -8  -4   3        407.05        402.36         9.75 o                         
  -7  -4   3         80.11         72.22         3.67 o                         
  -6  -4   3        409.16        416.45         8.56 o                         
  -5  -4   3         76.42         69.12         3.21 o                         
  -4  -4   3        390.35        357.39         7.69 o                         
  -3  -4   3         15.52         10.25         3.07 o                         
  -2  -4   3        484.08        442.19        11.71 o                         
  -1  -4   3       1344.11       1379.42        38.16 o                         
   0  -4   3         30.15         30.43         3.42 o                         
   1  -4   3        652.70        683.38        21.27 o                         
   2  -4   3        101.90         98.59         3.27 o                         
   3  -4   3        561.98        536.83         8.68 o                         
   4  -4   3        190.63        191.97         5.71 o                         
   5  -4   3         96.43         93.92         3.34 o                         
   6  -4   3        193.49        212.58         6.57 o                         
  -8  -3   3        285.54        267.71         5.94 o                         
  -7  -3   3       1131.08       1138.20        15.89 o                         
  -6  -3   3         45.50         46.07         2.78 o                         
  -5  -3   3        830.27        823.18        10.87 o                         
  -4  -3   3        267.97        259.57        12.02 o                         
  -3  -3   3       3822.88       3955.87        45.39 o                         
  -2  -3   3        235.51        275.60         7.67 o                         
  -1  -3   3       2582.55       2869.15        49.80 o                         
   0  -3   3        506.46        465.24        13.32 o                         
   1  -3   3       1462.86       1529.65        25.17 o                         
   2  -3   3       2459.93       2420.91        63.75 o                         
   3  -3   3         21.48         10.50         1.21 o                         
   4  -3   3       1394.57       1388.10        33.07 o                         
   5  -3   3        105.42        109.25         4.21 o                         
   6  -3   3        840.71        863.58        18.35 o                         
   7  -3   3         55.58         55.34         3.15 o                         
  -8  -2   3          0.37          0.77         0.65 o                         
  -7  -2   3        339.22        356.80        10.91 o                         
  -6  -2   3        805.40        869.09        14.60 o                         
  -5  -2   3        342.67        336.10         6.58 o                         
  -4  -2   3         75.17         70.26         6.13 o                         
  -3  -2   3       1326.73       1294.68        20.42 o                         
  -2  -2   3       1800.02       1811.52        22.28 o                         
  -1  -2   3       1985.86       2104.38        31.04 o                         
   0  -2   3       9234.09       9584.28        69.98 o                         
   1  -2   3        206.39        197.26         6.02 o                         
   2  -2   3       2575.51       2679.10        39.16 o                         
   3  -2   3          3.32          6.47         1.68 o                         
   4  -2   3       1165.45       1110.65        16.77 o                         
   5  -2   3        545.53        540.70        10.18 o                         
   6  -2   3         30.17         30.59         2.13 o                         
   7  -2   3        720.89        774.55        13.42 o                         
  -8  -1   3        269.38        273.36         5.94 o                         
  -7  -1   3        781.56        819.01        14.68 o                         
  -6  -1   3         68.59         73.24         3.62 o                         
  -5  -1   3         49.90         46.01         2.49 o                         
  -4  -1   3       1587.48       1567.44        27.56 o                         
  -3  -1   3          0.08          3.20         1.31 o                         
  -2  -1   3       2947.58       2862.77        25.97 o                         
  -1  -1   3       3835.84       3836.16        40.15 o                         
   0  -1   3      30377.21      29491.99      2039.56 o                         
   1  -1   3       2893.11       2909.73        49.16 o                         
   2  -1   3       2496.08       2715.73        34.29 o                         
   3  -1   3       3174.81       3390.30        40.61 o                         
   4  -1   3        106.53         98.25         8.69 o                         
   5  -1   3        480.22        464.73         9.51 o                         
   6  -1   3         18.59         23.98         2.43 o                         
   7  -1   3        694.14        731.91        12.67 o                         
   8  -1   3         64.36         66.95         4.00 o                         
  -8   0   3        491.88        523.07        10.44 o                         
  -7   0   3        110.53        107.32         4.23 o                         
  -6   0   3        534.20        553.56        11.32 o                         
  -5   0   3        302.45        295.23         6.40 o                         
  -4   0   3        126.77        103.33         6.48 o                         
  -3   0   3         42.49         27.05         2.94 o                         
  -2   0   3       3832.22       3713.91        46.17 o                         
  -1   0   3        935.08        901.30        14.22 o                         
   0   0   3         93.20         93.38         6.25 o                         
   1   0   3       7688.27       7762.91        84.01 o                         
   2   0   3       2395.32       2557.77        36.04 o                         
   3   0   3       1455.19       1445.56        35.51 o                         
   4   0   3       3464.73       3634.71        74.80 o                         
   5   0   3       1330.04       1289.08        20.72 o                         
   6   0   3         18.25         21.02         2.59 o                         
   7   0   3        185.02        191.63         6.30 o                         
   8   0   3        411.55        424.45        12.70 o                         
  -7   1   3        261.72        284.85         6.48 o                         
  -6   1   3        744.01        783.93        13.50 o                         
  -5   1   3        971.06        961.82        12.92 o                         
  -4   1   3        686.30        714.42        10.19 o                         
  -3   1   3       1938.54       1824.57        36.83 o                         
  -2   1   3       1989.24       2059.52        25.38 o                         
  -1   1   3        514.10        506.66        12.22 o                         
   0   1   3        392.25        386.79         8.86 o                         
   1   1   3       2983.13       2869.77        42.77 o                         
   2   1   3       4764.41       4860.49        50.20 o                         
   3   1   3        268.31        321.50        12.41 o                         
   4   1   3        285.81        291.53        13.96 o                         
   5   1   3         18.21         22.49         2.44 o                         
   6   1   3        413.82        403.53        11.82 o                         
   7   1   3         46.90         48.80         3.65 o                         
   8   1   3        143.86        142.94         6.69 o                         
  -7   2   3        379.30        402.06        11.14 o                         
  -6   2   3        131.18        121.26         4.91 o                         
  -5   2   3        333.83        343.04         7.70 o                         
  -4   2   3         47.58         39.91         2.35 o                         
  -3   2   3        625.03        601.89        19.17 o                         
  -2   2   3       1668.62       1658.09        24.41 o                         
  -1   2   3         24.68         26.76         1.60 o                         
   0   2   3       3919.93       3974.75        67.27 o                         
   1   2   3          6.86          2.05         0.73 o                         
   2   2   3       1944.34       1899.13        27.49 o                         
   3   2   3        157.26        166.09         8.50 o                         
   4   2   3        219.21        175.51        10.44 o                         
   5   2   3       1091.46       1079.00        15.71 o                         
   6   2   3          0.68         -0.41         1.52 o                         
   7   2   3        213.00        226.67         8.42 o                         
   8   2   3         32.54         45.41         4.19 o                         
  -6   3   3        148.68        143.95         5.72 o                         
  -5   3   3       1228.72       1149.00        21.67 o                         
  -4   3   3       1463.29       1427.39        17.66 o                         
  -3   3   3        229.13        206.85         5.06 o                         
  -2   3   3        816.59        769.76        22.55 o                         
  -1   3   3        233.75        255.61        11.08 o                         
   0   3   3         10.08         26.26         2.41 o                         
   1   3   3       1218.12       1276.67        31.77 o                         
   2   3   3         32.49         34.29         2.54 o                         
   3   3   3        580.39        658.15        14.18 o                         
   4   3   3        212.14        216.85        10.14 o                         
   5   3   3        813.32        781.21        12.33 o                         
   6   3   3         76.07         80.24         3.89 o                         
   7   3   3        191.44        201.61         8.70 o                         
   8   3   3        186.71        207.97         8.21 o                         
  -6   4   3        641.36        670.06        17.18 o                         
  -5   4   3        277.27        286.39         9.09 o                         
  -4   4   3        660.33        668.06        17.24 o                         
  -3   4   3        663.73        625.21         9.75 o                         
  -2   4   3        614.62        598.13        11.76 o                         
  -1   4   3       1130.43       1166.14        38.94 o                         
   0   4   3         13.65         14.82         3.06 o                         
   1   4   3        123.98         83.61         7.27 o                         
   2   4   3          3.16         -0.57         2.25 o                         
   3   4   3       1877.64       1972.11       106.29 o                         
   4   4   3       1549.66       1530.42        22.85 o                         
   5   4   3        601.69        598.74        11.27 o                         
   6   4   3       1454.83       1363.00        21.90 o                         
   7   4   3        240.47        225.24        12.52 o                         
   8   4   3        521.68        456.57        12.39 o                         
  -5   5   3        738.68        788.89        17.44 o                         
  -4   5   3         91.01         85.14         3.33 o                         
  -3   5   3       2675.56       2687.81        29.21 o                         
  -2   5   3         86.47         81.74         3.63 o                         
  -1   5   3       2323.71       2300.58        23.89 o                         
   0   5   3       1043.64       1041.73        13.30 o                         
   1   5   3        189.67        174.96        11.82 o                         
   2   5   3       1158.95       1293.89        37.09 o                         
   3   5   3          1.15          0.80         0.96 o                         
   4   5   3        868.74        880.17        11.97 o                         
   5   5   3          0.56          0.51         0.94 o                         
   6   5   3        896.67        889.37        19.19 o                         
   7   5   3        662.59        620.82        16.46 o                         
   8   5   3         33.05         41.24         7.36 o                         
  -4   6   3        440.64        510.28        16.60 o                         
  -3   6   3        409.72        436.06         9.51 o                         
  -2   6   3       1453.00       1518.55        19.26 o                         
  -1   6   3        100.75         93.78         4.10 o                         
   0   6   3       1644.29       1638.95        21.71 o                         
   1   6   3          2.72          3.92         1.12 o                         
   2   6   3       1525.50       1496.63        18.92 o                         
   3   6   3        333.54        337.65         7.88 o                         
   4   6   3       1793.60       1805.39        34.03 o                         
   5   6   3        209.28        224.28         6.07 o                         
   6   6   3        397.68        399.49         8.93 o                         
   7   6   3        776.98        795.10        19.17 o                         
   8   6   3         14.61         18.29         2.01 o                         
  -3   7   3         80.02         80.50         3.46 o                         
  -2   7   3        731.42        800.73        11.89 o                         
  -1   7   3         43.41         51.05         2.99 o                         
   0   7   3        812.65        876.81        13.43 o                         
   1   7   3       1192.14       1187.61        17.22 o                         
   2   7   3        328.81        303.76         7.23 o                         
   3   7   3        519.63        560.05        11.47 o                         
   4   7   3         47.35         50.54         3.18 o                         
   5   7   3       1646.92       1689.85        37.30 o                         
   6   7   3        238.90        243.27         6.99 o                         
   7   7   3        323.01        308.76        26.08 o                         
  -2   8   3        419.22        407.19        10.89 o                         
  -1   8   3        526.15        555.18         9.74 o                         
   0   8   3         21.73         25.75         2.06 o                         
   1   8   3        189.58        201.88         5.46 o                         
   2   8   3        147.11        132.52         4.88 o                         
   3   8   3        311.11        316.12         8.85 o                         
   4   8   3         79.50         83.38         4.16 o                         
   5   8   3         48.98         51.00         3.03 o                         
   6   8   3         93.13         85.62         4.11 o                         
   0   9   3        414.55        433.67        10.42 o                         
   1   9   3         42.99         37.24         1.95 o                         
   2   9   3        660.21        737.09        17.40 o                         
   3   9   3         28.50         26.83         2.65 o                         
   4   9   3        112.19        100.91         5.85 o                         
   5   9   3          6.01         10.86         2.34 o                         
  -4  -9   4        340.51        313.60        19.68 o                         
  -3  -9   4        256.02        245.56         6.65 o                         
  -2  -9   4        177.42        148.60         7.36 o                         
  -1  -9   4          3.00          2.38         0.79 o                         
  -6  -8   4        265.61        253.09         6.38 o                         
  -5  -8   4        403.13        391.17         7.42 o                         
  -4  -8   4         66.24         65.72         3.17 o                         
  -3  -8   4        449.19        416.52         7.72 o                         
  -2  -8   4          0.51          1.46         0.77 o                         
  -1  -8   4        425.99        450.72         8.32 o                         
   0  -8   4          1.17          2.63         0.68 o                         
   1  -8   4        112.88        126.53         4.07 o                         
   2  -8   4         59.36         52.30         4.52 o                         
  -7  -7   4        106.06         97.04         6.66 o                         
  -6  -7   4        304.63        273.64         8.57 o                         
  -5  -7   4        684.62        668.00        11.87 o                         
  -4  -7   4         15.30         13.81         1.62 o                         
  -3  -7   4        729.04        711.22        13.53 o                         
  -2  -7   4        667.68        630.55         8.94 o                         
  -1  -7   4        204.29        208.33         5.70 o                         
   0  -7   4        262.25        272.86         6.56 o                         
   1  -7   4        669.81        718.77        23.40 o                         
   2  -7   4        367.20        378.37         8.82 o                         
   3  -7   4        251.77        227.00         4.37 o                         
  -7  -6   4        659.97        580.21        18.10 o                         
  -6  -6   4         98.05         95.26         3.86 o                         
  -5  -6   4        387.94        371.74         7.70 o                         
  -4  -6   4        788.72        747.92        13.87 o                         
  -3  -6   4         84.95         91.33         3.68 o                         
  -2  -6   4       1576.43       1509.35        15.39 o                         
  -1  -6   4         16.05         12.90         1.38 o                         
   0  -6   4        619.13        621.13        10.02 o                         
   1  -6   4          5.44          5.08         1.05 o                         
   2  -6   4        926.67        995.32        13.58 o                         
   3  -6   4        142.15        140.36         3.78 o                         
   4  -6   4       1086.20       1068.25        16.15 o                         
  -8  -5   4         94.33         85.45         3.42 o                         
  -7  -5   4        102.84         95.02         4.40 o                         
  -6  -5   4        758.47        746.08        25.82 o                         
  -5  -5   4        116.73        103.16         4.89 o                         
  -4  -5   4       1541.95       1467.25        33.21 o                         
  -3  -5   4         19.38         14.68         1.42 o                         
  -2  -5   4        784.11        744.59         9.53 o                         
  -1  -5   4         12.95         17.40         1.58 o                         
   0  -5   4        128.66        118.27         3.91 o                         
   1  -5   4        695.03        699.23         9.90 o                         
   2  -5   4         56.02         58.77         2.88 o                         
   3  -5   4       1256.85       1325.72        14.45 o                         
   4  -5   4         14.05         14.71         1.71 o                         
   5  -5   4        897.19        865.50        26.36 o                         
  -8  -4   4        514.16        508.70        10.46 o                         
  -7  -4   4        303.75        285.42         6.66 o                         
  -6  -4   4        575.70        571.28        11.16 o                         
  -5  -4   4        211.70        191.57         5.36 o                         
  -4  -4   4        238.38        220.03         5.53 o                         
  -3  -4   4         81.21         79.51         5.41 o                         
  -2  -4   4        434.14        428.70        13.58 o                         
  -1  -4   4       2630.22       2758.04        40.14 o                         
   0  -4   4         27.55         17.96         3.73 o                         
   1  -4   4       1226.80       1308.04        40.97 o                         
   2  -4   4         45.97         46.14         2.45 o                         
   3  -4   4        957.97        938.53        13.22 o                         
   4  -4   4        304.70        322.33         8.24 o                         
   5  -4   4         18.78         20.80         2.07 o                         
   6  -4   4        847.68        834.73        20.50 o                         
  -8  -3   4        127.25        122.21         3.64 o                         
  -7  -3   4          5.56          7.34         1.26 o                         
  -6  -3   4        427.63        427.72         8.97 o                         
  -5  -3   4        485.06        481.16         8.94 o                         
  -4  -3   4         52.22         52.58         2.63 o                         
  -3  -3   4        606.49        597.54        14.94 o                         
  -2  -3   4        733.13        750.99        16.53 o                         
  -1  -3   4       1317.80       1313.33        19.78 o                         
   0  -3   4       1404.84       1521.24        21.79 o                         
   1  -3   4          3.60          1.44         1.67 o                         
   2  -3   4       2571.69       2708.12        54.47 o                         
   3  -3   4        346.23        365.16         8.87 o                         
   4  -3   4        339.46        330.98        11.27 o                         
   5  -3   4        290.48        295.15         7.73 o                         
   6  -3   4        346.09        343.69         7.29 o                         
   7  -3   4        516.27        470.75         9.79 o                         
  -8  -2   4        105.40        110.00         4.08 o                         
  -7  -2   4        431.31        432.93        10.53 o                         
  -6  -2   4       1067.94       1104.92        15.51 o                         
  -5  -2   4        638.55        649.68         9.83 o                         
  -4  -2   4        792.86        795.26        22.46 o                         
  -3  -2   4         43.59         34.03         3.40 o                         
  -2  -2   4       1245.98       1180.42        16.99 o                         
  -1  -2   4         12.08         12.25         1.79 o                         
   0  -2   4         29.95         20.77         1.86 o                         
   1  -2   4         62.80         62.44         5.06 o                         
   2  -2   4        226.87        201.20         8.34 o                         
   3  -2   4       1148.12       1153.75        24.55 o                         
   4  -2   4        199.25        183.04         5.39 o                         
   5  -2   4        947.86        934.78        20.91 o                         
   6  -2   4          6.14          8.95         1.35 o                         
   7  -2   4        606.11        665.87        12.03 o                         
  -8  -1   4        115.78        105.32         3.78 o                         
  -7  -1   4         64.46         67.21         3.37 o                         
  -6  -1   4        154.58        166.57         5.50 o                         
  -5  -1   4         52.73         44.60         2.31 o                         
  -4  -1   4       2359.79       2320.78        33.28 o                         
  -3  -1   4         43.76         30.34         2.85 o                         
  -2  -1   4        464.56        429.14         9.53 o                         
  -1  -1   4        472.05        465.79        11.94 o                         
   0  -1   4       9577.90       9278.49       122.24 o                         
   1  -1   4       2496.77       2496.45        52.33 o                         
   2  -1   4        983.20       1087.53        23.89 o                         
   3  -1   4       3346.88       3406.42        56.68 o                         
   4  -1   4       1325.35       1318.16        23.41 o                         
   5  -1   4        234.71        226.05         5.95 o                         
   6  -1   4       1029.89       1054.83        31.03 o                         
   7  -1   4        157.51        172.30         5.56 o                         
   8  -1   4        502.29        465.65        15.88 o                         
  -7   0   4        105.76         98.97         3.95 o                         
  -6   0   4        746.82        796.12        13.76 o                         
  -5   0   4        884.61        885.08        13.33 o                         
  -4   0   4        959.23        962.47        12.63 o                         
  -3   0   4       3512.85       3442.08        56.67 o                         
  -2   0   4         57.75         49.56         3.57 o                         
  -1   0   4       4975.92       4846.48        76.18 o                         
   0   0   4       2883.80       2881.13        37.98 o                         
   1   0   4       3264.34       3261.59        36.57 o                         
   2   0   4          1.97          1.87         0.84 o                         
   3   0   4       1110.92       1061.81        24.47 o                         
   4   0   4        182.94        162.86        11.10 o                         
   5   0   4        107.75        103.60         4.26 o                         
   6   0   4         68.02         74.58         4.12 o                         
   7   0   4         12.87         14.80         2.04 o                         
   8   0   4        563.76        503.42        12.73 o                         
  -7   1   4        487.94        495.27         8.51 o                         
  -6   1   4         73.91         77.66         3.95 o                         
  -5   1   4       1226.02       1258.86        21.34 o                         
  -4   1   4        122.22        110.15         3.73 o                         
  -3   1   4        657.55        566.69        14.28 o                         
  -2   1   4       1902.30       1838.28        27.55 o                         
  -1   1   4       1826.92       1669.27        23.58 o                         
   0   1   4       5110.84       4696.25        46.67 o                         
   1   1   4       3344.35       3439.89        53.68 o                         
   2   1   4       5195.54       5208.58       131.46 o                         
   3   1   4        631.03        763.11        20.66 o                         
   4   1   4       2803.44       2930.69        52.36 o                         
   5   1   4        181.14        171.99         6.67 o                         
   6   1   4       1524.77       1545.66        28.91 o                         
   7   1   4        590.02        622.79        13.91 o                         
   8   1   4         76.07         76.50         5.02 o                         
  -7   2   4        876.79        883.92        12.99 o                         
  -6   2   4        245.32        244.30         5.91 o                         
  -5   2   4         95.25        118.39         4.46 o                         
  -4   2   4        854.12        811.15        11.83 o                         
  -3   2   4        961.72        892.60        29.83 o                         
  -2   2   4       3239.88       3260.14        46.81 o                         
  -1   2   4        122.03        123.23         5.02 o                         
   0   2   4       1957.39       1908.53        68.16 o                         
   1   2   4        389.27        407.12         7.43 o                         
   2   2   4        463.86        431.36        13.63 o                         
   3   2   4       2474.49       2513.21        41.24 o                         
   4   2   4        273.07        275.85        13.42 o                         
   5   2   4       1341.25       1304.93        19.74 o                         
   6   2   4          0.13          1.29         1.20 o                         
   7   2   4        230.11        251.96         8.75 o                         
   8   2   4         87.52         97.42         7.10 o                         
  -6   3   4        789.89        812.96        13.57 o                         
  -5   3   4        116.13        129.00         4.91 o                         
  -4   3   4        659.83        650.12        11.84 o                         
  -3   3   4         33.05         28.09         2.04 o                         
  -2   3   4       1475.00       1485.33        33.78 o                         
  -1   3   4        196.13        183.10         7.80 o                         
   0   3   4       2336.25       2475.08        54.33 o                         
   1   3   4       6722.10       7313.85       112.69 o                         
   2   3   4          3.45          3.73         1.13 o                         
   3   3   4       2680.90       2741.58        34.59 o                         
   4   3   4         25.87         35.04         4.61 o                         
   5   3   4       1030.19       1039.43        14.65 o                         
   6   3   4        148.67        162.67         8.00 o                         
   7   3   4         68.16         70.71         5.03 o                         
   8   3   4        478.89        491.52        16.91 o                         
  -6   4   4         85.58         90.54         5.82 o                         
  -5   4   4        111.24        110.53         4.96 o                         
  -4   4   4        116.06        109.92         5.00 o                         
  -3   4   4          7.74          7.79         1.01 o                         
  -2   4   4         25.81         23.07         1.70 o                         
  -1   4   4       1340.56       1470.64        45.25 o                         
   0   4   4        574.42        628.83        20.12 o                         
   1   4   4       1201.66       1291.08        40.21 o                         
   2   4   4       1839.46       2093.29       129.74 o                         
   3   4   4        422.03        422.54        22.04 o                         
   4   4   4        825.20        828.20        15.10 o                         
   5   4   4         16.42         14.47         2.36 o                         
   6   4   4        285.18        313.95        14.28 o                         
   7   4   4         19.30         25.72         2.74 o                         
   8   4   4        309.62        359.00        14.63 o                         
  -5   5   4        299.92        300.53         7.86 o                         
  -4   5   4        140.87        136.86         4.86 o                         
  -3   5   4        300.43        302.61         7.40 o                         
  -2   5   4         30.97         26.95         2.28 o                         
  -1   5   4        514.30        524.15         8.49 o                         
   0   5   4       1511.64       1468.78        24.94 o                         
   1   5   4        254.52        253.23         8.29 o                         
   2   5   4       1389.15       1434.71        40.36 o                         
   3   5   4       1488.26       1517.98        31.85 o                         
   4   5   4       1643.43       1633.52        21.19 o                         
   5   5   4        514.36        515.52        10.19 o                         
   6   5   4        260.23        279.63         9.95 o                         
   7   5   4        927.86        883.11        27.51 o                         
   8   5   4         83.16         77.22         9.31 o                         
  -4   6   4        542.14        610.16        15.05 o                         
  -3   6   4         83.56         82.04         3.83 o                         
  -2   6   4        458.46        492.62         9.77 o                         
  -1   6   4          4.83          5.85         1.14 o                         
   0   6   4        702.40        669.31        10.88 o                         
   1   6   4        202.90        203.68         5.37 o                         
   2   6   4        367.05        380.70         9.99 o                         
   3   6   4       1947.28       1972.55        32.81 o                         
   4   6   4        846.91        843.00        14.08 o                         
   5   6   4        875.90        886.56        16.28 o                         
   6   6   4        198.13        189.97         7.59 o                         
   7   6   4        153.27        167.06         8.02 o                         
   8   6   4         65.42         76.15         5.57 o                         
  -3   7   4        263.73        260.93         8.33 o                         
  -2   7   4        610.17        599.83        10.71 o                         
  -1   7   4        197.48        214.84         6.04 o                         
   0   7   4        412.19        375.56         8.99 o                         
   1   7   4       1580.38       1545.52        20.44 o                         
   2   7   4          0.74          0.37         0.92 o                         
   3   7   4        500.96        532.46        12.29 o                         
   4   7   4        228.78        236.33         8.74 o                         
   5   7   4        277.14        271.27         7.19 o                         
   6   7   4         35.53         35.29         2.97 o                         
   7   7   4          5.13          3.80         4.29 o                         
  -2   8   4          0.75          2.29         2.12 o                         
  -1   8   4        289.30        282.00         7.22 o                         
   0   8   4        291.86        288.90         9.86 o                         
   1   8   4        580.63        583.12        14.63 o                         
   2   8   4        506.49        489.84        11.04 o                         
   3   8   4        458.67        445.77        12.01 o                         
   4   8   4        653.00        685.69        18.72 o                         
   5   8   4          0.95          2.15         1.01 o                         
   6   8   4        125.34        111.42         8.41 o                         
   1   9   4         50.19         42.79         2.25 o                         
   2   9   4        133.90        128.24         6.23 o                         
   3   9   4         18.97         23.89         2.79 o                         
   4   9   4         95.61         91.31         5.89 o                         
  -3  -9   5         38.18         36.57         2.74 o                         
  -2  -9   5        404.07        381.54        11.45 o                         
  -1  -9   5        148.08        142.92         7.66 o                         
  -5  -8   5        437.76        398.61         8.53 o                         
  -4  -8   5         73.55         67.00         2.98 o                         
  -3  -8   5        616.95        579.16        14.68 o                         
  -2  -8   5          3.17          4.17         0.95 o                         
  -1  -8   5        607.99        655.59        10.08 o                         
   0  -8   5        142.62        143.89         4.11 o                         
   1  -8   5          1.89          4.00         0.84 o                         
  -6  -7   5         25.61         18.98         2.05 o                         
  -5  -7   5         23.88         25.33         2.08 o                         
  -4  -7   5        331.77        303.23         8.18 o                         
  -3  -7   5        153.20        156.00         4.78 o                         
  -2  -7   5        140.41        133.34         4.89 o                         
  -1  -7   5         74.01         70.62         3.60 o                         
   0  -7   5        982.25       1081.71        18.35 o                         
   1  -7   5        155.99        162.97         6.33 o                         
   2  -7   5        600.61        626.81        17.50 o                         
   3  -7   5        153.24        137.34         3.43 o                         
  -7  -6   5        358.95        316.74         6.62 o                         
  -6  -6   5        188.22        187.35         5.67 o                         
  -5  -6   5         23.26         19.24         2.32 o                         
  -4  -6   5        280.14        292.54         7.50 o                         
  -3  -6   5         25.26         16.14         1.65 o                         
  -2  -6   5       1026.16       1010.80        12.81 o                         
  -1  -6   5        206.92        219.15         6.08 o                         
   0  -6   5        507.72        506.11         9.82 o                         
   1  -6   5       1292.99       1326.70        37.27 o                         
   2  -6   5        107.43        103.27         3.96 o                         
   3  -6   5        548.60        554.27        11.44 o                         
   4  -6   5        121.60        108.03         6.07 o                         
  -7  -5   5          2.32          2.84         0.83 o                         
  -6  -5   5        777.93        773.84        15.48 o                         
  -5  -5   5         49.04         43.90         3.25 o                         
  -4  -5   5        730.89        724.64        12.76 o                         
  -3  -5   5        823.18        804.21        11.59 o                         
  -2  -5   5        215.47        198.17         4.81 o                         
  -1  -5   5        820.77        770.58        11.56 o                         
   0  -5   5         91.30         85.55         3.44 o                         
   1  -5   5       2603.66       2556.61        35.13 o                         
   2  -5   5         14.32         13.12         1.39 o                         
   3  -5   5        471.48        499.57         8.65 o                         
   4  -5   5         18.79         18.41         1.79 o                         
   5  -5   5        303.53        293.92         6.39 o                         
  -8  -4   5        212.85        191.55         6.50 o                         
  -7  -4   5         18.07         17.20         1.59 o                         
  -6  -4   5        759.54        770.54        13.08 o                         
  -5  -4   5        186.86        185.33         5.79 o                         
  -4  -4   5          0.27         -0.03         0.99 o                         
  -3  -4   5       2231.47       2196.42        25.97 o                         
  -2  -4   5        317.19        317.06        12.41 o                         
  -1  -4   5       1374.25       1297.11        26.36 o                         
   0  -4   5        504.09        529.34        19.86 o                         
   1  -4   5        432.40        423.45         8.14 o                         
   2  -4   5        290.93        275.79         6.42 o                         
   3  -4   5        125.21        126.08         4.50 o                         
   4  -4   5       1109.44       1198.45        17.24 o                         
   5  -4   5         95.04        100.98         4.47 o                         
   6  -4   5        457.37        431.94        12.43 o                         
  -8  -3   5        247.22        236.52         8.35 o                         
  -7  -3   5        274.60        280.21         6.70 o                         
  -6  -3   5        255.11        264.71         7.70 o                         
  -5  -3   5       3160.42       3072.41        36.11 o                         
  -4  -3   5        464.96        434.47         8.09 o                         
  -3  -3   5       1054.01        962.33        34.90 o                         
  -2  -3   5        985.30        954.55        27.23 o                         
  -1  -3   5        705.79        692.04        16.71 o                         
   0  -3   5         17.16          9.26         1.91 o                         
   1  -3   5          0.00          3.40         2.24 o                         
   2  -3   5       2174.42       1909.54        52.76 o                         
   3  -3   5          0.75          2.14         0.88 o                         
   4  -3   5        818.60        837.66        27.99 o                         
   5  -3   5        231.14        244.46         7.00 o                         
   6  -3   5        294.94        304.00         6.76 o                         
  -8  -2   5         70.89         66.89         2.81 o                         
  -7  -2   5        509.53        531.58        13.07 o                         
  -6  -2   5       1179.98       1225.61        16.53 o                         
  -5  -2   5       1187.55       1165.28        15.57 o                         
  -4  -2   5       1157.73       1147.73        14.48 o                         
  -3  -2   5         21.50         16.16         2.68 o                         
  -2  -2   5       1075.41       1069.76        25.29 o                         
  -1  -2   5       2576.19       2642.26        35.09 o                         
   0  -2   5         54.75         63.91         4.47 o                         
   1  -2   5        283.61        281.26        12.61 o                         
   2  -2   5       1011.15        989.43        84.67 o                         
   3  -2   5       1187.89       1154.42        30.90 o                         
   4  -2   5        196.42        198.58         5.78 o                         
   5  -2   5        512.88        509.26        10.55 o                         
   6  -2   5        146.56        153.16         5.65 o                         
   7  -2   5        295.95        293.89         7.19 o                         
  -8  -1   5        351.97        336.51        12.95 o                         
  -7  -1   5         32.07         35.64         2.10 o                         
  -6  -1   5        599.26        623.22        16.53 o                         
  -5  -1   5         15.73         13.15         1.30 o                         
  -4  -1   5       1258.98       1234.12        24.94 o                         
  -3  -1   5       1140.16       1096.12        21.11 o                         
  -2  -1   5        142.41        133.31         5.70 o                         
  -1  -1   5       1915.27       1784.60        37.60 o                         
   0  -1   5        285.40        276.05        17.04 o                         
   1  -1   5        203.15        157.20        11.21 o                         
   2  -1   5          1.61          5.98         1.67 o                         
   3  -1   5        374.21        409.90        16.01 o                         
   4  -1   5         52.37         44.79         2.60 o                         
   5  -1   5       1308.73       1303.13        17.54 o                         
   6  -1   5       1416.72       1526.68        26.10 o                         
   7  -1   5         18.30         16.61         1.73 o                         
  -7   0   5        258.44        259.32         6.16 o                         
  -6   0   5         16.94         19.29         1.98 o                         
  -5   0   5        464.11        471.50         8.34 o                         
  -4   0   5         10.00         13.69         1.41 o                         
  -3   0   5       4017.71       3955.99       113.93 o                         
  -2   0   5       1198.25       1230.03        24.69 o                         
  -1   0   5        736.50        648.59        15.62 o                         
   0   0   5       2176.76       2179.44        39.30 o                         
   1   0   5         82.08         71.40         4.24 o                         
   2   0   5        603.04        582.80        16.30 o                         
   3   0   5        243.33        236.77        10.88 o                         
   4   0   5       3557.70       3794.46        66.22 o                         
   5   0   5        283.02        276.30         8.06 o                         
   6   0   5       1803.15       1836.83        31.04 o                         
   7   0   5        751.17        772.81        14.96 o                         
   8   0   5        229.64        227.01        11.58 o                         
  -7   1   5        305.80        299.84         5.98 o                         
  -6   1   5         38.70         38.46         2.51 o                         
  -5   1   5       1261.07       1328.29        20.75 o                         
  -4   1   5        517.58        490.20         8.53 o                         
  -3   1   5        124.06         96.48         5.57 o                         
  -2   1   5       1240.42       1168.77        19.98 o                         
  -1   1   5        659.75        631.53        16.75 o                         
   0   1   5       1491.93       1314.12        20.23 o                         
   1   1   5       1149.40       1020.03        26.29 o                         
   2   1   5       1237.59       1198.65        28.44 o                         
   3   1   5        161.06        128.50         8.54 o                         
   4   1   5        517.92        503.79        19.74 o                         
   5   1   5       1726.13       1718.31        33.54 o                         
   6   1   5        159.23        160.49         6.95 o                         
   7   1   5       1180.03       1125.51        50.77 o                         
   8   1   5        287.45        264.62        15.52 o                         
  -7   2   5         35.33         42.30         4.36 o                         
  -6   2   5       1233.17       1243.24        19.60 o                         
  -5   2   5          6.50          5.35         1.07 o                         
  -4   2   5       1204.14       1178.02        17.87 o                         
  -3   2   5        111.88         98.69         3.90 o                         
  -2   2   5       2065.47       2019.91        33.10 o                         
  -1   2   5        894.05        830.33        17.65 o                         
   0   2   5        842.25        765.48        16.06 o                         
   1   2   5       2408.62       2263.61        42.64 o                         
   2   2   5       1292.32       1236.48        23.78 o                         
   3   2   5       4037.99       4219.01        60.62 o                         
   4   2   5        128.12        133.93         9.61 o                         
   5   2   5        832.44        802.46        13.46 o                         
   6   2   5         88.35         87.45         6.34 o                         
   7   2   5        671.12        668.29        14.92 o                         
   8   2   5        487.17        422.09        16.83 o                         
  -6   3   5        356.02        364.47         7.86 o                         
  -5   3   5          0.73          0.66         0.89 o                         
  -4   3   5        341.29        343.69         8.38 o                         
  -3   3   5        262.88        254.44         8.40 o                         
  -2   3   5        470.29        425.55         8.51 o                         
  -1   3   5       2512.10       2492.11        68.35 o                         
   0   3   5        316.56        370.59        13.01 o                         
   1   3   5       4405.48       4769.06        99.17 o                         
   2   3   5        639.73        682.41        39.09 o                         
   3   3   5        713.66        658.77        17.07 o                         
   4   3   5        239.59        226.50         8.97 o                         
   5   3   5         57.25         67.66         3.62 o                         
   6   3   5       1575.49       1533.24        33.19 o                         
   7   3   5          3.56          1.55         1.34 o                         
   8   3   5        490.24        499.98        16.65 o                         
  -5   4   5       1040.86       1069.42        16.93 o                         
  -4   4   5        141.27        139.31         5.64 o                         
  -3   4   5       1734.77       1722.90        22.88 o                         
  -2   4   5       1564.56       1521.74        22.35 o                         
  -1   4   5       2036.63       1909.30        24.69 o                         
   0   4   5         34.58         26.09         4.11 o                         
   1   4   5        441.14        444.10        17.32 o                         
   2   4   5        473.51        488.31        48.97 o                         
   3   4   5        131.18        139.61        12.76 o                         
   4   4   5        514.95        469.83         9.35 o                         
   5   4   5         49.35         42.40         3.53 o                         
   6   4   5        276.23        310.56        10.24 o                         
   7   4   5          4.09          6.36         2.08 o                         
   8   4   5        203.29        226.12        11.09 o                         
  -5   5   5        390.72        398.60        10.78 o                         
  -4   5   5        394.87        394.78         9.52 o                         
  -3   5   5        386.10        387.74         9.25 o                         
  -2   5   5         10.16         10.41         1.60 o                         
  -1   5   5         59.24         49.56         2.67 o                         
   0   5   5        873.47        862.24        11.93 o                         
   1   5   5          8.27          5.73         0.99 o                         
   2   5   5       1023.46       1084.97        32.10 o                         
   3   5   5        656.07        619.95        11.05 o                         
   4   5   5       2132.93       2104.30        34.04 o                         
   5   5   5        204.37        199.81         8.18 o                         
   6   5   5          7.69         10.62         2.67 o                         
   7   5   5        227.11        230.21        19.02 o                         
   8   5   5         15.37         24.22         3.42 o                         
  -4   6   5        633.91        656.35        14.83 o                         
  -3   6   5          9.02          7.52         1.34 o                         
  -2   6   5        661.88        696.49        14.25 o                         
  -1   6   5        639.49        602.54        11.17 o                         
   0   6   5        226.92        236.80         7.18 o                         
   1   6   5        950.27        884.33        14.01 o                         
   2   6   5        222.67        227.78         6.92 o                         
   3   6   5        928.56        909.12        22.27 o                         
   4   6   5        135.26        136.94         5.33 o                         
   5   6   5        142.86        139.57         5.93 o                         
   6   6   5          0.65          0.35         1.25 o                         
   7   6   5         38.08         52.03         5.85 o                         
   8   6   5         18.89         21.04         2.83 o                         
  -3   7   5        249.14        248.30         7.85 o                         
  -2   7   5          2.49          4.00         1.01 o                         
  -1   7   5        755.60        796.32        14.72 o                         
   0   7   5         35.51         28.68         2.48 o                         
   1   7   5        254.17        302.40         7.32 o                         
   2   7   5        169.34        168.93         7.52 o                         
   3   7   5        257.50        270.61        16.41 o                         
   4   7   5        366.98        417.51        16.87 o                         
   5   7   5        345.38        347.36        10.02 o                         
   6   7   5       1403.93       1461.26       140.87 o                         
   7   7   5          7.10          9.16         2.17 o                         
  -1   8   5        113.74         98.04         5.59 o                         
   0   8   5        200.06        218.72         6.04 o                         
   1   8   5        171.47        180.59         6.11 o                         
   2   8   5        538.56        569.99        13.53 o                         
   3   8   5          9.57          9.66         3.34 o                         
   4   8   5        699.67        775.49        69.16 o                         
   5   8   5        179.66        169.64        10.15 o                         
   6   8   5        143.14        124.91         8.11 o                         
   1   9   5         51.43         49.08         5.15 o                         
   2   9   5        413.70        464.74        11.97 o                         
   3   9   5        448.51        484.78        12.59 o                         
   4   9   5        328.39        334.29        11.76 o                         
  -5  -8   6        575.25        513.80        11.53 o                         
  -4  -8   6        197.41        175.35         8.68 o                         
  -3  -8   6        207.27        206.85         8.17 o                         
  -2  -8   6          2.64          4.59         0.83 o                         
  -1  -8   6        210.17        217.87         5.89 o                         
   0  -8   6        279.39        292.09         6.37 o                         
   1  -8   6          0.52          1.01         0.47 o                         
  -6  -7   6          0.97         -0.46         1.15 o                         
  -5  -7   6        193.27        197.89         6.19 o                         
  -4  -7   6        201.08        207.15         8.23 o                         
  -3  -7   6        270.68        244.55         8.29 o                         
  -2  -7   6         21.52         22.31         2.00 o                         
  -1  -7   6         82.70         76.44         3.62 o                         
   0  -7   6        874.66        953.21        23.64 o                         
   1  -7   6          4.14          5.44         0.86 o                         
   2  -7   6          3.40          2.85         1.03 o                         
   3  -7   6        326.79        310.92        16.47 o                         
  -7  -6   6         51.43         47.03         3.13 o                         
  -6  -6   6        140.01        131.10         8.98 o                         
  -5  -6   6         24.69         23.55         2.47 o                         
  -4  -6   6        513.50        503.10        11.16 o                         
  -3  -6   6         51.05         44.67         2.71 o                         
  -2  -6   6       1256.96       1235.75        17.87 o                         
  -1  -6   6        422.79        409.07         9.18 o                         
   0  -6   6        347.93        370.04         8.62 o                         
   1  -6   6        531.79        572.27        10.69 o                         
   2  -6   6         37.19         36.33         1.96 o                         
   3  -6   6        238.04        241.77         8.44 o                         
   4  -6   6        118.08        100.92         6.92 o                         
  -7  -5   6          8.18          7.24         1.49 o                         
  -6  -5   6        154.46        146.08         6.49 o                         
  -5  -5   6        135.67        125.64         4.12 o                         
  -4  -5   6        303.34        294.59         7.90 o                         
  -3  -5   6        500.22        464.69         9.54 o                         
  -2  -5   6          7.99          6.92         1.00 o                         
  -1  -5   6        674.22        659.10        11.24 o                         
   0  -5   6        184.68        181.79         5.17 o                         
   1  -5   6        753.89        768.78        11.67 o                         
   2  -5   6        571.69        589.93         9.20 o                         
   3  -5   6         99.36        105.32         3.86 o                         
   4  -5   6        366.60        392.28         8.13 o                         
   5  -5   6         29.83         28.18         1.66 o                         
  -7  -4   6       1306.05       1254.07        26.98 o                         
  -6  -4   6          0.50          0.73         0.89 o                         
  -5  -4   6        964.23        963.91        14.10 o                         
  -4  -4   6        229.60        232.26         6.18 o                         
  -3  -4   6       2402.24       2287.62        38.63 o                         
  -2  -4   6        646.84        594.37         9.45 o                         
  -1  -4   6        310.25        307.11         9.04 o                         
   0  -4   6       1032.35        978.31        13.62 o                         
   1  -4   6        142.87        155.66         4.75 o                         
   2  -4   6        653.11        640.93        10.69 o                         
   3  -4   6         15.62         15.62         1.69 o                         
   4  -4   6        847.27        930.10        14.58 o                         
   5  -4   6        114.02        120.94         4.73 o                         
   6  -4   6        122.28        109.66         3.82 o                         
  -7  -3   6         25.92         25.68         1.81 o                         
  -6  -3   6        714.77        752.88        13.19 o                         
  -5  -3   6          4.73          7.31         1.34 o                         
  -4  -3   6        459.50        446.91         8.70 o                         
  -3  -3   6         37.47         37.57         2.75 o                         
  -2  -3   6       1224.94       1205.15        30.09 o                         
  -1  -3   6        148.13        153.89         8.11 o                         
   0  -3   6       4089.11       4119.94        54.20 o                         
   1  -3   6        975.77        980.35        34.64 o                         
   2  -3   6       2306.44       2476.74        36.07 o                         
   3  -3   6        439.77        408.75        11.66 o                         
   4  -3   6        301.99        312.01         8.29 o                         
   5  -3   6        824.12        884.34        14.05 o                         
   6  -3   6          0.71          0.92         0.78 o                         
  -7  -2   6        346.83        351.02         8.15 o                         
  -6  -2   6        147.82        150.60         5.19 o                         
  -5  -2   6         25.35         25.25         2.27 o                         
  -4  -2   6        567.54        540.69         9.39 o                         
  -3  -2   6         22.61         18.98         3.79 o                         
  -2  -2   6       2102.83       1949.23        61.01 o                         
  -1  -2   6       5490.20       5488.87        92.38 o                         
   0  -2   6       1540.05       1573.24        43.05 o                         
   1  -2   6       2662.91       2873.60        61.09 o                         
   2  -2   6         20.45         17.97         3.97 o                         
   3  -2   6       1254.42       1262.26        23.47 o                         
   4  -2   6        208.46        199.50         7.07 o                         
   5  -2   6        145.89        135.29         5.12 o                         
   6  -2   6        126.07        129.35         5.12 o                         
   7  -2   6        202.76        188.48         6.46 o                         
  -7  -1   6         40.72         46.75         2.47 o                         
  -6  -1   6        524.28        546.01        11.99 o                         
  -5  -1   6        712.25        728.01        12.64 o                         
  -4  -1   6         26.96         18.26         1.67 o                         
  -3  -1   6        545.52        462.68        16.01 o                         
  -2  -1   6        724.71        659.73        30.06 o                         
  -1  -1   6        166.97        122.78         8.08 o                         
   0  -1   6        158.21        166.18         8.54 o                         
   1  -1   6        897.50        880.81        30.88 o                         
   2  -1   6       1028.49       1032.44        35.53 o                         
   3  -1   6        189.20        178.30        11.30 o                         
   4  -1   6       1655.45       1634.43        26.05 o                         
   5  -1   6       1116.08       1122.81        19.93 o                         
   6  -1   6        776.87        754.96        24.44 o                         
   7  -1   6         28.33         23.93         2.00 o                         
  -7   0   6        445.27        486.21         9.00 o                         
  -6   0   6        162.14        148.08         4.98 o                         
  -5   0   6        681.65        698.03        13.58 o                         
  -4   0   6        107.77        112.11         4.30 o                         
  -3   0   6       2094.88       2017.85        46.27 o                         
  -2   0   6        179.77        225.88        11.00 o                         
  -1   0   6        344.46        359.17        11.81 o                         
   0   0   6        613.72        592.46        18.84 o                         
   1   0   6        565.65        516.96        15.30 o                         
   2   0   6       3953.98       3995.29        65.72 o                         
   3   0   6        387.36        401.76        18.43 o                         
   4   0   6        209.14        190.12         6.18 o                         
   5   0   6        819.73        821.80        16.60 o                         
   6   0   6         10.11          9.05         1.54 o                         
   7   0   6        137.41        131.06        11.14 o                         
   8   0   6         29.79         26.46         3.66 o                         
  -7   1   6        585.71        627.46         9.19 o                         
  -6   1   6          9.88         13.73         1.44 o                         
  -5   1   6        459.91        436.56        10.30 o                         
  -4   1   6        614.04        599.63         9.37 o                         
  -3   1   6         27.30         20.09         2.27 o                         
  -2   1   6       1432.31       1466.57        26.68 o                         
  -1   1   6         26.26         21.53         2.67 o                         
   0   1   6       3172.62       3099.23        42.21 o                         
   1   1   6        986.20        974.24        20.38 o                         
   2   1   6        654.76        624.93        17.85 o                         
   3   1   6         70.47         55.12         6.02 o                         
   4   1   6         30.90         34.76         3.27 o                         
   5   1   6        577.45        529.14        12.64 o                         
   6   1   6         17.24         15.27         2.40 o                         
   7   1   6        257.22        246.70        11.67 o                         
   8   1   6          0.55          3.31         2.17 o                         
  -6   2   6        337.40        327.93         7.22 o                         
  -5   2   6        281.57        252.97         8.12 o                         
  -4   2   6       1181.47       1164.72        15.12 o                         
  -3   2   6        707.72        653.55        10.41 o                         
  -2   2   6       1037.92       1013.84        22.80 o                         
  -1   2   6        818.03        827.49        18.50 o                         
   0   2   6        275.94        334.14        12.96 o                         
   1   2   6        766.52        732.31        15.32 o                         
   2   2   6        136.09        113.03         5.76 o                         
   3   2   6       1013.42       1022.05        25.91 o                         
   4   2   6       1269.70       1202.07        23.07 o                         
   5   2   6        400.17        373.82         8.75 o                         
   6   2   6        503.26        494.20        17.59 o                         
   7   2   6        158.70        148.10         8.22 o                         
  -6   3   6        570.44        602.75        13.29 o                         
  -5   3   6       1029.45       1031.33        20.14 o                         
  -4   3   6        457.15        463.75        10.87 o                         
  -3   3   6       2772.84       2677.95        39.57 o                         
  -2   3   6          4.64          4.72         0.99 o                         
  -1   3   6       1997.91       1981.25        39.49 o                         
   0   3   6        351.74        329.77        19.13 o                         
   1   3   6         31.41         10.65         4.46 o                         
   2   3   6        272.97        251.15        14.53 o                         
   3   3   6        804.30        815.83        29.02 o                         
   4   3   6        799.82        762.23        12.73 o                         
   5   3   6         67.96         66.22         3.70 o                         
   6   3   6       1716.72       1651.90        32.89 o                         
   7   3   6         19.94         20.07         4.08 o                         
  -5   4   6        792.55        804.79        11.95 o                         
  -4   4   6        159.11        165.83         6.05 o                         
  -3   4   6       1339.31       1309.81        31.33 o                         
  -2   4   6       2878.87       2817.17        49.82 o                         
  -1   4   6        241.08        228.29         6.09 o                         
   0   4   6       1430.76       1410.91        28.01 o                         
   1   4   6          1.40          1.80         1.54 o                         
   2   4   6       2047.35       2278.96        46.20 o                         
   3   4   6         23.85         18.71         1.84 o                         
   4   4   6       1180.57       1127.34        33.22 o                         
   5   4   6        466.12        442.64        30.38 o                         
   6   4   6        329.30        355.73        25.78 o                         
   7   4   6        756.40        820.61        28.06 o                         
   8   4   6          0.76          1.69         1.61 o                         
  -4   5   6        443.74        446.35        11.49 o                         
  -3   5   6         26.77         24.75         2.59 o                         
  -2   5   6       1094.94       1070.44        19.23 o                         
  -1   5   6        577.67        543.41        12.76 o                         
   0   5   6       1741.52       1719.07        25.16 o                         
   1   5   6        772.98        763.51        22.41 o                         
   2   5   6        409.84        383.09        10.69 o                         
   3   5   6          3.18          6.15         1.39 o                         
   4   5   6       1033.87        995.16        15.93 o                         
   5   5   6        432.68        428.28        14.80 o                         
   6   5   6          0.19          0.05         1.75 o                         
   7   5   6        779.04        931.37        29.89 o                         
   8   5   6        169.05        180.43         9.19 o                         
  -4   6   6        219.60        226.84        10.11 o                         
  -3   6   6        414.20        427.56        12.73 o                         
  -2   6   6        504.48        517.18        11.91 o                         
  -1   6   6        766.00        791.94        17.97 o                         
   0   6   6         30.56         40.56         2.72 o                         
   1   6   6        811.93        779.87        15.14 o                         
   2   6   6          0.28          1.90         1.08 o                         
   3   6   6        318.58        304.52        12.44 o                         
   4   6   6        224.25        232.87         8.90 o                         
   5   6   6       1056.96       1092.44        30.52 o                         
   6   6   6        527.30        606.90        24.07 o                         
   7   6   6        277.63        318.48        14.81 o                         
  -2   7   6         84.07         81.20         4.18 o                         
  -1   7   6        674.75        737.29        20.64 o                         
   0   7   6         19.20         20.87         2.31 o                         
   1   7   6         12.65         18.44         2.30 o                         
   2   7   6        378.00        406.43        14.58 o                         
   3   7   6        179.19        182.20        13.56 o                         
   4   7   6        173.82        176.10        10.45 o                         
   5   7   6         10.16         10.86         2.02 o                         
   6   7   6        370.50        381.56        16.37 o                         
   7   7   6         22.19         17.19         2.80 o                         
  -1   8   6          2.04          1.69         1.24 o                         
   0   8   6        455.85        480.89        12.58 o                         
   1   8   6          0.06         -0.99         0.99 o                         
   2   8   6       1047.32       1110.86        24.81 o                         
   3   8   6         56.22         58.45         6.92 o                         
   4   8   6         98.10         95.00         8.31 o                         
   5   8   6         26.00         24.14         3.41 o                         
   2   9   6         40.06         44.35         4.17 o                         
   3   9   6        309.45        308.15        12.52 o                         
   4   9   6          0.04          2.50         1.04 o                         
  -4  -8   7          6.16          8.27         1.39 o                         
  -3  -8   7        120.04        103.11         5.15 o                         
  -2  -8   7        579.53        597.68        10.26 o                         
  -1  -8   7         16.55         16.23         1.24 o                         
   0  -8   7        485.38        482.28         7.79 o                         
  -5  -7   7         98.88         90.14         3.61 o                         
  -4  -7   7        828.73        807.96        14.10 o                         
  -3  -7   7         29.68         21.33         1.77 o                         
  -2  -7   7        403.13        384.34         8.70 o                         
  -1  -7   7        285.26        264.85         6.65 o                         
   0  -7   7        139.15        147.33         5.29 o                         
   1  -7   7        136.33        150.70         4.95 o                         
   2  -7   7         11.86         10.22         1.15 o                         
  -6  -6   7        195.29        171.19        14.56 o                         
  -5  -6   7         25.88         24.05         2.00 o                         
  -4  -6   7        511.97        500.03        10.66 o                         
  -3  -6   7        106.02         98.40         4.27 o                         
  -2  -6   7        216.34        227.28         6.69 o                         
  -1  -6   7        156.84        162.16         5.69 o                         
   0  -6   7         19.12         17.27         1.86 o                         
   1  -6   7        153.17        178.87         6.54 o                         
   2  -6   7          5.49          4.43         0.81 o                         
   3  -6   7        692.86        704.37        29.32 o                         
   4  -6   7        326.89        298.87        20.42 o                         
  -7  -5   7        137.63        139.06         6.79 o                         
  -6  -5   7        198.78        191.92         4.88 o                         
  -5  -5   7        375.33        349.29         7.98 o                         
  -4  -5   7         13.11         10.26         1.39 o                         
  -3  -5   7        138.27        126.46         4.65 o                         
  -2  -5   7         23.77         24.82         2.16 o                         
  -1  -5   7        852.19        864.63        13.56 o                         
   0  -5   7        225.96        227.23         6.12 o                         
   1  -5   7        348.03        379.73         8.98 o                         
   2  -5   7        239.93        254.20         6.16 o                         
   3  -5   7         52.72         48.41         2.96 o                         
   4  -5   7        122.90        123.05         4.14 o                         
   5  -5   7         69.44         57.48         3.05 o                         
  -7  -4   7        300.63        292.14         6.22 o                         
  -6  -4   7         51.97         54.10         2.64 o                         
  -5  -4   7         19.18         17.52         1.80 o                         
  -4  -4   7         49.88         47.88         3.48 o                         
  -3  -4   7        149.92        147.93         5.52 o                         
  -2  -4   7        455.69        420.35         8.16 o                         
  -1  -4   7        102.36         95.68         4.24 o                         
   0  -4   7        845.83        812.65        11.77 o                         
   1  -4   7         73.20         82.86         3.90 o                         
   2  -4   7        836.30        889.03        12.71 o                         
   3  -4   7        875.64        954.05        15.04 o                         
   4  -4   7        156.59        158.55         5.55 o                         
   5  -4   7        379.92        396.75         8.48 o                         
  -7  -3   7         17.67         18.00         1.39 o                         
  -6  -3   7        716.59        779.20        12.82 o                         
  -5  -3   7         40.07         39.17         2.71 o                         
  -4  -3   7        425.03        413.30         7.84 o                         
  -3  -3   7         50.65         48.14         3.45 o                         
  -2  -3   7        578.77        528.24        11.66 o                         
  -1  -3   7        105.51        100.18         8.49 o                         
   0  -3   7        704.52        680.30        29.75 o                         
   1  -3   7        955.48        952.94        25.54 o                         
   2  -3   7         88.34         94.61         4.20 o                         
   3  -3   7        606.75        607.05        11.96 o                         
   4  -3   7         48.52         54.04         3.43 o                         
   5  -3   7        300.77        322.76         8.58 o                         
   6  -3   7        192.53        178.37         5.31 o                         
  -7  -2   7          0.80          4.05         0.89 o                         
  -6  -2   7        133.36        133.91         4.89 o                         
  -5  -2   7        502.92        515.28        10.25 o                         
  -4  -2   7       1330.53       1357.28        17.43 o                         
  -3  -2   7        765.04        721.62        17.36 o                         
  -2  -2   7        123.06        108.98         8.94 o                         
  -1  -2   7       3073.15       3053.40        68.99 o                         
   0  -2   7        859.41        968.81        38.78 o                         
   1  -2   7       2152.73       2197.83        55.21 o                         
   2  -2   7        390.17        388.72        18.75 o                         
   3  -2   7       1252.22       1250.98        20.53 o                         
   4  -2   7        819.23        830.35        19.06 o                         
   5  -2   7          7.21          6.59         1.49 o                         
   6  -2   7        373.13        369.58        12.42 o                         
   7  -2   7          2.12          0.43         0.85 o                         
  -7  -1   7        152.49        149.00         3.96 o                         
  -6  -1   7        254.80        255.03         7.63 o                         
  -5  -1   7       1068.22       1079.62        16.92 o                         
  -4  -1   7        112.15        114.86         4.58 o                         
  -3  -1   7        950.31        920.68        14.86 o                         
  -2  -1   7         65.93         52.96         5.94 o                         
  -1  -1   7       1206.47       1218.01        32.35 o                         
   0  -1   7       2700.51       2598.75        99.06 o                         
   1  -1   7       2918.54       3009.01        61.87 o                         
   2  -1   7       1194.66       1231.65        37.89 o                         
   3  -1   7         66.32         62.77         3.77 o                         
   4  -1   7       1017.40        972.55        13.60 o                         
   5  -1   7          6.16          7.17         1.32 o                         
   6  -1   7         48.79         41.93         3.98 o                         
   7  -1   7        106.55         93.46         3.94 o                         
  -7   0   7        892.85        910.11        11.87 o                         
  -6   0   7         56.41         58.92         3.25 o                         
  -5   0   7        541.85        576.81        13.13 o                         
  -4   0   7        522.75        481.14         9.71 o                         
  -3   0   7        595.18        508.86         9.36 o                         
  -2   0   7       2297.43       2248.16        54.01 o                         
  -1   0   7         17.90         11.40         4.25 o                         
   0   0   7       3867.85       3941.03        69.82 o                         
   1   0   7         86.30         67.96         5.53 o                         
   2   0   7       4183.14       4219.78        78.23 o                         
   3   0   7        934.49        868.22        26.79 o                         
   4   0   7        489.78        452.90        10.21 o                         
   5   0   7        501.43        487.98        14.78 o                         
   6   0   7        459.51        439.95        13.36 o                         
   7   0   7        168.94        156.61        10.59 o                         
  -6   1   7        236.35        239.02         6.09 o                         
  -5   1   7         46.03         41.59         2.68 o                         
  -4   1   7        764.41        728.28        12.70 o                         
  -3   1   7         25.96         24.21         2.12 o                         
  -2   1   7       1530.19       1419.44        32.14 o                         
  -1   1   7         97.21         83.50         6.41 o                         
   0   1   7        970.18        901.47        30.60 o                         
   1   1   7        554.70        507.32        15.02 o                         
   2   1   7         19.04         22.30         2.97 o                         
   3   1   7       1250.44       1158.66        45.58 o                         
   4   1   7         31.90         31.80         2.55 o                         
   5   1   7       1597.17       1528.64        23.84 o                         
   6   1   7        181.34        176.44        10.49 o                         
   7   1   7        158.00        138.15         7.85 o                         
  -6   2   7        559.17        580.39        14.64 o                         
  -5   2   7         76.28         79.22         3.20 o                         
  -4   2   7        761.47        757.44        23.49 o                         
  -3   2   7        909.66        812.86        15.73 o                         
  -2   2   7        241.36        225.38         6.82 o                         
  -1   2   7        908.55        884.75        20.05 o                         
   0   2   7        192.65        194.51         8.02 o                         
   1   2   7       3223.16       3243.00        58.78 o                         
   2   2   7        233.98        181.73        19.98 o                         
   3   2   7       1195.68       1007.07        46.58 o                         
   4   2   7        333.42        300.08         9.75 o                         
   5   2   7        180.67        170.91         6.72 o                         
   6   2   7         86.19         88.73        11.67 o                         
   7   2   7         48.81         33.66         5.21 o                         
  -6   3   7         23.99         24.94         2.32 o                         
  -5   3   7        254.81        254.35         6.05 o                         
  -4   3   7        148.59        141.88         5.81 o                         
  -3   3   7        199.07        186.57         7.31 o                         
  -2   3   7        118.10        101.41         4.47 o                         
  -1   3   7        127.62        121.60         4.70 o                         
   0   3   7        896.95        902.71        24.89 o                         
   1   3   7         49.07         37.96         6.80 o                         
   2   3   7       1373.51       1478.24        39.42 o                         
   3   3   7         19.64         16.04         2.75 o                         
   4   3   7       1322.40       1276.89        32.55 o                         
   5   3   7        402.34        399.97        19.33 o                         
   6   3   7        629.49        595.71        63.59 o                         
   7   3   7        315.27        343.07        16.71 o                         
  -5   4   7        118.58        115.90         3.62 o                         
  -4   4   7        116.68        119.44         4.80 o                         
  -3   4   7        585.70        563.28        17.65 o                         
  -2   4   7         98.85         88.02         4.48 o                         
  -1   4   7        472.84        448.81         9.96 o                         
   0   4   7       1342.78       1274.27        30.78 o                         
   1   4   7         13.30         13.35         1.60 o                         
   2   4   7        543.54        532.60        13.50 o                         
   3   4   7       3467.08       3441.55        38.95 o                         
   4   4   7          3.67          2.52         1.42 o                         
   5   4   7        934.60        836.30        24.19 o                         
   6   4   7          4.65          5.51         1.93 o                         
   7   4   7        717.17        784.91        27.17 o                         
   8   4   7         28.38         23.82         2.79 o                         
  -4   5   7        777.23        810.88        14.96 o                         
  -3   5   7         70.47         67.30         4.62 o                         
  -2   5   7        664.37        676.01        16.81 o                         
  -1   5   7        339.35        329.24        12.34 o                         
   0   5   7        291.89        274.21         7.79 o                         
   1   5   7        809.19        811.66        16.08 o                         
   2   5   7          1.57          0.53         1.67 o                         
   3   5   7        365.39        347.68         9.66 o                         
   4   5   7        290.65        289.38         9.96 o                         
   5   5   7        559.76        567.27        25.24 o                         
   6   5   7        187.51        196.91        13.71 o                         
   7   5   7        103.34        126.67         9.65 o                         
  -3   6   7        715.65        739.61        14.03 o                         
  -2   6   7        137.77        120.50         6.08 o                         
  -1   6   7        276.84        292.56         7.84 o                         
   0   6   7         32.76         19.23         2.39 o                         
   1   6   7       2123.18       1957.45        31.98 o                         
   2   6   7         98.09        118.14        13.92 o                         
   3   6   7        746.07        751.71        37.00 o                         
   4   6   7        855.91        818.47        26.30 o                         
   5   6   7         65.19         59.22         7.73 o                         
   6   6   7        190.17        219.08        13.60 o                         
   7   6   7         73.52         82.79         6.92 o                         
  -2   7   7        112.57        115.96         3.92 o                         
  -1   7   7        397.91        371.50        11.65 o                         
   0   7   7        868.08        846.94        21.15 o                         
   1   7   7        106.96        101.59         7.05 o                         
   2   7   7       1134.82       1034.82        35.06 o                         
   3   7   7         71.30         63.75         7.99 o                         
   4   7   7        523.89        525.71        19.02 o                         
   5   7   7        173.57        168.03         7.58 o                         
   6   7   7         69.00         64.44         6.15 o                         
   0   8   7        515.65        584.66        24.11 o                         
   1   8   7         11.06         11.44         1.89 o                         
   2   8   7        251.03        245.76         9.67 o                         
   3   8   7         53.27         52.33         4.46 o                         
   4   8   7          4.16          4.24         2.03 o                         
   5   8   7        323.39        325.20        12.12 o                         
  -3  -8   8         37.32         38.54         2.90 o                         
  -2  -8   8        320.50        289.52         6.10 o                         
  -1  -8   8         39.77         32.52         2.44 o                         
   0  -8   8        354.02        331.67        12.50 o                         
  -5  -7   8          2.48          2.24         0.74 o                         
  -4  -7   8        143.85        138.74         4.00 o                         
  -3  -7   8        151.20        144.94         5.28 o                         
  -2  -7   8        155.81        155.65         5.02 o                         
  -1  -7   8        253.00        271.26         6.27 o                         
   0  -7   8         13.60         14.98         1.60 o                         
   1  -7   8        503.46        528.18         8.96 o                         
   2  -7   8          0.42          2.51         0.66 o                         
  -6  -6   8        452.00        451.58        11.48 o                         
  -5  -6   8        147.71        144.63         7.84 o                         
  -4  -6   8        227.47        232.02         7.49 o                         
  -3  -6   8        668.07        697.64        11.49 o                         
  -2  -6   8          4.24          1.31         1.11 o                         
  -1  -6   8        386.22        395.03         8.79 o                         
   0  -6   8         27.97         23.57         1.92 o                         
   1  -6   8        700.10        703.02        30.68 o                         
   2  -6   8        126.24        118.46         7.62 o                         
   3  -6   8        293.12        272.73        12.67 o                         
  -6  -5   8         95.28         93.49         6.53 o                         
  -5  -5   8        386.47        407.98        14.09 o                         
  -4  -5   8        250.65        248.10         8.72 o                         
  -3  -5   8        258.19        258.59         7.29 o                         
  -2  -5   8        270.74        249.33         7.17 o                         
  -1  -5   8        449.61        421.39        10.24 o                         
   0  -5   8        410.02        426.08         8.79 o                         
   1  -5   8         31.62         29.09         2.55 o                         
   2  -5   8        485.49        503.71        10.39 o                         
   3  -5   8          5.33          6.35         1.35 o                         
   4  -5   8        389.49        396.99        11.10 o                         
  -7  -4   8        117.00        119.84         7.32 o                         
  -6  -4   8          2.56          2.23         0.66 o                         
  -5  -4   8       1437.41       1496.53        33.19 o                         
  -4  -4   8        303.49        309.45         9.03 o                         
  -3  -4   8        580.28        569.91        12.35 o                         
  -2  -4   8       1383.79       1308.07        18.92 o                         
  -1  -4   8          6.86          5.24         1.62 o                         
   0  -4   8        137.26        128.21         4.65 o                         
   1  -4   8        271.60        290.62         8.10 o                         
   2  -4   8        734.71        791.83        14.64 o                         
   3  -4   8        336.68        366.12         8.81 o                         
   4  -4   8         40.76         42.51         3.16 o                         
   5  -4   8        192.38        192.98         5.98 o                         
  -7  -3   8         67.27         68.88         2.56 o                         
  -6  -3   8       1522.76       1624.73        18.66 o                         
  -5  -3   8         56.39         58.24         3.17 o                         
  -4  -3   8       1367.98       1444.37        19.99 o                         
  -3  -3   8        777.80        776.40        12.40 o                         
  -2  -3   8         67.07         62.70         2.87 o                         
  -1  -3   8       1776.75       1689.66        21.41 o                         
   0  -3   8        167.48        161.86         7.92 o                         
   1  -3   8        263.13        250.88         7.45 o                         
   2  -3   8          8.38          8.07         1.81 o                         
   3  -3   8        511.90        558.48        12.13 o                         
   4  -3   8         73.73         74.16         4.31 o                         
   5  -3   8        399.55        392.05         9.81 o                         
   6  -3   8        353.78        333.52         8.88 o                         
  -7  -2   8          1.24          0.61         0.72 o                         
  -6  -2   8         28.34         31.59         2.10 o                         
  -5  -2   8        173.77        175.77         4.86 o                         
  -4  -2   8        278.97        281.71         6.67 o                         
  -3  -2   8        819.16        801.88        16.10 o                         
  -2  -2   8        287.62        261.10         6.58 o                         
  -1  -2   8        695.00        688.48        23.23 o                         
   0  -2   8         88.02         91.84         8.07 o                         
   1  -2   8         68.95         61.45         6.01 o                         
   2  -2   8        295.65        283.17         7.89 o                         
   3  -2   8        236.55        238.87         6.85 o                         
   4  -2   8       1280.70       1325.17        27.91 o                         
   5  -2   8          3.81          1.16         1.19 o                         
   6  -2   8       1242.32       1226.48        18.94 o                         
  -7  -1   8        269.04        256.93         5.97 o                         
  -6  -1   8         34.26         30.93         1.90 o                         
  -5  -1   8        705.24        753.97        12.45 o                         
  -4  -1   8        384.40        372.73         8.65 o                         
  -3  -1   8       1463.44       1481.81        18.65 o                         
  -2  -1   8       1112.36       1138.16        17.97 o                         
  -1  -1   8        198.48        180.22        14.87 o                         
   0  -1   8       2490.82       2424.30       115.14 o                         
   1  -1   8        559.76        608.26        26.85 o                         
   2  -1   8        114.01         95.23        11.41 o                         
   3  -1   8        209.36        202.65         6.61 o                         
   4  -1   8        740.50        710.00        21.89 o                         
   5  -1   8        350.56        325.75        17.51 o                         
   6  -1   8        134.11        119.26        11.39 o                         
   7  -1   8        624.64        556.68        14.11 o                         
  -6   0   8        327.97        332.61         7.19 o                         
  -5   0   8        163.91        185.05         5.77 o                         
  -4   0   8        463.75        449.40         9.97 o                         
  -3   0   8          8.42         10.03         1.42 o                         
  -2   0   8       1009.31        963.18        20.90 o                         
  -1   0   8        253.82        264.01        14.32 o                         
   0   0   8        337.10        266.92        12.20 o                         
   1   0   8        554.93        487.08        24.69 o                         
   2   0   8        417.17        386.82        17.55 o                         
   3   0   8        347.81        273.81        15.01 o                         
   4   0   8        161.67        155.77         6.41 o                         
   5   0   8        944.77        978.57        21.93 o                         
   6   0   8          3.32          4.09         2.16 o                         
   7   0   8       1032.73        919.40        21.06 o                         
  -6   1   8        730.68        727.17        17.45 o                         
  -5   1   8        223.44        208.11         5.99 o                         
  -4   1   8        601.63        607.54        13.86 o                         
  -3   1   8        221.93        203.18         6.38 o                         
  -2   1   8        861.05        791.79        15.84 o                         
  -1   1   8       1615.13       1535.85        41.77 o                         
   0   1   8        354.67        366.49        17.56 o                         
   1   1   8       1694.14       1627.05        33.20 o                         
   2   1   8          2.39          3.02         2.25 o                         
   3   1   8       1857.38       1785.54        31.85 o                         
   4   1   8          6.03          4.60         1.43 o                         
   5   1   8        465.89        443.43        17.11 o                         
   6   1   8        553.20        528.24        25.25 o                         
   7   1   8          2.80          4.51         1.56 o                         
  -6   2   8        230.81        241.34         6.96 o                         
  -5   2   8        255.30        251.60         6.33 o                         
  -4   2   8         12.25         14.02         2.02 o                         
  -3   2   8        513.64        481.61        13.35 o                         
  -2   2   8         26.48         26.11         2.47 o                         
  -1   2   8       1122.46       1034.68        18.53 o                         
   0   2   8          9.05          4.26         1.83 o                         
   1   2   8       2929.78       3211.57       137.46 o                         
   2   2   8       1078.17       1065.77        40.65 o                         
   3   2   8        123.33        108.57         5.48 o                         
   4   2   8        707.43        685.25        27.14 o                         
   5   2   8         26.12         16.35         2.58 o                         
   6   2   8        697.29        693.75        41.42 o                         
   7   2   8         77.10         65.08         6.89 o                         
  -5   3   8        702.06        707.35        11.06 o                         
  -4   3   8         29.31         24.08         2.40 o                         
  -3   3   8        392.34        377.96        15.86 o                         
  -2   3   8        616.05        578.09        11.82 o                         
  -1   3   8       1834.26       1713.35        28.68 o                         
   0   3   8        603.30        562.78        12.51 o                         
   1   3   8        118.27        103.02         4.97 o                         
   2   3   8        904.94        818.49        17.64 o                         
   3   3   8         80.87         77.08         4.14 o                         
   4   3   8        350.47        337.34        10.56 o                         
   5   3   8        179.30        180.03        10.52 o                         
   6   3   8          4.11          3.98         2.27 o                         
   7   3   8          3.35          8.57         2.96 o                         
  -5   4   8        133.54        129.80         6.41 o                         
  -4   4   8        953.89        967.07        14.05 o                         
  -3   4   8        112.29         94.79         5.04 o                         
  -2   4   8        112.57        109.55         5.55 o                         
  -1   4   8        189.36        171.50         7.26 o                         
   0   4   8        866.07        780.43        21.19 o                         
   1   4   8        371.70        332.98        11.25 o                         
   2   4   8        597.04        580.95        18.04 o                         
   3   4   8       2526.35       2267.07        42.94 o                         
   4   4   8        576.85        571.05        15.97 o                         
   5   4   8        162.36        174.55         9.99 o                         
   6   4   8          3.37          5.06         2.44 o                         
   7   4   8        221.77        228.17        12.97 o                         
  -4   5   8        341.96        357.92        10.32 o                         
  -3   5   8         63.15         52.85         4.67 o                         
  -2   5   8         56.67         52.46         4.31 o                         
  -1   5   8        750.15        723.83        15.09 o                         
   0   5   8         13.79         13.82         2.34 o                         
   1   5   8        826.67        752.91        17.39 o                         
   2   5   8          1.04          1.84         1.30 o                         
   3   5   8        660.39        620.34        19.09 o                         
   4   5   8       1075.60       1035.33        29.59 o                         
   5   5   8         98.59        107.01        10.68 o                         
   6   5   8        331.31        376.18        19.19 o                         
   7   5   8         48.61         40.80         5.46 o                         
  -3   6   8        657.31        636.07        14.48 o                         
  -2   6   8        106.97        115.31         5.41 o                         
  -1   6   8        380.99        382.82         9.59 o                         
   0   6   8        131.27        131.08         6.56 o                         
   1   6   8        404.53        398.87        15.26 o                         
   2   6   8        581.94        561.66        14.23 o                         
   3   6   8         16.30         11.05         2.25 o                         
   4   6   8        963.88        928.81        23.25 o                         
   5   6   8         51.73         45.62         6.59 o                         
   6   6   8        674.79        759.89        26.52 o                         
   7   6   8         77.47         67.60         6.14 o                         
  -2   7   8        107.95         91.42         6.63 o                         
  -1   7   8          3.47          0.82         1.01 o                         
   0   7   8        441.69        456.26        15.13 o                         
   1   7   8         31.55         28.30         3.61 o                         
   2   7   8        299.78        318.20        17.81 o                         
   3   7   8        164.22        176.53        13.11 o                         
   4   7   8        418.88        455.46        13.50 o                         
   5   7   8        498.87        526.14        13.44 o                         
   6   7   8          1.45         -0.11         1.52 o                         
   1   8   8        384.73        426.92        11.66 o                         
   2   8   8        141.57        154.29        10.12 o                         
   3   8   8        531.64        576.47        21.23 o                         
   4   8   8          7.36          4.51         1.90 o                         
  -4  -7   9        106.16        112.25         8.68 o                         
  -3  -7   9        206.02        227.73         8.74 o                         
  -2  -7   9        334.50        332.78         8.97 o                         
  -1  -7   9        343.07        355.83         9.92 o                         
   0  -7   9         25.02         21.57         1.68 o                         
   1  -7   9        727.77        701.50        10.61 o                         
  -5  -6   9        244.05        263.30         7.20 o                         
  -4  -6   9          0.02          1.75         0.69 o                         
  -3  -6   9        418.97        442.99        17.10 o                         
  -2  -6   9        141.16        131.44         5.61 o                         
  -1  -6   9         98.33         95.36         4.39 o                         
   0  -6   9        444.69        465.11         9.79 o                         
   1  -6   9        189.94        174.30         8.49 o                         
   2  -6   9        577.57        552.05        31.42 o                         
   3  -6   9          6.15          3.26         1.58 o                         
  -6  -5   9         43.99         41.17         3.24 o                         
  -5  -5   9        121.71        119.57         4.32 o                         
  -4  -5   9        454.22        471.92         9.98 o                         
  -3  -5   9        385.19        388.16         8.68 o                         
  -2  -5   9        640.83        692.57        15.71 o                         
  -1  -5   9         18.32         16.13         1.79 o                         
   0  -5   9        862.66        911.29        14.36 o                         
   1  -5   9         56.93         55.37         3.28 o                         
   2  -5   9        187.20        185.02         5.76 o                         
   3  -5   9         95.79         92.52         5.26 o                         
   4  -5   9        164.67        159.52         6.00 o                         
  -6  -4   9        157.57        145.97         6.11 o                         
  -5  -4   9          5.05          6.13         1.12 o                         
  -4  -4   9        459.96        489.21         9.88 o                         
  -3  -4   9        447.81        447.95         9.48 o                         
  -2  -4   9        947.05        951.47        21.83 o                         
  -1  -4   9        451.81        445.20        12.38 o                         
   0  -4   9        271.65        275.80         9.40 o                         
   1  -4   9        919.74        916.51        15.67 o                         
   2  -4   9        555.74        590.57        11.25 o                         
   3  -4   9        425.55        439.38         9.37 o                         
   4  -4   9          1.07          1.06         1.00 o                         
   5  -4   9        440.50        396.08        11.54 o                         
  -6  -3   9        473.57        519.13         9.58 o                         
  -5  -3   9         36.88         35.69         2.51 o                         
  -4  -3   9         42.78         44.12         2.99 o                         
  -3  -3   9        106.05        104.67         4.61 o                         
  -2  -3   9         48.66         38.26         2.29 o                         
  -1  -3   9       1433.53       1386.91        22.47 o                         
   0  -3   9         18.50         14.10         1.98 o                         
   1  -3   9        444.31        440.27        14.28 o                         
   2  -3   9        194.95        202.17         6.57 o                         
   3  -3   9        407.74        444.14        10.63 o                         
   4  -3   9        287.46        281.38         8.11 o                         
   5  -3   9         39.13         36.16         3.36 o                         
   6  -3   9        408.56        331.78         7.74 o                         
  -6  -2   9         64.46         65.51         2.90 o                         
  -5  -2   9        483.40        499.11        10.27 o                         
  -4  -2   9         47.61         50.57         2.98 o                         
  -3  -2   9        699.14        719.15        12.47 o                         
  -2  -2   9         63.40         62.47         3.38 o                         
  -1  -2   9        286.53        246.22         6.42 o                         
   0  -2   9         93.13         83.62         4.71 o                         
   1  -2   9        172.89        164.24         8.00 o                         
   2  -2   9       1026.77        943.86        22.19 o                         
   3  -2   9         12.35         12.14         1.58 o                         
   4  -2   9        632.06        652.36        13.75 o                         
   5  -2   9         86.92         80.95         6.21 o                         
   6  -2   9        332.04        319.75        11.77 o                         
  -6  -1   9         19.57         22.20         1.42 o                         
  -5  -1   9        305.72        326.72         6.79 o                         
  -4  -1   9         68.34         71.87         3.65 o                         
  -3  -1   9        556.24        549.08        11.09 o                         
  -2  -1   9        226.04        218.07         6.24 o                         
  -1  -1   9          5.21          3.89         1.42 o                         
   0  -1   9        915.31        849.24        17.87 o                         
   1  -1   9        268.17        261.97         9.66 o                         
   2  -1   9        490.05        455.16        11.69 o                         
   3  -1   9         83.93         74.40         4.41 o                         
   4  -1   9         89.08         83.72         5.08 o                         
   5  -1   9        600.88        488.21        18.81 o                         
   6  -1   9          7.23          6.38         2.00 o                         
   7  -1   9        268.85        214.56         7.19 o                         
  -6   0   9         47.87         49.79         2.00 o                         
  -5   0   9        389.18        372.69         7.88 o                         
  -4   0   9        611.76        633.13        11.96 o                         
  -3   0   9        412.77        405.64         8.33 o                         
  -2   0   9        862.12        806.36        23.09 o                         
  -1   0   9        242.52        225.39         5.78 o                         
   0   0   9        864.52        792.03        27.73 o                         
   1   0   9        813.41        770.23        36.59 o                         
   2   0   9        202.48        212.78         7.48 o                         
   3   0   9        348.49        319.28        12.95 o                         
   4   0   9        216.14        199.27        12.06 o                         
   5   0   9        445.22        471.44        17.84 o                         
   6   0   9         80.95         80.32         9.28 o                         
   7   0   9        181.07        168.72         7.17 o                         
  -6   1   9        576.86        550.59         9.28 o                         
  -5   1   9        274.38        284.23         5.76 o                         
  -4   1   9        295.07        282.10         7.56 o                         
  -3   1   9       1341.85       1282.28        17.70 o                         
  -2   1   9         80.34         64.70         3.17 o                         
  -1   1   9        876.24        791.86        23.83 o                         
   0   1   9        671.43        644.54        11.25 o                         
   1   1   9        155.42        149.98         7.26 o                         
   2   1   9        732.88        726.78        16.06 o                         
   3   1   9        556.98        512.42        32.65 o                         
   4   1   9       1161.75       1063.66        53.85 o                         
   5   1   9         14.97         15.22         3.51 o                         
   6   1   9        662.15        648.82        27.76 o                         
   7   1   9          7.89          5.85         1.64 o                         
  -5   2   9        617.67        635.52        22.46 o                         
  -4   2   9         35.12         29.93         3.14 o                         
  -3   2   9       1637.07       1635.24        36.72 o                         
  -2   2   9        257.37        235.36         7.44 o                         
  -1   2   9       1069.98       1006.42        27.05 o                         
   0   2   9        466.24        399.34         8.39 o                         
   1   2   9        114.82        102.36         4.56 o                         
   2   2   9       1591.39       1539.54        19.99 o                         
   3   2   9          9.65          5.25         1.08 o                         
   4   2   9        408.30        395.12        12.50 o                         
   5   2   9        124.08        111.65         6.54 o                         
   6   2   9        685.63        638.17        18.12 o                         
   7   2   9        258.20        229.16        12.72 o                         
  -5   3   9        509.90        500.76         9.18 o                         
  -4   3   9        416.02        442.43        10.68 o                         
  -3   3   9        202.89        204.03         9.00 o                         
  -2   3   9       5009.47       5069.82       100.53 o                         
  -1   3   9        359.26        337.08         8.82 o                         
   0   3   9       1465.49       1411.83        26.47 o                         
   1   3   9       1262.96       1250.43        21.46 o                         
   2   3   9        349.77        324.01        10.29 o                         
   3   3   9        106.80         96.93         5.01 o                         
   4   3   9        421.52        404.90        12.07 o                         
   5   3   9        531.94        517.40        14.67 o                         
   6   3   9         11.44         11.60         2.38 o                         
   7   3   9        494.21        484.47        17.81 o                         
  -4   4   9        473.32        475.17         9.52 o                         
  -3   4   9         95.36         91.56         5.40 o                         
  -2   4   9         60.61         53.02         5.39 o                         
  -1   4   9        844.71        809.27        18.82 o                         
   0   4   9        259.43        230.33         8.17 o                         
   1   4   9        281.20        275.47         7.80 o                         
   2   4   9         60.32         56.51         4.73 o                         
   3   4   9        251.53        261.39        10.97 o                         
   4   4   9        368.20        361.09        13.81 o                         
   5   4   9        474.34        486.49        26.00 o                         
   6   4   9        397.70        422.35        20.06 o                         
   7   4   9        432.56        430.74        17.25 o                         
  -3   5   9        439.52        462.39        11.31 o                         
  -2   5   9        231.69        217.66        10.01 o                         
  -1   5   9       1308.10       1280.94        24.27 o                         
   0   5   9         92.69         79.92         5.37 o                         
   1   5   9        410.54        376.66        11.72 o                         
   2   5   9        156.56        151.58         9.04 o                         
   3   5   9         96.01         90.20         7.64 o                         
   4   5   9        678.15        688.29        19.82 o                         
   5   5   9        114.93         99.27         9.95 o                         
   6   5   9        270.81        272.06        15.28 o                         
   7   5   9          0.42          1.97         1.73 o                         
  -2   6   9         20.55         15.51         1.79 o                         
  -1   6   9        198.02        199.89         7.61 o                         
   0   6   9        122.28        123.67         5.24 o                         
   1   6   9         46.32         33.60         4.20 o                         
   2   6   9        431.33        457.09        27.11 o                         
   3   6   9          5.50          5.56         2.90 o                         
   4   6   9         55.91         58.29         5.14 o                         
   5   6   9         56.28         59.41         6.90 o                         
   6   6   9        444.12        545.18        20.29 o                         
   7   6   9        123.01        111.65         6.70 o                         
   0   7   9        489.41        505.59        24.23 o                         
   1   7   9         93.88         98.29         8.57 o                         
   2   7   9        522.18        547.48        22.92 o                         
   3   7   9        175.77        188.85        12.67 o                         
   4   7   9        123.45        121.48         9.43 o                         
   5   7   9        155.37        141.57         8.63 o                         
   6   7   9         31.40         23.79         2.97 o                         
   1   8   9        240.11        216.09         9.12 o                         
   2   8   9         12.37          7.87         1.44 o                         
   3   8   9        387.60        430.54        16.03 o                         
   4   8   9        156.03        163.72         8.19 o                         
  -3  -7  10        110.60        109.29         5.07 o                         
  -2  -7  10         33.23         28.77         2.17 o                         
  -1  -7  10        142.10        150.03         5.27 o                         
   0  -7  10        106.66        100.53         3.98 o                         
  -5  -6  10         19.63         18.53         2.59 o                         
  -4  -6  10          8.33          5.73         1.12 o                         
  -3  -6  10         59.34         62.73         3.96 o                         
  -2  -6  10         82.62         80.17         4.12 o                         
  -1  -6  10        111.49        116.62         4.98 o                         
   0  -6  10        218.66        219.56         6.41 o                         
   1  -6  10         48.38         44.26         2.20 o                         
   2  -6  10        105.46         94.33         4.99 o                         
  -5  -5  10          7.67          7.72         1.36 o                         
  -4  -5  10        278.63        291.70         8.40 o                         
  -3  -5  10         36.74         41.12         3.20 o                         
  -2  -5  10        346.78        377.34        11.52 o                         
  -1  -5  10         29.09         27.98         2.50 o                         
   0  -5  10        314.94        335.16        13.63 o                         
   1  -5  10        254.01        251.56         6.47 o                         
   2  -5  10         12.23         12.04         1.47 o                         
   3  -5  10        408.09        407.09        11.34 o                         
   4  -5  10         21.67         19.95         2.86 o                         
  -6  -4  10        458.14        478.54        11.61 o                         
  -5  -4  10        165.04        168.63         4.30 o                         
  -4  -4  10         96.18        107.12         4.18 o                         
  -3  -4  10         26.27         26.26         2.09 o                         
  -2  -4  10         84.40         86.80         4.93 o                         
  -1  -4  10         64.80         58.94         4.82 o                         
   0  -4  10        300.98        321.85        11.79 o                         
   1  -4  10        548.72        594.91        14.27 o                         
   2  -4  10         14.14         11.72         1.59 o                         
   3  -4  10        324.18        336.78         7.60 o                         
   4  -4  10        256.08        250.20         7.96 o                         
  -6  -3  10         17.96         19.19         1.51 o                         
  -5  -3  10        526.13        563.50         9.75 o                         
  -4  -3  10         76.21         70.53         3.30 o                         
  -3  -3  10        417.06        425.86         8.62 o                         
  -2  -3  10         39.45         32.87         2.69 o                         
  -1  -3  10       3341.56       3376.76        36.59 o                         
   0  -3  10         32.46         28.91         2.88 o                         
   1  -3  10       1578.51       1640.67        40.37 o                         
   2  -3  10        887.85        945.06        17.95 o                         
   3  -3  10        121.10        122.67         5.21 o                         
   4  -3  10        409.94        421.46        14.89 o                         
   5  -3  10        164.55        147.24         7.33 o                         
  -6  -2  10          3.45          3.41         0.67 o                         
  -5  -2  10        277.41        287.78         6.43 o                         
  -4  -2  10        544.94        585.92        11.07 o                         
  -3  -2  10        202.99        200.53         7.14 o                         
  -2  -2  10        486.64        487.69         9.13 o                         
  -1  -2  10          0.57          0.99         1.24 o                         
   0  -2  10       1701.46       1701.03        26.74 o                         
   1  -2  10        210.83        207.19         9.17 o                         
   2  -2  10       1105.59       1062.57        21.99 o                         
   3  -2  10        215.04        220.44         8.27 o                         
   4  -2  10        479.88        492.88        14.78 o                         
   5  -2  10         12.51          9.47         1.87 o                         
   6  -2  10         16.35         14.27         1.55 o                         
  -6  -1  10        135.40        139.47         4.28 o                         
  -5  -1  10        127.82        127.14         3.85 o                         
  -4  -1  10        472.39        475.51         9.31 o                         
  -3  -1  10        133.07        114.55         4.88 o                         
  -2  -1  10        794.71        732.18        11.82 o                         
  -1  -1  10         48.54         43.64         2.99 o                         
   0  -1  10       1033.64       1053.11        18.53 o                         
   1  -1  10        236.77        226.95         9.36 o                         
   2  -1  10       1216.17       1218.24        23.28 o                         
   3  -1  10       1300.74       1357.60        26.44 o                         
   4  -1  10          1.20          1.52         1.20 o                         
   5  -1  10       1123.95        861.85        23.93 o                         
   6  -1  10         21.83         12.92         2.22 o                         
  -6   0  10        187.71        171.81         4.03 o                         
  -5   0  10        126.02        125.70         3.74 o                         
  -4   0  10        511.74        529.05        10.53 o                         
  -3   0  10        517.39        466.25        12.47 o                         
  -2   0  10        268.09        250.71         6.30 o                         
  -1   0  10        222.52        206.55         5.50 o                         
   0   0  10         51.27         44.22         2.86 o                         
   1   0  10        951.21        872.07        13.16 o                         
   2   0  10        329.87        321.56         7.54 o                         
   3   0  10        326.26        302.02        10.71 o                         
   4   0  10        694.62        691.54        19.99 o                         
   5   0  10        172.88        174.62        10.45 o                         
   6   0  10        103.49        112.36        10.37 o                         
   7   0  10         14.78          9.32         2.17 o                         
  -5   1  10         52.27         53.00         2.18 o                         
  -4   1  10         46.50         41.79         2.32 o                         
  -3   1  10        391.70        385.33         8.01 o                         
  -2   1  10         20.71         18.68         1.84 o                         
  -1   1  10        329.54        315.60         7.34 o                         
   0   1  10       1105.54       1050.98        19.29 o                         
   1   1  10        434.11        413.36         8.87 o                         
   2   1  10        298.83        279.37         6.95 o                         
   3   1  10        234.15        228.64         9.08 o                         
   4   1  10        429.42        427.54        13.08 o                         
   5   1  10         13.66         12.73         3.03 o                         
   6   1  10         43.88         49.91         7.25 o                         
   7   1  10        141.23        139.80         8.82 o                         
  -5   2  10        200.03        200.00         5.84 o                         
  -4   2  10         50.54         49.76         3.61 o                         
  -3   2  10          1.78          1.43         1.04 o                         
  -2   2  10        376.77        362.28         9.80 o                         
  -1   2  10          0.56         -0.31         1.10 o                         
   0   2  10        711.51        670.23        11.73 o                         
   1   2  10        235.97        237.71         6.90 o                         
   2   2  10        530.55        536.28        11.64 o                         
   3   2  10        181.89        168.20         6.64 o                         
   4   2  10        140.69        137.12         7.36 o                         
   5   2  10        594.74        597.27        15.61 o                         
   6   2  10        426.80        386.60        20.22 o                         
   7   2  10        464.94        406.84        16.12 o                         
  -4   3  10        375.44        399.35         9.15 o                         
  -3   3  10         80.67         73.10         5.03 o                         
  -2   3  10        600.10        589.54        19.81 o                         
  -1   3  10         19.05         20.15         2.79 o                         
   0   3  10        151.22        144.67         5.84 o                         
   1   3  10         45.77         45.97         3.66 o                         
   2   3  10          1.13          0.06         1.17 o                         
   3   3  10       1059.45       1094.24        19.14 o                         
   4   3  10        108.58        102.90         7.86 o                         
   5   3  10        873.92        884.47        19.67 o                         
   6   3  10        282.27        262.54        17.80 o                         
  -4   4  10        371.64        362.28        11.66 o                         
  -3   4  10        416.56        446.88        11.86 o                         
  -2   4  10        212.56        221.04        15.59 o                         
  -1   4  10        495.12        482.30        16.34 o                         
   0   4  10        243.73        228.52        11.16 o                         
   1   4  10       1518.66       1569.99        33.49 o                         
   2   4  10         97.13         98.42         7.30 o                         
   3   4  10        245.15        252.27        16.21 o                         
   4   4  10        137.35        135.69         9.03 o                         
   5   4  10        116.99        118.88        11.00 o                         
   6   4  10        175.18        178.43        11.97 o                         
   7   4  10          4.89          4.98         1.77 o                         
  -3   5  10        516.89        494.38        21.85 o                         
  -2   5  10         10.87          7.01         3.38 o                         
  -1   5  10        451.59        445.74        14.27 o                         
   0   5  10        460.12        456.15        15.31 o                         
   1   5  10        741.44        682.86        60.37 o                         
   2   5  10        507.91        548.01        27.06 o                         
   3   5  10        151.12        146.55         8.72 o                         
   4   5  10        712.01        749.70        20.18 o                         
   5   5  10          2.48          4.31         2.95 o                         
   6   5  10        160.93        200.11        12.01 o                         
   7   5  10         43.93         45.17         4.21 o                         
  -2   6  10        380.64        302.59        11.55 o                         
  -1   6  10        208.78        217.67        11.32 o                         
   0   6  10        716.59        768.59        26.29 o                         
   1   6  10         17.17         15.41         3.78 o                         
   2   6  10        942.17        860.05        94.79 o                         
   3   6  10         14.01         11.21         2.12 o                         
   4   6  10        163.62        168.63         8.03 o                         
   5   6  10        281.67        341.12        15.95 o                         
   6   6  10        113.34        127.87         8.27 o                         
   0   7  10        155.52        156.50         7.98 o                         
   1   7  10        141.97        161.41         9.89 o                         
   2   7  10         78.52         72.54         7.26 o                         
   3   7  10        221.21        223.94        12.54 o                         
   4   7  10         97.07         89.00        11.79 o                         
   5   7  10        219.53        201.57         9.11 o                         
  -4  -6  11        198.24        201.13         6.73 o                         
  -3  -6  11         56.86         58.29         4.26 o                         
  -2  -6  11        382.94        412.45         9.79 o                         
  -1  -6  11         25.77         26.59         2.49 o                         
   0  -6  11        225.22        239.70         7.26 o                         
   1  -6  11          6.11          4.25         1.27 o                         
  -5  -5  11        110.17        107.64         4.70 o                         
  -4  -5  11        277.17        304.68         8.28 o                         
  -3  -5  11          0.20          1.24         0.86 o                         
  -2  -5  11        323.67        350.38        11.39 o                         
  -1  -5  11         66.77         72.37         3.71 o                         
   0  -5  11         17.33         18.79         2.21 o                         
   1  -5  11        245.64        256.77         7.50 o                         
   2  -5  11         53.84         50.46         2.97 o                         
   3  -5  11        320.15        270.94        10.05 o                         
  -5  -4  11         23.90         22.30         1.41 o                         
  -4  -4  11        278.69        293.34         6.69 o                         
  -3  -4  11        409.25        453.49         9.96 o                         
  -2  -4  11          8.85          8.09         2.35 o                         
  -1  -4  11        525.75        576.86        15.02 o                         
   0  -4  11         53.46         48.01         4.29 o                         
   1  -4  11        315.19        347.73        17.90 o                         
   2  -4  11        209.73        211.18        11.76 o                         
   3  -4  11        143.34        142.72         4.66 o                         
   4  -4  11         35.59         35.99         2.50 o                         
  -5  -3  11        180.10        186.45         4.76 o                         
  -4  -3  11         29.35         29.08         1.99 o                         
  -3  -3  11        402.40        446.96         8.60 o                         
  -2  -3  11        597.20        625.54        12.32 o                         
  -1  -3  11        317.16        328.34        10.91 o                         
   0  -3  11        131.16        128.27         6.64 o                         
   1  -3  11        132.92        137.13         7.15 o                         
   2  -3  11        160.75        174.37        10.14 o                         
   3  -3  11         24.25         23.26         2.41 o                         
   4  -3  11        551.03        579.64        11.76 o                         
   5  -3  11        269.39        253.10        11.03 o                         
  -6  -2  11         53.20         49.29         2.22 o                         
  -5  -2  11        300.88        338.31         6.16 o                         
  -4  -2  11        747.93        810.32        16.72 o                         
  -3  -2  11        216.44        221.11         6.55 o                         
  -2  -2  11        481.31        516.64        11.46 o                         
  -1  -2  11         56.91         51.86         3.79 o                         
   0  -2  11        548.77        550.22        14.54 o                         
   1  -2  11         81.55         69.38         6.19 o                         
   2  -2  11         16.03         16.45         2.89 o                         
   3  -2  11        243.86        265.02        14.77 o                         
   4  -2  11        134.06        145.17         9.03 o                         
   5  -2  11        133.02        108.16         8.98 o                         
  -5  -1  11         31.40         23.97         1.49 o                         
  -4  -1  11        259.17        285.01         6.99 o                         
  -3  -1  11        106.05         98.54         4.45 o                         
  -2  -1  11        380.29        412.03         9.98 o                         
  -1  -1  11        877.17        888.46        16.44 o                         
   0  -1  11        112.81        119.21         6.86 o                         
   1  -1  11        653.83        648.30        16.86 o                         
   2  -1  11        102.93         99.54         6.01 o                         
   3  -1  11        427.19        443.20        13.65 o                         
   4  -1  11         10.70          8.67         2.02 o                         
   5  -1  11        276.21        222.09         9.81 o                         
   6  -1  11         85.90         88.16         7.41 o                         
  -5   0  11        391.18        405.62         6.13 o                         
  -4   0  11         40.06         42.92         2.33 o                         
  -3   0  11        151.46        171.01         5.24 o                         
  -2   0  11         57.05         54.33         3.49 o                         
  -1   0  11        692.02        705.46        12.91 o                         
   0   0  11         36.76         33.51         3.24 o                         
   1   0  11        912.17        852.04        16.66 o                         
   2   0  11        225.64        212.27         6.82 o                         
   3   0  11        264.13        269.10        10.25 o                         
   4   0  11         72.03         69.19         6.18 o                         
   5   0  11        195.62        206.19        10.58 o                         
   6   0  11        312.04        325.49        16.49 o                         
  -5   1  11        218.28        205.86         8.54 o                         
  -4   1  11          8.52          6.64         0.94 o                         
  -3   1  11        686.66        666.29        20.83 o                         
  -2   1  11        140.35        135.39         6.87 o                         
  -1   1  11        701.21        669.46        17.06 o                         
   0   1  11        662.81        695.70        21.57 o                         
   1   1  11        646.69        643.04        15.53 o                         
   2   1  11        797.97        762.58        12.93 o                         
   3   1  11          5.18          2.88         1.38 o                         
   4   1  11        647.99        666.48        29.53 o                         
   5   1  11        145.36        158.14         9.53 o                         
   6   1  11        134.47        140.44        11.05 o                         
  -5   2  11        279.20        277.37        10.63 o                         
  -4   2  11        565.54        574.35        21.92 o                         
  -3   2  11         68.29         61.41         4.61 o                         
  -2   2  11        215.72        211.02         7.35 o                         
  -1   2  11        136.57        130.29         5.19 o                         
   0   2  11        295.61        281.98         8.94 o                         
   1   2  11          1.29          1.25         1.06 o                         
   2   2  11        533.19        536.35        11.90 o                         
   3   2  11        248.16        243.95         8.07 o                         
   4   2  11        139.72        149.70         7.54 o                         
   5   2  11        208.05        219.50         8.57 o                         
   6   2  11          1.74          1.00         2.15 o                         
  -4   3  11        311.99        275.19        14.97 o                         
  -3   3  11         27.47         21.40         2.55 o                         
  -2   3  11         28.12         24.12         2.98 o                         
  -1   3  11        211.57        219.64         8.73 o                         
   0   3  11        508.05        491.22        26.11 o                         
   1   3  11       1009.86       1016.34        29.11 o                         
   2   3  11        115.95        117.29         6.28 o                         
   3   3  11       3692.96       3894.34        60.11 o                         
   4   3  11        107.36        108.04         7.15 o                         
   5   3  11        133.25        128.41         6.58 o                         
   6   3  11        133.79        130.98         6.90 o                         
  -3   4  11        197.64        169.66        11.70 o                         
  -2   4  11         45.29         43.14         4.08 o                         
  -1   4  11        327.47        305.98        11.41 o                         
   0   4  11        349.43        368.15        19.79 o                         
   1   4  11        412.35        417.21        29.62 o                         
   2   4  11        427.72        440.96        21.40 o                         
   3   4  11         43.54         44.74         4.82 o                         
   4   4  11       1001.24       1012.23        23.29 o                         
   5   4  11         27.72         25.11         4.68 o                         
   6   4  11        251.47        260.49        13.12 o                         
  -2   5  11        221.26        158.89        10.36 o                         
  -1   5  11         69.04         65.46         4.76 o                         
   0   5  11        127.37        137.32        10.88 o                         
   1   5  11        139.29        121.35        11.10 o                         
   2   5  11        221.97        215.67        28.51 o                         
   3   5  11         76.12         73.70         5.81 o                         
   4   5  11        839.56        876.93        26.98 o                         
   5   5  11        557.48        652.40        23.82 o                         
   6   5  11        140.88        157.23         9.93 o                         
  -1   6  11         54.99         35.61         4.63 o                         
   0   6  11        283.46        279.41        13.20 o                         
   1   6  11        421.26        449.82        19.29 o                         
   2   6  11        163.08        174.63        12.01 o                         
   3   6  11        376.34        411.50        28.07 o                         
   4   6  11         34.00         38.20         3.53 o                         
   5   6  11        541.57        598.48        20.05 o                         
   6   6  11        103.07        105.60         6.39 o                         
   1   7  11        348.42        343.65        13.03 o                         
   2   7  11         37.88         37.65         4.36 o                         
   3   7  11        296.26        312.10        13.26 o                         
   4   7  11         97.13        107.95         6.22 o                         
  -3  -6  12         44.65         50.40         4.38 o                         
  -2  -6  12        194.44        203.49         7.15 o                         
  -1  -6  12         49.25         47.08         2.73 o                         
   0  -6  12        111.74        109.19         5.01 o                         
  -4  -5  12         37.51         45.20         3.43 o                         
  -3  -5  12        130.62        139.43         7.23 o                         
  -2  -5  12        376.60        418.59        10.39 o                         
  -1  -5  12        357.16        366.86         7.58 o                         
   0  -5  12          1.12          0.18         1.43 o                         
   1  -5  12        531.60        514.12        15.60 o                         
   2  -5  12         22.96         15.13         1.72 o                         
  -4  -4  12         82.89         94.42         4.51 o                         
  -3  -4  12        307.26        327.39        13.36 o                         
  -2  -4  12        152.99        150.87         6.71 o                         
  -1  -4  12        269.81        282.48         8.31 o                         
   0  -4  12        350.94        369.25        12.07 o                         
   1  -4  12         10.77         10.50         2.06 o                         
   2  -4  12        193.89        211.12         9.90 o                         
   3  -4  12          6.82          3.32         1.00 o                         
  -5  -3  12        318.05        334.13         5.48 o                         
  -4  -3  12          0.34          1.05         0.60 o                         
  -3  -3  12        264.04        298.47        12.06 o                         
  -2  -3  12         35.73         38.15         2.85 o                         
  -1  -3  12         65.52         67.30         4.09 o                         
   0  -3  12          2.98          4.59         1.16 o                         
   1  -3  12          6.42          3.73         1.77 o                         
   2  -3  12        192.89        221.87        25.94 o                         
   3  -3  12          2.65          1.00         1.19 o                         
   4  -3  12        488.57        444.65        15.36 o                         
  -5  -2  12         90.58         85.99         3.07 o                         
  -4  -2  12        304.23        332.81         6.53 o                         
  -3  -2  12          4.34          2.47         0.90 o                         
  -2  -2  12        260.86        294.54         8.27 o                         
  -1  -2  12         76.06         79.66         5.38 o                         
   0  -2  12        617.57        671.20        20.12 o                         
   1  -2  12        624.45        671.24        32.25 o                         
   2  -2  12         20.82         22.82         3.68 o                         
   3  -2  12        237.91        226.58         9.95 o                         
   4  -2  12          7.75          4.81         2.37 o                         
   5  -2  12        193.48        125.30        14.05 o                         
  -5  -1  12          1.31          0.53         0.43 o                         
  -4  -1  12         90.00         97.53         3.75 o                         
  -3  -1  12        295.44        335.82         9.40 o                         
  -2  -1  12        194.65        200.90         6.20 o                         
  -1  -1  12        455.42        518.56        14.62 o                         
   0  -1  12          3.33          4.16         1.93 o                         
   1  -1  12        211.94        226.34        11.39 o                         
   2  -1  12          5.23          3.45         1.12 o                         
   3  -1  12         76.22         80.99         5.39 o                         
   4  -1  12        182.53        196.33         8.00 o                         
   5  -1  12        132.65         98.85        29.06 o                         
  -5   0  12        481.03        440.29         9.12 o                         
  -4   0  12         31.36         27.59         1.74 o                         
  -3   0  12        894.76        924.29        28.98 o                         
  -2   0  12         37.66         35.25         2.85 o                         
  -1   0  12        519.45        512.26        14.31 o                         
   0   0  12        424.82        460.64        16.54 o                         
   1   0  12         24.71         22.73         3.50 o                         
   2   0  12        980.80       1020.85        20.95 o                         
   3   0  12         34.17         35.64         3.59 o                         
   4   0  12        564.11        633.52        19.34 o                         
   5   0  12         16.48         17.87         2.96 o                         
   6   0  12        521.55        524.38        19.26 o                         
  -4   1  12         73.42         66.00         3.99 o                         
  -3   1  12        395.07        394.77        28.38 o                         
  -2   1  12        920.98        951.90        23.16 o                         
  -1   1  12          9.73         14.05         2.12 o                         
   0   1  12        355.43        373.12        11.95 o                         
   1   1  12         10.11          7.55         3.35 o                         
   2   1  12        675.04        661.17        12.33 o                         
   3   1  12         87.04         84.30         5.47 o                         
   4   1  12        123.05        137.14         8.76 o                         
   5   1  12        347.03        398.24        14.17 o                         
   6   1  12         13.62         11.42         3.31 o                         
  -4   2  12        291.33        275.04        12.92 o                         
  -3   2  12        100.75        100.55         7.36 o                         
  -2   2  12       1434.97       1491.07        40.71 o                         
  -1   2  12        376.61        385.38        11.55 o                         
   0   2  12        637.45        642.45        15.74 o                         
   1   2  12        989.29       1004.05        20.72 o                         
   2   2  12         40.68         34.04         3.49 o                         
   3   2  12        296.55        310.54         9.12 o                         
   4   2  12         14.23         11.50         2.15 o                         
   5   2  12        261.58        293.34        15.23 o                         
   6   2  12         86.03         85.58         7.89 o                         
  -3   3  12         45.93         40.75         4.31 o                         
  -2   3  12          5.74          5.88         2.33 o                         
  -1   3  12       1088.21       1102.20        24.99 o                         
   0   3  12          7.02          9.68         1.77 o                         
   1   3  12         74.09         71.88         4.95 o                         
   2   3  12        111.45        116.20         6.16 o                         
   3   3  12        213.56        225.54         8.61 o                         
   4   3  12          3.33          2.72         1.78 o                         
   5   3  12         16.03         11.18         3.77 o                         
   6   3  12        260.55        225.73        10.17 o                         
  -3   4  12        420.09        346.00        91.27 o                         
  -2   4  12          0.27         -0.24         1.52 o                         
  -1   4  12        568.39        633.41        23.40 o                         
   0   4  12        272.33        274.22        16.12 o                         
   1   4  12         43.76         47.12         6.79 o                         
   2   4  12         59.14         55.47         5.31 o                         
   3   4  12          0.64          1.46         1.74 o                         
   4   4  12        356.91        387.69        19.51 o                         
   5   4  12         79.35         75.78         7.26 o                         
   6   4  12        163.01        164.49         8.44 o                         
  -2   5  12        157.32         83.29         7.06 o                         
  -1   5  12          5.93          3.25         1.59 o                         
   0   5  12        146.06        157.97        10.54 o                         
   1   5  12         88.05         96.82         9.13 o                         
   2   5  12        337.53        386.12        39.75 o                         
   3   5  12        170.09        180.47         8.25 o                         
   4   5  12        103.13        108.17         5.85 o                         
   5   5  12         24.81         32.18         4.46 o                         
   6   5  12         80.72         81.33         5.50 o                         
   0   6  12        258.15        251.71        10.81 o                         
   1   6  12        233.84        233.00        12.06 o                         
   2   6  12         43.90         47.42         5.64 o                         
   3   6  12        134.39        143.92        11.50 o                         
   4   6  12          4.81          4.49         1.21 o                         
   5   6  12        109.42         95.25         6.21 o                         
   2   7  12        109.67         90.13         5.59 o                         
  -3  -5  13        136.50        144.77         8.06 o                         
  -2  -5  13         71.03         66.29         3.26 o                         
  -1  -5  13         62.67         66.38         2.96 o                         
   0  -5  13          1.32          2.63         0.92 o                         
   1  -5  13        268.28        235.79         9.34 o                         
  -4  -4  13        130.18        140.38         5.63 o                         
  -3  -4  13         74.69         77.73         4.39 o                         
  -2  -4  13        151.73        161.72         5.40 o                         
  -1  -4  13        699.57        730.32        12.69 o                         
   0  -4  13        173.17        197.68         6.52 o                         
   1  -4  13        405.88        446.45        13.92 o                         
   2  -4  13        535.70        515.56        40.23 o                         
   3  -4  13          8.18          5.55         1.19 o                         
  -4  -3  13        244.02        252.16         8.59 o                         
  -3  -3  13          0.26         -0.88         0.88 o                         
  -2  -3  13        127.36        147.29         5.60 o                         
  -1  -3  13         62.27         57.75         3.52 o                         
   0  -3  13        643.90        624.70        32.93 o                         
   1  -3  13         28.76         17.64         2.60 o                         
   2  -3  13        659.43        695.88        51.45 o                         
   3  -3  13        699.06        751.89        27.07 o                         
   4  -3  13        108.16         74.87         5.98 o                         
  -4  -2  13        199.75        221.40         4.79 o                         
  -3  -2  13          0.27         -0.85         0.85 o                         
  -2  -2  13        149.22        159.59         8.22 o                         
  -1  -2  13         51.13         46.43         3.91 o                         
   0  -2  13        123.95        115.92         8.67 o                         
   1  -2  13        493.78        519.92        23.73 o                         
   2  -2  13          1.37          1.23         1.39 o                         
   3  -2  13        331.37        284.14        13.72 o                         
   4  -2  13        179.87        165.85         9.19 o                         
  -4  -1  13        130.61        141.97         3.91 o                         
  -3  -1  13        597.77        645.72        13.66 o                         
  -2  -1  13         31.83         26.35         2.67 o                         
  -1  -1  13        247.08        291.90        15.84 o                         
   0  -1  13         55.70         57.02         5.56 o                         
   1  -1  13        249.00        276.03        12.21 o                         
   2  -1  13        148.35        164.15         9.07 o                         
   3  -1  13         75.22         74.49         4.79 o                         
   4  -1  13        556.03        574.27        15.65 o                         
   5  -1  13          0.90         -1.82         1.82 o                         
  -4   0  13         12.85          9.57         1.07 o                         
  -3   0  13        151.45        165.11         6.04 o                         
  -2   0  13        111.20        107.02         8.18 o                         
  -1   0  13          1.73          2.34         2.66 o                         
   0   0  13        726.24        857.16        23.17 o                         
   1   0  13         18.52         15.61         4.00 o                         
   2   0  13        214.09        221.78         8.60 o                         
   3   0  13          0.07         -1.47         1.47 o                         
   4   0  13         96.63        104.07         6.82 o                         
   5   0  13        126.29        132.16         9.59 o                         
  -4   1  13         14.81         16.51         1.77 o                         
  -3   1  13          1.29          1.36         0.84 o                         
  -2   1  13        260.34        265.71         9.32 o                         
  -1   1  13          0.40         -0.92         1.72 o                         
   0   1  13         98.90         98.99         7.08 o                         
   1   1  13        139.22        145.13         8.60 o                         
   2   1  13        204.59        216.98        10.30 o                         
   3   1  13        211.88        207.90        12.64 o                         
   4   1  13          0.78          0.32         1.72 o                         
   5   1  13        519.65        588.22        15.95 o                         
   6   1  13         46.45         37.49         4.25 o                         
  -3   2  13         27.85         17.79         4.10 o                         
  -2   2  13       1037.67       1074.33        62.07 o                         
  -1   2  13        191.06        202.58         9.30 o                         
   0   2  13         20.24         20.90         2.69 o                         
   1   2  13        383.12        397.61        17.84 o                         
   2   2  13        405.57        426.92        12.31 o                         
   3   2  13         76.29         84.76         6.66 o                         
   4   2  13        136.33        153.26         8.42 o                         
   5   2  13        148.58        158.89         7.91 o                         
  -3   3  13        511.58        496.46         9.53 o                         
  -2   3  13         58.17         45.05        17.17 o                         
  -1   3  13        488.49        494.95        24.42 o                         
   0   3  13         16.34         15.96         4.47 o                         
   1   3  13        375.37        393.94        37.86 o                         
   2   3  13         40.48         38.91         3.58 o                         
   3   3  13        263.71        278.54         9.06 o                         
   4   3  13          2.59          1.78         1.22 o                         
   5   3  13         89.70         74.60         6.58 o                         
  -2   4  13        127.02         60.15         5.86 o                         
  -1   4  13        200.10        200.72        11.00 o                         
   0   4  13        864.78        976.59        30.95 o                         
   1   4  13         73.83         73.17         8.24 o                         
   2   4  13        776.94        856.93        58.51 o                         
   3   4  13         22.46         21.39         3.01 o                         
   4   4  13        552.34        635.34        22.73 o                         
   5   4  13        169.86        185.59        10.02 o                         
  -1   5  13          5.06          2.81         1.47 o                         
   0   5  13        208.39        229.01        11.40 o                         
   1   5  13        140.24        140.70         9.98 o                         
   2   5  13        236.45        256.89        13.61 o                         
   3   5  13        152.44        159.61         7.39 o                         
   4   5  13         15.99         15.37         3.15 o                         
   5   5  13         62.72         58.69         4.97 o                         
   1   6  13        285.13        310.72        11.79 o                         
   2   6  13         13.38         17.27         2.70 o                         
   3   6  13        163.02        176.20         8.59 o                         
  -2  -4  14        159.87        163.09         6.56 o                         
  -1  -4  14        207.52        189.65         6.26 o                         
   0  -4  14        127.36        137.96         6.92 o                         
   1  -4  14         63.90         56.37         5.99 o                         
   2  -4  14        134.52        130.97         8.14 o                         
  -3  -3  14         15.20         17.87         1.33 o                         
  -2  -3  14        203.68        235.71         6.15 o                         
  -1  -3  14        299.33        302.07        10.08 o                         
   0  -3  14         98.75        102.83         6.29 o                         
   1  -3  14         40.90         39.10         4.06 o                         
   2  -3  14         17.69         11.58         2.36 o                         
   3  -3  14         73.33         64.23         9.49 o                         
  -3  -2  14        124.75        140.96         5.49 o                         
  -2  -2  14         33.35         34.81         3.29 o                         
  -1  -2  14        554.49        647.09        12.55 o                         
   0  -2  14          1.31          0.59         1.99 o                         
   1  -2  14        456.80        462.07        14.09 o                         
   2  -2  14         16.73         14.03         2.41 o                         
   3  -2  14        219.23        218.09        15.17 o                         
  -4  -1  14          1.80         -1.25         1.25 o                         
  -3  -1  14        230.59        270.81         8.78 o                         
  -2  -1  14         30.20         32.98         2.63 o                         
  -1  -1  14        113.57        140.58         7.17 o                         
   0  -1  14         39.25         46.25         4.72 o                         
   1  -1  14        175.70        185.52         9.34 o                         
   2  -1  14        292.25        321.09        12.07 o                         
   3  -1  14          0.99          0.57         1.26 o                         
   4  -1  14        221.18        215.63         7.62 o                         
  -3   0  14         86.31         85.98         4.62 o                         
  -2   0  14         43.45         53.33         4.02 o                         
  -1   0  14        139.89        147.43         8.08 o                         
   0   0  14        657.48        772.56        20.70 o                         
   1   0  14         52.15         46.52         4.61 o                         
   2   0  14        330.48        347.22        19.24 o                         
   3   0  14         52.32         54.04         3.77 o                         
   4   0  14        195.04        202.63        13.73 o                         
   5   0  14        122.32        120.71         7.33 o                         
  -3   1  14        158.31        142.10         6.78 o                         
  -2   1  14         77.23         77.81         5.13 o                         
  -1   1  14         18.78         21.93         3.11 o                         
   0   1  14         98.70         98.13         6.61 o                         
   1   1  14        253.66        274.26        14.18 o                         
   2   1  14        139.16        148.52        16.54 o                         
   3   1  14        403.95        457.08        20.53 o                         
   4   1  14         18.43         19.13         2.68 o                         
  -3   2  14          7.94          7.26         2.30 o                         
  -2   2  14          4.96          3.94         1.09 o                         
  -1   2  14         87.35         88.51         5.41 o                         
   0   2  14          0.55          1.94         1.23 o                         
   1   2  14        371.16        384.04        18.35 o                         
   2   2  14         65.25         73.65         7.89 o                         
   3   2  14       1041.34       1152.86        34.99 o                         
   4   2  14        307.09        324.53        15.57 o                         
  -1   3  14          3.35          1.14         1.07 o                         
   0   3  14         82.09        111.16         9.39 o                         
   1   3  14        169.03        160.75        31.27 o                         
   2   3  14        344.47        359.44        29.34 o                         
   3   3  14        244.10        256.02        15.51 o                         
   4   3  14        675.03        648.48        19.18 o                         
   0   4  14        167.40        186.47        10.75 o                         
   1   4  14          0.34          1.29         2.02 o                         
   2   4  14         51.90         55.33         6.18 o                         
   3   4  14        173.50        186.38        10.27 o                         
   4   4  14         83.26         82.21         7.02 o                         
   1   5  14        538.07        575.82        18.41 o                         
   2   5  14         71.54         63.51         5.59 o                         
   3   5  14        290.88        312.38        11.81 o                         
  -2  -3  15         64.28         55.39         5.16 o                         
  -1  -3  15        300.67        339.86        26.59 o                         
   0  -3  15         27.62         24.21         2.59 o                         
   1  -3  15        144.66        146.57        23.71 o                         
  -2  -2  15          0.30         -0.60         0.93 o                         
  -1  -2  15        219.58        245.40        11.84 o                         
   0  -2  15         46.00         47.84         3.82 o                         
   1  -2  15         32.77         34.82         9.31 o                         
   2  -2  15         62.75         59.41         3.74 o                         
  -2  -1  15        109.04        107.37         7.19 o                         
  -1  -1  15         59.21         55.65         5.18 o                         
   0  -1  15        123.31        142.14        11.91 o                         
   1  -1  15          1.00          0.79         1.09 o                         
   2  -1  15        471.68        551.63        28.83 o                         
   3  -1  15         26.08         27.49         2.93 o                         
  -2   0  15        389.29        390.12         9.95 o                         
  -1   0  15         35.06         32.54         2.63 o                         
   0   0  15        428.90        474.03        14.03 o                         
   1   0  15        184.88        192.69         8.59 o                         
   2   0  15        103.47        115.27         6.29 o                         
   3   0  15        187.13        210.68        11.77 o                         
   4   0  15          2.47          0.34         1.16 o                         
  -2   1  15        176.07        180.13         6.73 o                         
  -1   1  15        366.71        382.28        10.97 o                         
   0   1  15          9.13         10.53         1.96 o                         
   1   1  15        168.51        171.93         7.74 o                         
   2   1  15          2.14          2.40         1.86 o                         
   3   1  15         72.47         75.72         7.01 o                         
   4   1  15          9.14         10.44         2.43 o                         
  -1   2  15        373.16        328.03         8.93 o                         
   0   2  15          4.49          3.78         1.49 o                         
   1   2  15         55.90         54.67         5.90 o                         
   2   2  15        121.80        134.52         9.44 o                         
   3   2  15        289.29        322.76        14.58 o                         
   4   2  15        129.16        139.76         8.22 o                         
   3   3  15        199.24        169.63         8.64 o                         
   0  -2  16         81.00         96.55         6.59 o                         
  -1  -1  16         27.57         22.18         2.49 o                         
   0  -1  16        200.39        224.89        14.14 o                         
   1  -1  16        140.16        133.03         6.97 o                         
  -1   0  16         46.71         47.48         4.42 o                         
   0   0  16          0.40          0.77         0.76 o                         
   1   0  16         76.88         81.54         4.52 o                         
   2   0  16          0.35          1.47         1.45 o                         
   0   1  16          1.56          5.88         1.93 o                         
   1   1  16        171.16        180.79         9.75 o                         
   2   1  16        270.85        271.83        12.10 o                         
   3   1  16         15.28         18.35         2.73 o                         
   2   2  16        163.37        160.72         8.17 o                         
                                                                                
